# Supplementary material for: Structure-Based Virtual Screening, ADMET Properties Prediction and Molecular Dynamics Studies Reveal Potential Inhibitors of Mycoplasma pneumoniae HPrK/P
Source: Life (Basel). 2024 May 22;14(6):657. doi: 10.3390/life14060657 (PMC11204831; doi:10.3390/life14060657)
Supplement: Supplementary file 1 [file life-14-00657-s001.zip]

Archive with 4 entries (4 files):
- life-3007908-supplementary.pdf
- Table S1 Sequence infromation for multiple sequence alignment.xls
- Table S3 2614 FDA-approved drugs.csv
- Table S4 948 bioactive small molecules.csv
