# Supplementary material for: Structure-Based Virtual Screening, ADMET Properties Prediction and Molecular Dynamics Studies Reveal Potential Inhibitors of Mycoplasma pneumoniae HPrK/P
Source: Life (Basel). 2024 May 22;14(6):657. doi: 10.3390/life14060657 (PMC11204831; doi:10.3390/life14060657)
Supplement: Supplementary file 1 [file life-14-00657-s001.zip › Table S3 2614 FDA-approved drugs.csv]

DATABASE_ID	DATABASE_NAME	SMILES	INCHI_IDENTIFIER	INCHI_KEY	FORMULA	MOLECULAR_WEIGHT	EXACT_MASS	JCHEM_ACCEPTOR_COUNT	JCHEM_ATOM_COUNT	JCHEM_AVERAGE_NEUTRAL_MICROSPECIES_CHARGE	JCHEM_AVERAGE_POLARIZABILITY	JCHEM_BIOAVAILABILITY	JCHEM_DONOR_COUNT	JCHEM_FORMAL_CHARGE	JCHEM_GHOSE_FILTER	JCHEM_IUPAC	ALOGPS_LOGP	JCHEM_LOGP	ALOGPS_LOGS	JCHEM_MDDR_LIKE_RULE	JCHEM_NEUTRAL_CHARGE	JCHEM_NUMBER_OF_RINGS	JCHEM_PHYSIOLOGICAL_CHARGE	JCHEM_PKA	JCHEM_PKA_STRONGEST_ACIDIC	JCHEM_PKA_STRONGEST_BASIC	JCHEM_POLAR_SURFACE_AREA	JCHEM_REFRACTIVITY	JCHEM_ROTATABLE_BOND_COUNT	JCHEM_RULE_OF_FIVE	ALOGPS_SOLUBILITY	JCHEM_TRADITIONAL_IUPAC	JCHEM_VEBER_RULE	DRUGBANK_ID	SECONDARY_ACCESSION_NUMBERS	DRUG_GROUPS	GENERIC_NAME	SYNONYMS	PRODUCTS	INTERNATIONAL_BRANDS	SALTS
DB00006	drugbank	CC[C@H](C)[C@H](NC(=O)[C@H](CCC(O)=O)NC(=O)[C@H](CCC(O)=O)NC(=O)[C@H](CC1=CC=CC=C1)NC(=O)[C@H](CC(O)=O)NC(=O)CNC(=O)[C@H](CC(N)=O)NC(=O)CNC(=O)CNC(=O)CNC(=O)CNC(=O)[C@@H]1CCCN1C(=O)[C@H](CCCNC(N)=N)NC(=O)[C@@H]1CCCN1C(=O)[C@H](N)CC1=CC=CC=C1)C(=O)N1CCC[C@H]1C(=O)N[C@@H](CCC(O)=O)C(=O)N[C@@H](CCC(O)=O)C(=O)N[C@@H](CC1=CC=C(O)C=C1)C(=O)N[C@@H](CC(C)C)C(O)=O	InChI=1S/C98H138N24O33/c1-5-52(4)82(96(153)122-39-15-23-70(122)92(149)114-60(30-34-79(134)135)85(142)111-59(29-33-78(132)133)86(143)116-64(43-55-24-26-56(123)27-25-55)89(146)118-67(97(154)155)40-51(2)3)119-87(144)61(31-35-80(136)137)112-84(141)58(28-32-77(130)131)113-88(145)63(42-54-18-10-7-11-19-54)117-90(147)66(45-81(138)139)110-76(129)50-107-83(140)65(44-71(100)124)109-75(128)49-106-73(126)47-…	OIRCOABEOLEUMC-GEJPAHFPSA-N	C98H138N24O33	2180.285	2178.986	37	293	2.112	218.543	0	28	0	0	(4S)-4-[(2S)-2-[(2S)-2-[(2S)-2-{2-[(2S)-2-(2-{2-[2-(2-{[(2S)-1-[(2S)-2-{[(2S)-1-[(2R)-2-amino-3-phenylpropanoyl]pyrrolidin-2-yl]formamido}-5-carbamimidamidopentanoyl]pyrrolidin-2-yl]formamido}acetamido)acetamido]acetamido}acetamido)-3-carbamoylpropanamido]acetamido}-3-carboxypropanamido]-3-phenylpropanamido]-4-carboxybutanamido]-4-{[(2S,3S)-1-[(2S)-2-{[(1S)-3-carboxy-1-{[(1S)-3-carboxy-1-{[(1S)-1…	-0.76	-14.341	-4.67	1	-4	6	-4	3.167	2.785	11.878	901.57	543.334	66	0	4.64e-02 g/l	bivalirudin	0	DB00006	BTD00076; EXPT03302; BIOD00076; DB02351	approved; investigational	Bivalirudin	Bivalirudin; Bivalirudina; Bivalirudinum	Angiomax; Angiomax RTU; Angiox; Bivalirudin; Bivalirudin Injection; Bivalirudin RTU; Bivalirudin for Injection; Bivalirudin in 0.9% Sodium Chloride	Angiox; Hirulog
DB00007	drugbank	CCNC(=O)[C@@H]1CCCN1C(=O)[C@H](CCCNC(N)=N)NC(=O)[C@H](CC(C)C)NC(=O)[C@@H](CC(C)C)NC(=O)[C@H](CC1=CC=C(O)C=C1)NC(=O)[C@H](CO)NC(=O)[C@H](CC1=CNC2=C1C=CC=C2)NC(=O)[C@H](CC1=CNC=N1)NC(=O)[C@@H]1CCC(=O)N1	InChI=1S/C59H84N16O12/c1-6-63-57(86)48-14-10-22-75(48)58(87)41(13-9-21-64-59(60)61)68-51(80)42(23-32(2)3)69-52(81)43(24-33(4)5)70-53(82)44(25-34-15-17-37(77)18-16-34)71-56(85)47(30-76)74-54(83)45(26-35-28-65-39-12-8-7-11-38(35)39)72-55(84)46(27-36-29-62-31-66-36)73-50(79)40-19-20-49(78)67-40/h7-8,11-12,15-18,28-29,31-33,40-48,65,76-77H,6,9-10,13-14,19-27,30H2,1-5H3,(H,62,66)(H,63,86)(H,67,78)(H,6…	GFIJNRVAKGFPGQ-LIJARHBVSA-N	C59H84N16O12	1209.398	1208.645	16	171	1.251	125.237	0	16	0	0	(2S)-1-[(2S)-5-carbamimidamido-2-[(2S)-2-[(2R)-2-[(2S)-2-[(2S)-3-hydroxy-2-[(2S)-2-[(2S)-3-(1H-imidazol-4-yl)-2-{[(2S)-5-oxopyrrolidin-2-yl]formamido}propanamido]-3-(1H-indol-3-yl)propanamido]propanamido]-3-(4-hydroxyphenyl)propanamido]-4-methylpentanamido]-4-methylpentanamido]pentanoyl]-N-ethylpyrrolidine-2-carboxamide	1.04	-2.402	-4.55	1	1	6	1	10.979	9.489	11.918	429.04	327.242	32	0	3.38e-02 g/l	leuprorelin	0	DB00007	BTD00009; BIOD00009	approved; investigational	Leuprolide	Leuprorelin; Leuprorelina; Leuproreline; Leuprorelinum	Camcevi; Eligard; Fensolvi; Leuprolide Acetate; Leuprolide Acetate Depot; Leuprolide Acetate Injection; Lupaneta Pack; Lupron; Lupron Depot; Lupron Depot Ped; Lupron Depot-PED; Viadur; Zeulide Depot	Camcevi; Leuplin; LeuProMaxx; Memryte; Prostap 3; Prostap SR	Leuprolide acetate; Leuprolide mesylate
DB00014	drugbank	CC(C)C[C@H](NC(=O)[C@@H](COC(C)(C)C)NC(=O)[C@H](CC1=CC=C(O)C=C1)NC(=O)[C@H](CO)NC(=O)[C@H](CC1=CNC2=CC=CC=C12)NC(=O)[C@H](CC1=CN=CN1)NC(=O)[C@@H]1CCC(=O)N1)C(=O)N[C@@H](CCCN=C(N)N)C(=O)N1CCC[C@H]1C(=O)NNC(N)=O	InChI=1S/C59H84N18O14/c1-31(2)22-40(49(82)68-39(12-8-20-64-57(60)61)56(89)77-21-9-13-46(77)55(88)75-76-58(62)90)69-54(87)45(29-91-59(3,4)5)74-50(83)41(23-32-14-16-35(79)17-15-32)70-53(86)44(28-78)73-51(84)42(24-33-26-65-37-11-7-6-10-36(33)37)71-52(85)43(25-34-27-63-30-66-34)72-48(81)38-18-19-47(80)67-38/h6-7,10-11,14-17,26-27,30-31,38-46,65,78-79H,8-9,12-13,18-25,28-29H2,1-5H3,(H,63,66)(H,67,80)(…	BLCLNMBMMGCOAS-URPVMXJPSA-N	C59H84N18O14	1269.41	1268.641	18	175	1.35	130.736	0	17	0	0	(2S)-1-[(2S)-2-[(2S)-2-[(2R)-3-(tert-butoxy)-2-[(2S)-2-[(2S)-3-hydroxy-2-[(2S)-2-[(2S)-3-(1H-imidazol-5-yl)-2-{[(2S)-5-oxopyrrolidin-2-yl]formamido}propanamido]-3-(1H-indol-3-yl)propanamido]propanamido]-3-(4-hydroxyphenyl)propanamido]propanamido]-4-methylpentanamido]-5-[(diaminomethylidene)amino]pentanoyl]-N-(carbamoylamino)pyrrolidine-2-carboxamide	0.3	-5.084	-4.65	1	2	6	1	10.005	9.358	10.912	495.89	325.839	33	0	2.83e-02 g/l	tetrahydrofolic acid	0	DB00014	BTD00113; BIOD00113	approved	Goserelin	Goserelin; Goserelina	Zoladex; Zoladex LA		Goserelin acetate
DB00027	drugbank	CC(C)C[C@@H](NC(=O)CNC(=O)[C@@H](NC=O)C(C)C)C(=O)N[C@@H](C)C(=O)N[C@H](C(C)C)C(=O)N[C@@H](C(C)C)C(=O)N[C@H](C(C)C)C(=O)N[C@@H](CC1=CNC2=C1C=CC=C2)C(=O)N[C@H](CC(C)C)C(=O)N[C@@H](CC1=CNC2=C1C=CC=C2)C(=O)N[C@H](CC(C)C)C(=O)N[C@@H](CC1=CNC2=C1C=CC=C2)C(=O)N[C@H](CC(C)C)C(=O)N[C@@H](CC1=CNC2=C1C=CC=C2)C(=O)NCCO	InChI=1S/C96H135N19O16/c1-50(2)36-71(105-79(118)48-102-93(128)80(54(9)10)103-49-117)86(121)104-58(17)84(119)113-82(56(13)14)95(130)115-83(57(15)16)96(131)114-81(55(11)12)94(129)112-78(43-62-47-101-70-33-25-21-29-66(62)70)92(127)108-74(39-53(7)8)89(124)111-77(42-61-46-100-69-32-24-20-28-65(61)69)91(126)107-73(38-52(5)6)88(123)110-76(41-60-45-99-68-31-23-19-27-64(60)68)90(125)106-72(37-51(3)4)87(12…	NDAYQJDHGXTBJL-MWWSRJDJSA-N	C96H135N19O16	1811.253	1810.033	16	266		194.731	0	20	0	0	(2R)-N-[(1S)-1-{[(1R)-1-{[(1S)-1-{[(1R)-1-{[(1S)-1-{[(1R)-1-{[(1S)-1-{[(1R)-1-{[(1S)-1-{[(1R)-1-{[(1S)-1-[(2-hydroxyethyl)carbamoyl]-2-(1H-indol-3-yl)ethyl]carbamoyl}-3-methylbutyl]carbamoyl}-2-(1H-indol-3-yl)ethyl]carbamoyl}-3-methylbutyl]carbamoyl}-2-(1H-indol-3-yl)ethyl]carbamoyl}-3-methylbutyl]carbamoyl}-2-(1H-indol-3-yl)ethyl]carbamoyl}-2-methylpropyl]carbamoyl}-2-methylpropyl]carbamoyl}-2-m…	4.38	5.961	-5.67	1		8	0	11.946	11.561		519.89	492.333	50	0	3.90e-03 g/l	(2R)-N-[(1S)-1-{[(1R)-1-{[(1S)-1-{[(1R)-1-{[(1S)-1-{[(1R)-1-{[(1S)-1-{[(1R)-1-{[(1S)-1-{[(1R)-1-{[(1S)-1-[(2-hydroxyethyl)carbamoyl]-2-(1H-indol-3-yl)ethyl]carbamoyl}-3-methylbutyl]carbamoyl}-2-(1H-indol-3-yl)ethyl]carbamoyl}-3-methylbutyl]carbamoyl}-2-(1H-indol-3-yl)ethyl]carbamoyl}-3-methylbutyl]carbamoyl}-2-(1H-indol-3-yl)ethyl]carbamoyl}-2-methylpropyl]carbamoyl}-2-methylpropyl]carbamoyl}-2-m…	0	DB00027	BTD00036; BIOD00036	approved	Gramicidin D	Bacillus brevis gramicidin D; Gramicidin; Gramicidin A; Gramicidin B; Gramicidin C; Gramicidina; Gramicidine	Antibiotic Cream; Antibiotic Cream Plus Pain Relief; Antibiotic Cream Plus Pain Relief for Kids; Antibiotic Cream for Kids; Antibiotic Drops; Antibiotic Ear Drops; Antibiotic Eye Drops; Antibiotic Plus Pain Relief Cream; Complete Antibiotic Ointment; Kenacomb Cream; Kenacomb Mild Cream; Kenacomb Mild Ointment; Kenacomb Ointment; Kenacomb Ont; Lidecomb Cream; Lidosporin Cream; Mecomb Crm 0.1%; Neo…	Sofradex
DB00035	drugbank	NC(=O)CC[C@@H]1NC(=O)[C@H](CC2=CC=CC=C2)NC(=O)[C@H](CC2=CC=C(O)C=C2)NC(=O)CCSSC[C@H](NC(=O)[C@H](CC(N)=O)NC1=O)C(=O)N1CCC[C@H]1C(=O)N[C@H](CCCNC(N)=N)C(=O)NCC(N)=O	InChI=1S/C46H64N14O12S2/c47-35(62)15-14-29-40(67)58-32(22-36(48)63)43(70)59-33(45(72)60-18-5-9-34(60)44(71)56-28(8-4-17-52-46(50)51)39(66)53-23-37(49)64)24-74-73-19-16-38(65)54-30(21-26-10-12-27(61)13-11-26)41(68)57-31(42(69)55-29)20-25-6-2-1-3-7-25/h1-3,6-7,10-13,28-34,61H,4-5,8-9,14-24H2,(H2,47,62)(H2,48,63)(H2,49,64)(H,53,66)(H,54,65)(H,55,69)(H,56,71)(H,57,68)(H,58,67)(H,59,70)(H4,50,51,52)/t…	NFLWUMRGJYTJIN-PNIOQBSNSA-N	C46H64N14O12S2	1069.22	1068.427	15	138		104.78	0	14	0	0	(2R)-2-{[(2S)-1-[(4R,7S,10S,13S,16S)-13-benzyl-10-(2-carbamoylethyl)-7-(carbamoylmethyl)-16-[(4-hydroxyphenyl)methyl]-6,9,12,15,18-pentaoxo-1,2-dithia-5,8,11,14,17-pentaazacycloicosane-4-carbonyl]pyrrolidin-2-yl]formamido}-5-carbamimidamido-N-(carbamoylmethyl)pentanamide	-1.04	-6.128	-3.99	1		4	1	11.344	9.497	11.772	435.41	279.78	19	0	1.10e-01 g/l	tigecycline	0	DB00035	BTD00112; BTD00061; BIOD00112; BIOD00061	approved	Desmopressin	1-(3-mercaptopropionic acid)-8-D-arginine-vasopressin; 1-deamino-8-D-arginine vasopressin; 1-desamino-8-D-arginine vasopressin; dDAVP; Desmopresina; Desmopressin; Desmopressine; Desmopressinum	Apo-desmopressin; Bipazen; DDAVP Rhinal Tube; Ddavp; Ddavp Inj 4mcg/ml; Ddavp Melt; Ddavp Rhinyle; Ddavp Spray; Ddavp Tablets 0.1mg; Ddavp Tablets 0.2mg; Desmopressin; Desmopressin Acetate; Desmopressin Spray; Desmopressin Tablets; Desmopressin acetate; Minirin; Nocdurna; Noctiva; Nu-desmopressin Spray; Octostim Liq Inj. 15mcg/ml; Octostim Spray; PMS-desmopressin; Stimate; Teva-desmopressin	Adiuretin; DesmoMelt	Desmopressin acetate; Desmopressin acetate anhydrous
DB00050	drugbank	CC(C)C[C@H](NC(=O)[C@@H](CCCNC(N)=O)NC(=O)[C@H](CC1=CC=C(O)C=C1)NC(=O)[C@H](CO)NC(=O)[C@@H](CC1=CN=CC=C1)NC(=O)[C@@H](CC1=CC=C(Cl)C=C1)NC(=O)[C@@H](CC1=CC2=CC=CC=C2C=C1)NC(C)=O)C(=O)N[C@@H](CCCNC(N)=N)C(=O)N1CCC[C@H]1C(=O)N[C@H](C)C(N)=O	InChI=1S/C70H92ClN17O14/c1-39(2)31-52(61(94)82-51(15-9-28-77-69(73)74)68(101)88-30-10-16-58(88)67(100)79-40(3)59(72)92)83-60(93)50(14-8-29-78-70(75)102)81-63(96)54(34-43-20-25-49(91)26-21-43)86-66(99)57(38-89)87-65(98)56(36-45-11-7-27-76-37-45)85-64(97)55(33-42-18-23-48(71)24-19-42)84-62(95)53(80-41(4)90)35-44-17-22-46-12-5-6-13-47(46)32-44/h5-7,11-13,17-27,32,37,39-40,50-58,89,91H,8-10,14-16,28-…	SBNPWPIBESPSIF-MHWMIDJBSA-N	C70H92ClN17O14	1431.038	1429.67	18	194		148.935	0	17	0	0	(2S)-N-[(2S)-5-carbamimidamido-1-[(2S)-2-{[(1R)-1-carbamoylethyl]carbamoyl}pyrrolidin-1-yl]-1-oxopentan-2-yl]-2-[(2R)-5-(carbamoylamino)-2-[(2S)-2-[(2S)-2-[(2R)-2-[(2R)-3-(4-chlorophenyl)-2-[(2R)-2-acetamido-3-(naphthalen-2-yl)propanamido]propanamido]-3-(pyridin-3-yl)propanamido]-3-hydroxypropanamido]-3-(4-hydroxyphenyl)propanamido]pentanamido]-4-methylpentanamide	1.33	-1.699	-5.31	1		6	1	11.356	9.497	11.792	495.67	384.159	38	0	6.94e-03 g/l	cetrorelix	0	DB00050	BTD00115; APRD00686; BIOD00115	approved; investigational	Cetrorelix	Cetrorelix; Cetrorelixum	Cetrorelix; Cetrotide		Cetrorelix acetate
DB00067	drugbank	NCCCCC(NC(=O)C1CCCN1C(=O)C1CSSCC(N)C(=O)NC(CC2=CC=C(O)C=C2)C(=O)NC(CC2=CC=CC=C2)C(=O)NC(CCC(N)=O)C(=O)NC(CC(N)=O)C(=O)N1)C(=O)NCC(N)=O.NC1CSSCC(NC(=O)C(CC(N)=O)NC(=O)C(CCC(N)=O)NC(=O)C(CC2=CC=CC=C2)NC(=O)C(CC2=CC=C(O)C=C2)NC1=O)C(=O)N1CCCC1C(=O)NC(CCCN=C(N)N)C(=O)NCC(N)=O	InChI=1S/C46H65N15O12S2.C46H65N13O12S2/c47-27-22-74-75-23-33(45(73)61-17-5-9-34(61)44(72)56-28(8-4-16-53-46(51)52)39(67)54-21-37(50)65)60-43(71)32(20-36(49)64)59-40(68)29(14-15-35(48)63)55-41(69)31(18-24-6-2-1-3-7-24)58-42(70)30(57-38(27)66)19-25-10-12-26(62)13-11-25;47-17-5-4-9-29(40(65)52-22-38(51)63)54-45(70)35-10-6-18-59(35)46(71)34-24-73-72-23-28(48)39(64)55-31(20-26-11-13-27(60)14-12-26)43(…	JLTCWSBVQSZVLT-UHFFFAOYSA-N	C92H130N28O24S4	2140.46	2138.87	16	278	1.817	108.29	0	14	0	0	2-({1-[19-amino-13-benzyl-10-(2-carbamoylethyl)-7-(carbamoylmethyl)-16-[(4-hydroxyphenyl)methyl]-6,9,12,15,18-pentaoxo-1,2-dithia-5,8,11,14,17-pentaazacycloicosane-4-carbonyl]pyrrolidin-2-yl}formamido)-N-(carbamoylmethyl)-5-[(diaminomethylidene)amino]pentanamide; 6-amino-2-({1-[19-amino-13-benzyl-10-(2-carbamoylethyl)-7-(carbamoylmethyl)-16-[(4-hydroxyphenyl)methyl]-6,9,12,15,18-pentaoxo-1,2-dith…	-1.44	-7.249	-3.94	1	2	8	2	10.773	7.653	11.504	463.93	272.593	38	0	1.24e-01 g/l	(2S)-2-{[(2S)-1-[(4R,7S,10S,13S,16S,19R)-19-amino-13-benzyl-10-(2-carbamoylethyl)-7-(carbamoylmethyl)-16-[(4-hydroxyphenyl)methyl]-6,9,12,15,18-pentaoxo-1,2-dithia-5,8,11,14,17-pentaazacycloicosane-4-carbonyl]pyrrolidin-2-yl]formamido}-5-carbamimidamido-N-(carbamoylmethyl)pentanamide	0	DB00067	BTD00110; BIOD00110; DB09392	approved	Vasopressin	Vasopressin, unspecified; Vasopressina	Pitressin; Pitressin Inj 10 Unit/0.5ml; Pressyn Ar; Vasopressin; Vasopressin Inj 20unit/ml USP; Vasopressin Injection USP; Vasopressin Injection, USP; Vasopressin in 0.9% Sodium Chloride; Vasostrict		Argipressin
DB00080	drugbank	CCCCCCCCCC(=O)N[C@@H](CC1=CNC2=C1C=CC=C2)C(=O)N[C@H](CC(N)=O)C(=O)N[C@@H](CC(O)=O)C(=O)N[C@H]1[C@@H](C)OC(=O)[C@H](CC(=O)C2=CC=CC=C2N)NC(=O)[C@@H](NC(=O)[C@@H](CO)NC(=O)CNC(=O)[C@H](CC(O)=O)NC(=O)[C@@H](C)NC(=O)[C@H](CC(O)=O)NC(=O)[C@H](CCCN)NC(=O)CNC1=O)[C@H](C)CC(O)=O	InChI=1S/C72H101N17O26/c1-5-6-7-8-9-10-11-22-53(93)81-44(25-38-31-76-42-20-15-13-17-39(38)42)66(108)84-45(27-52(75)92)67(109)86-48(30-59(102)103)68(110)89-61-37(4)115-72(114)49(26-51(91)40-18-12-14-19-41(40)74)87-71(113)60(35(2)24-56(96)97)88-69(111)50(34-90)82-55(95)32-77-63(105)46(28-57(98)99)83-62(104)36(3)79-65(107)47(29-58(100)101)85-64(106)43(21-16-23-73)80-54(94)33-78-70(61)112/h12-15,17-2…	DOAKLVKFURWEDJ-QCMAZARJSA-N	C72H101N17O26	1620.693	1619.71	27	216	-3	158.959	0	22	0	0	(3S)-3-{[(3S,6S,9R,15S,18R,21S,24S,30S,31R)-3-[2-(2-aminophenyl)-2-oxoethyl]-24-(3-aminopropyl)-15,21-bis(carboxymethyl)-6-[(2R)-1-carboxypropan-2-yl]-9-(hydroxymethyl)-18,31-dimethyl-2,5,8,11,14,17,20,23,26,29-decaoxo-1-oxa-4,7,10,13,16,19,22,25,28-nonaazacyclohentriacontan-30-yl]carbamoyl}-3-[(2R)-3-carbamoyl-2-[(2S)-2-decanamido-3-(1H-indol-3-yl)propanamido]propanamido]propanoic acid	-0.47	-9.365	-4.97	1	-3	4	-3	3.41	2.977	9.593	702.02	393.565	35	0	1.73e-02 g/l	nitrilotriacetic acid	0	DB00080	BTD00111; BIOD00111	approved; investigational	Daptomycin	Daptomicina; Daptomycin; Daptomycine; Daptomycinum	Cubicin; Cubicin RF; Daptomycin; Daptomycin Hospira; Daptomycin for Injection; Daptomycin for Injection RF; Daptomycin in Sodium Chloride; Dapzura RT	Cidecin; Cubicin
DB00091	drugbank	CC[C@@H]1NC(=O)[C@H]([C@H](O)[C@H](C)C\C=C\C)N(C)C(=O)[C@H](C(C)C)N(C)C(=O)[C@H](CC(C)C)N(C)C(=O)[C@H](CC(C)C)N(C)C(=O)[C@@H](C)NC(=O)[C@H](C)NC(=O)[C@H](CC(C)C)N(C)C(=O)[C@@H](NC(=O)[C@H](CC(C)C)N(C)C(=O)CN(C)C1=O)C(C)C	InChI=1S/C62H111N11O12/c1-25-27-28-40(15)52(75)51-56(79)65-43(26-2)58(81)67(18)33-48(74)68(19)44(29-34(3)4)55(78)66-49(38(11)12)61(84)69(20)45(30-35(5)6)54(77)63-41(16)53(76)64-42(17)57(80)70(21)46(31-36(7)8)59(82)71(22)47(32-37(9)10)60(83)72(23)50(39(13)14)62(85)73(51)24/h25,27,34-47,49-52,75H,26,28-33H2,1-24H3,(H,63,77)(H,64,76)(H,65,79)(H,66,78)/b27-25+/t40-,41+,42-,43+,44+,45+,46+,47+,49+,50+…	PMATZTZNYRCHOR-CGLBZJNRSA-N	C62H111N11O12	1202.635	1201.841	12	196		133.601	0	5	0	0	(3S,6S,9S,12R,15S,18S,21S,24S,30S,33S)-30-ethyl-33-[(1R,2R,4E)-1-hydroxy-2-methylhex-4-en-1-yl]-1,4,7,10,12,15,19,25,28-nonamethyl-6,9,18,24-tetrakis(2-methylpropyl)-3,21-bis(propan-2-yl)-1,4,7,10,13,16,19,22,25,28,31-undecaazacyclotritriacontan-2,5,8,11,14,17,20,23,26,29,32-undecone		3.638		0		1	0	12.234	11.826	-2.394	278.8	327.142	15	0		(3S,6S,9S,12R,15S,18S,21S,24S,30S,33S)-30-ethyl-33-[(1R,2R,4E)-1-hydroxy-2-methylhex-4-en-1-yl]-3,21-diisopropyl-1,4,7,10,12,15,19,25,28-nonamethyl-6,9,18,24-tetrakis(2-methylpropyl)-1,4,7,10,13,16,19,22,25,28,31-undecaazacyclotritriacontan-2,5,8,11,14,17,20,23,26,29,32-undecone	0	DB00091	BTD00003; BIOD00003	approved; investigational; vet_approved	Cyclosporine	Ciclosporin; Ciclosporina; Ciclosporine; Ciclosporinum; CsA; CyA; Cyclosporin; Cyclosporin A; Cyclosporine	Apo-cyclosporine Oral Solution; Aqua-stasis; Cequa; Cyclo-derm; CycloSPORINE; CycloSPORINE, Modfied; Cyclosporine; Cyclosporine A; Cyclosporine Capsules; Cyclosporine Modified; Cyclosporine/Chondroitin PF; Cyclosporine/Chondroitin Sulfate PF; Gengraf; Hydro-stasis; Ikervis; Nail Cyclosporin-A; Neoral; Restasis; Restasis MultiDose; Sandimmune; Sandimmune Cap 50mg; Sandimmune I.V.; Sandimmune Oral …	Sangcya; Verkazia
DB00106	drugbank	CC(C)C[C@H](NC(=O)[C@@H](CC(N)=O)NC(=O)[C@H](CC1=CC=C(O)C=C1)N(C)C(=O)[C@H](CO)NC(=O)[C@@H](CC1=CN=CC=C1)NC(=O)[C@@H](CC1=CC=C(Cl)C=C1)NC(=O)[C@@H](CC1=CC2=C(C=CC=C2)C=C1)NC(C)=O)C(=O)N[C@@H](CCCCNC(C)C)C(=O)N1CCC[C@H]1C(=O)N[C@H](C)C(N)=O	InChI=1S/C72H95ClN14O14/c1-41(2)32-54(64(93)80-53(17-10-11-30-77-42(3)4)72(101)87-31-13-18-60(87)69(98)78-43(5)63(75)92)81-68(97)58(38-62(74)91)84-70(99)61(37-46-22-27-52(90)28-23-46)86(7)71(100)59(40-88)85-67(96)57(36-48-14-12-29-76-39-48)83-66(95)56(34-45-20-25-51(73)26-21-45)82-65(94)55(79-44(6)89)35-47-19-24-49-15-8-9-16-50(49)33-47/h8-9,12,14-16,19-29,33,39,41-43,53-61,77,88,90H,10-11,13,17-…	AIWRTTMUVOZGPW-HSPKUQOVSA-N	C72H95ClN14O14	1416.09	1414.684	16	196		149.311	0	13	0	0	(2R)-N-[(1S)-1-{[(2S)-1-[(2S)-2-{[(1R)-1-carbamoylethyl]carbamoyl}pyrrolidin-1-yl]-1-oxo-6-[(propan-2-yl)amino]hexan-2-yl]carbamoyl}-3-methylbutyl]-2-[(2S)-2-[(2S)-2-[(2R)-2-[(2R)-3-(4-chlorophenyl)-2-[(2R)-2-acetamido-3-(naphthalen-2-yl)propanamido]propanamido]-3-(pyridin-3-yl)propanamido]-3-hydroxy-N-methylpropanamido]-3-(4-hydroxyphenyl)propanamido]butanediamide	2.84	-0.463	-5.58	1		6	1	11.502	9.472	10.662	424.98	373.91	38	0	3.71e-03 g/l	abarelix	0	DB00106	BTD00051; BIOD00051	approved; investigational; withdrawn	Abarelix	Abarelix		Plenaxis
DB00114	drugbank	CC1=NC=C(COP(O)(O)=O)C(C=O)=C1O	InChI=1S/C8H10NO6P/c1-5-8(11)7(3-10)6(2-9-5)4-15-16(12,13)14/h2-3,11H,4H2,1H3,(H2,12,13,14)	NGVDGCNFYWLIFO-UHFFFAOYSA-N	C8H10NO6P	247.142	247.025	6	26	-1.894	20.899	1	3	0	0	[(4-formyl-5-hydroxy-6-methylpyridin-3-yl)methoxy]phosphonic acid	-0.55	-2.086	-1.64	0	-2	1	-2	6.691	1.68	4.109	116.95	54.746	4	1	5.70e+00 g/l	tetrahydrofolic acid	0	DB00114	NUTR00045	approved; investigational; nutraceutical	Pyridoxal phosphate	3-hydroxy-2-methyl-5-((phosphonooxy)methyl)-4-pyridinecarboxaldehyde; 3-hydroxy-5-(hydroxymethyl)-2-methylisonicotinaldehyde 5-phosphate; Codecarboxylase; PLP; Pyridoxal 5-monophosphoric acid ester; Pyridoxal 5-phosphate; Pyridoxal 5'-phosphate; Pyridoxal P; Pyridoxal phosphate anhydrous; Pyridoxal-5P; Pyridoxal-P	Amladex; Azesco; BumP DHA; Dexivite; Dyzbac; EnBrace HR; EnLyte; Enl; Hypnosom; L-Methyl PNV DHA; L-Methyl-B6-B12; Levomefolate Calcium Pyridoxal-5 Phosphate Mecobalamin Algal; Levomefolate Calcium, Pyridoxal 5-phosphate, Methylcobalamin and Schizochytrium DHA Oil; Levomefolate Calcium-Pyridoxal Phosphate-Mecobalamin; Lexazin; Mebolex; Mebolic; Medi-10; Methazel; Natal PNV; Nutra-Z; Omniquin; Omn…	Biosechs; Himitan; Vitazechs	Pyridoxal phosphate hydrate
DB00115	drugbank	C[C@H](CNC(=O)CC[C@]1(C)[C@@H](CC(N)=O)[C@H]2N=C1\C(C)=C1/N=C(/C=C3\N=C(\C(\C)=C4\[C@@H](CCC(N)=O)[C@](C)(CC(N)=O)[C@@]2(C)N4[Co+]C#N)[C@@](C)(CC(N)=O)[C@@H]3CCC(N)=O)C(C)(C)[C@@H]1CCC(N)=O)OP([O-])(=O)O[C@@H]1[C@@H](CO)O[C@@H]([C@@H]1O)N1C=NC2=C1C=C(C)C(C)=C2	InChI=1S/C62H90N13O14P.CN.Co/c1-29-20-39-40(21-30(29)2)75(28-70-39)57-52(84)53(41(27-76)87-57)89-90(85,86)88-31(3)26-69-49(83)18-19-59(8)37(22-46(66)80)56-62(11)61(10,25-48(68)82)36(14-17-45(65)79)51(74-62)33(5)55-60(9,24-47(67)81)34(12-15-43(63)77)38(71-55)23-42-58(6,7)35(13-16-44(64)78)50(72-42)32(4)54(59)73-56;1-2;/h20-21,23,28,31,34-37,41,52-53,56-57,76,84H,12-19,22,24-27H2,1-11H3,(H15,63,64,…	RMRCNWBMXRMIRW-WZHZPDAFSA-L	C63H88CoN14O14P	1355.365	1354.567	18	181		138.79	0	9	0	0	cyano[(1R,2R,3R,4R,6Z,8S,11Z,13S,14S,16Z,18S,19S)-8,13,18-tris(2-carbamoylethyl)-3,14,19-tris(carbamoylmethyl)-4-(2-{[(2R)-2-{[(2R,3S,4R,5S)-5-(5,6-dimethyl-1H-1,3-benzodiazol-1-yl)-4-hydroxy-2-(hydroxymethyl)oxolan-3-yl phosphonato]oxy}propyl]carbamoyl}ethyl)-1,4,6,9,9,14,16,19-octamethyl-20,21,22,23-tetraazapentacyclo[15.2.1.1^{2,5}.1^{7,10}.1^{12,15}]tricosa-5(23),6,10(22),11,15(21),16-hexaen-…	2.66	-3.238	-4.84	1		8	3	12.585	1.817	8.683	477.85	337.483	27	0	2.02e-02 g/l	racemiccalcium pantothenate	0	DB00115	NUTR00004; APRD00326; EXPT00965	approved; nutraceutical	Cyanocobalamin	Cianocobalamina; Cyanocob(III)alamin; Cyanocobalamin; Cyanocobalamine; Cyanocobalaminum; Vitamin B12; Vitamin B12 complex; Vitamin B12 NOS	24 Multivitamins + Minerals; 50 Plus; 50 Plus Multiple Vitamins & Minerals; Active FE; Active OB; Adeks - Dps; Adeks Tablets; Adult Formula 50+; Adult Infuvite Multiple Vitamins; Advanced B & T Formula; Aj-cyanocobalamin; Alkadrenergy Tablets; Allbee C 800 Tab; Alphaligo; Alsimine W Vitamins A D; Am Caps; American Eagle Energizer Plus Vitamin Supplement Drink; American Plus Energy & Vitamin Drink…	Bedodeka; Bedoz; Berubigen; Betalin; Cobione; Cobolin-M; Crystamine; Cyanoject; Cyomin; Cytakon; Cytamen; Dicopac; Neuroforte-R; Primabalt; Vitabee 12
DB00118	drugbank	C[S+](CC[C@H](N)C([O-])=O)C[C@H]1O[C@H]([C@H](O)[C@@H]1O)N1C=NC2=C1N=CN=C2N	InChI=1S/C15H22N6O5S/c1-27(3-2-7(16)15(24)25)4-8-10(22)11(23)14(26-8)21-6-20-9-12(17)18-5-19-13(9)21/h5-8,10-11,14,22-23H,2-4,16H2,1H3,(H2-,17,18,19,24,25)/t7-,8+,10+,11+,14+,27?/m0/s1	MEFKEPWMEQBLKI-AIRLBKTGSA-N	C15H22N6O5S	398.44	398.137	10	49	1.004	39.261	1	4	0	0	(2S)-2-amino-4-({[(2S,3S,4R,5R)-5-(6-amino-9H-purin-9-yl)-3,4-dihydroxyoxolan-2-yl]methyl}(methyl)sulfaniumyl)butanoate	0.05	-5.319	-2.45	1	1	3	1	12.444	1.704	9.414	185.46	107.072	7	1	1.62e+00 g/l	(1S,2S,4R,8S,9S,11S,12R,13S)-12-fluoro-11-hydroxy-8-(2-hydroxyacetyl)-6,6,9,13-tetramethyl-5,7-dioxapentacyclo[10.8.0.0^{2,9}.0^{4,8}.0^{13,18}]icosa-14,17-dien-16-one	0	DB00118	NUTR00052	approved; investigational; nutraceutical	Ademetionine	Ademetionine; AdoMet; L-S-Adenosylmethionine; S-Adenosylmethionine; SAM; SAM-e; SAMe		Donamet; Sam-Sulfate; SAMe; SAMe Rx-Mood	Ademetionine butanedisulfonate; Ademetionine disulfate ditosylate; Ademetionine disulfate monotosylate; Ademetionine disulfate tosylate; Ademetionine tosylate
DB00119	drugbank	CC(=O)C(O)=O	InChI=1S/C3H4O3/c1-2(4)3(5)6/h1H3,(H,5,6)	LCTONWCANYUPML-UHFFFAOYSA-N	C3H4O3	88.062	88.016	3	10	-0.001	7.311	1	1	0	0	2-oxopropanoic acid	-0.38	0.066	0.18	0	-1	0	-1		2.93	-9.583	54.37	17.99	1	1	1.34e+02 g/l	pyruvic acid	0	DB00119	NUTR00050; DB11194	approved; investigational; nutraceutical	Pyruvic acid	2-ketopropionic acid; 2-oxopropanoic acid; 2-Oxopropansäure; 2-Oxopropionsäure; a-Ketopropionic acid; Acetylformic acid; acide pyruvique; alpha-ketopropionic acid; Brenztraubensäure; BTS; Pyroracemic acid; α-ketopropionic acid; α-Oxopropionsäure	Rejuvesol		Calcium pyruvate; Methylselenopyruvate; Sodium pyruvate
DB00120	drugbank	N[C@@H](CC1=CC=CC=C1)C(O)=O	InChI=1S/C9H11NO2/c10-8(9(11)12)6-7-4-2-1-3-5-7/h1-5,8H,6,10H2,(H,11,12)/t8-/m0/s1	COLNVLDHVKWLRT-QMMMGPOBSA-N	C9H11NO2	165.189	165.079	3	23		17.032	1	2	0	0	(2S)-2-amino-3-phenylpropanoic acid	-1.35	-1.184	-1.6	0		1	0		2.469	9.447	63.32	45.116	3	1	4.14e+00 g/l	palladium(2+) (4S,5S,14R,15R)-10-acetyl-4-(2-carboxyethyl)-15-ethyl-2-(2-methoxy-2-oxoethyl)-5,9,14,19-tetramethyl-20-[(2-sulfoethyl)carbamoyl]-21,22,23,24-tetraazapentacyclo[16.2.1.1^{3,6}.1^{8,11}.1^{13,16}]tetracosa-1,3(24),6,8,10,12,16(22),17,19-nonaene-21,23-diide	0	DB00120	NUTR00044	approved; investigational; nutraceutical	Phenylalanine	(S)-2-Amino-3-phenylpropionic acid; (S)-alpha-Amino-beta-phenylpropionic acid; 3-phenyl-L-alanine; beta-Phenyl-L-alanine; F; Fenilalanina; L-Phenylalanine; Phe; Phenylalanine; Phenylalaninum; β-phenyl-L-alanine	2.5% Travasol Amino Acid Injection With Electrolytes In 10% Dextrose; 2.5% Travasol Amino Acid Injection With Electrolytes In 10% Dextrose Clinimix; 2.5% Travasol Amino Acid Injection Without Electrolytes In 10% Dextrose Quickmix; 2.5%travasol Amino Acid InJ.W.eleC.W.25%dex; 2.75% Travas. Amino Acid InJ.W.elecw.25%dex; 2.75% Travasol Amino Acid Injection With Electrolytes In 25% Dextrose Quickmix…		Phenylalanine hydrochloride; Phenylalanine sodium
DB00121	drugbank	[H][C@]12CS[C@@H](CCCCC(O)=O)[C@@]1([H])NC(=O)N2	InChI=1S/C10H16N2O3S/c13-8(14)4-2-1-3-7-9-6(5-16-7)11-10(15)12-9/h6-7,9H,1-5H2,(H,13,14)(H2,11,12,15)/t6-,7-,9-/m0/s1	YBJHBAHKTGYVGT-ZKWXMUAHSA-N	C10H16N2O3S	244.311	244.088	3	32	0.013	24.919	1	3	0	1	5-[(3aS,4S,6aR)-2-oxo-hexahydro-1H-thieno[3,4-d]imidazol-4-yl]pentanoic acid	0.17	0.319	-2.3	0	-1	2	-1	13.547	4.404	-1.864	78.43	60.051	5	1	1.22e+00 g/l	biotin	0	DB00121	NUTR00019	approved; investigational; nutraceutical	Biotin	(+)-cis-Hexahydro-2-oxo-1H-thieno[3,4]imidazole-4-valeric acid; (3aS,4S,6aR)-Hexahydro-2-oxo-1H-thieno[3,4-d]imidazole-4-valeric acid; 5-(2-oxohexahydro-1H-thieno[3,4-d]imidazol-4-yl)pentanoic acid; Biotin; Biotina; Biotine; Biotinum; cis-(+)-Tetrahydro-2-oxothieno[3,4]imidazoline-4-valeric acid; cis-Hexahydro-2-oxo-1H-thieno(3,4)imidazole-4-valeric acid; cis-Tetrahydro-2-oxothieno(3,4-d)imidazol…	24 Multivitamins + Minerals; 50 Plus; 50 Plus Multiple Vitamins & Minerals; 574H Cell Care; ASCE plus Scalp Care HRLV; Acti-biotin 300 Caplet 300mcg; Adeks - Dps; Adeks Tablets; Adult Formula 50+; Adult Infuvite Multiple Vitamins; Alkadrenergy Tablets; Am Caps; Amerix Biotin; Amerix Multivitamin; Anti Hair Loss; Avon Vitadvance Multi-kids Complete; B 50 Capsules; B Complex 25mg Vitamin Supplement…	Appearex; Biodermatin; Bioepiderm; Meribin; Nail-ex
DB00122	drugbank	C[N+](C)(C)CCO	InChI=1S/C5H14NO/c1-6(2,3)4-5-7/h7H,4-5H2,1-3H3/q+1	OEYIOHPDSNJKLS-UHFFFAOYSA-N	C5H14NO	104.171	104.108	1	21	1	12.566	1	1	1	0	(2-hydroxyethyl)trimethylazanium	-3.59	-4.662	-1.59	0	1	0	1		13.969	-3.25	20.23	42.194	2	1	3.61e+00 g/l	biotin	1	DB00122	NUTR00020	approved; nutraceutical	Choline	Bilineurine; Choline ion; N-trimethylethanolamine; N,N,N-trimethylethanol-ammonium; trimethylethanolamine; Vitamin J	24 Multivitamins + Minerals; 50 Plus; Advanced 2000 Capsules; Alertonic; Alkadrenergy Tablets; American Eagle Energizer Plus Vitamin Supplement Drink; American Plus Energy & Vitamin Drink; B 50 Capsules; B Complex 25mg Vitamin Supplement; B Complex 50 Vitamin Cap; B Complex 50+ Caplet; B Compound 50mg Tab; B-100 Caps; B-100 Hi Potency B Vitamins Tab; B-100 Vitamin Supplement; B-50 Complex; B-50 H…		Choline bitartrate; Choline chloride
DB00123	drugbank	NCCCC[C@H](N)C(O)=O	InChI=1S/C6H14N2O2/c7-4-2-1-3-5(8)6(9)10/h5H,1-4,7-8H2,(H,9,10)/t5-/m0/s1	KDXKERNSBIXSRK-YFKPBYRVSA-N	C6H14N2O2	146.188	146.106	4	24	0.996	15.844	1	3	0	0	(2S)-2,6-diaminohexanoic acid	-3.76	-3.215	-0.14	0	1	0	1		2.738	10.288	89.34	37.809	5	1	1.05e+02 g/l	unii-71TH42O2CQ	0	DB00123	NUTR00037; DB11101	approved; nutraceutical	Lysine	(S)-2,6-diaminohexanoic acid; (S)-lysine; (S)-α,ε-diaminocaproic acid; 6-ammonio-L-norleucine; L-2,6-Diaminocaproic acid; L-lys; L-Lysin; L-Lysine; LYS; Lysina; Lysine; Lysine acid; Lysinum	2.5% Travasol Amino Acid Injection With Electrolytes In 10% Dextrose; 2.5% Travasol Amino Acid Injection With Electrolytes In 10% Dextrose Clinimix; 2.5% Travasol Amino Acid Injection Without Electrolytes In 10% Dextrose Quickmix; 2.5%travasol Amino Acid InJ.W.eleC.W.25%dex; 2.75% Travas. Amino Acid InJ.W.elecw.25%dex; 2.75% Travasol Amino Acid Injection With Electrolytes In 25% Dextrose Quickmix…		Lysine acetate; Lysine dihydrate; Lysine hydrochloride; Lysine monohydrate
DB00126	drugbank	[H][C@@]1(OC(=O)C(O)=C1O)[C@@H](O)CO	InChI=1S/C6H8O6/c7-1-2(8)5-3(9)4(10)6(11)12-5/h2,5,7-10H,1H2/t2-,5+/m0/s1	CIWBSHSKHKDKBQ-JLAZNSOCSA-N	C6H8O6	176.124	176.032	5	20	-0.999	14.933	1	4	0	0	(5R)-5-[(1S)-1,2-dihydroxyethyl]-3,4-dihydroxy-2,5-dihydrofuran-2-one	-1.58	-1.914	0.14	0	-1	1	-1	11.195	4.16	-2.98	107.22	37.032	2	1	2.45e+02 g/l	tetrahydrofolic acid	0	DB00126	NUTR00001; APRD00084; EXPT00568; DB11167; DB11316; DB11170; DB09541; DB11317	approved; nutraceutical	Ascorbic acid	acide ascorbique; ácido ascórbico; Acidum ascorbicum; acidum ascorbinicum; Ascorbate; Ascorbic acid; Ascorbinsäure; L-(+)-ascorbic acid; L-Ascorbate; L-Ascorbic Acid; Vitamin C; Vitamina C	24 Multivitamins + Minerals; 50 Plus; 50 Plus Multiple Vitamins & Minerals; A & C Powder; A.C.E.S. Capsules; Abavite; Acerotab; Aces Formula/formule A A S; Acetabolan III Vitamin and Mineral Supplement; Acetabolan-II Vitamin and Mineral Supplement; Acetaminophen, Ascorbic acid, Chlorpheniramine Maleate; Acti-scorb 1000 Caplet 1000mg; Acti-scorb 500 Caplet 500mg; Active FE; Active OB; Adc Comprime…	Ascoltin; Ascorbicap
DB00128	drugbank	N[C@@H](CC(O)=O)C(O)=O	InChI=1S/C4H7NO4/c5-2(4(8)9)1-3(6)7/h2H,1,5H2,(H,6,7)(H,8,9)/t2-/m0/s1	CKLJMWTZIZZHCS-REOHCLBHSA-N	C4H7NO4	133.103	133.038	5	16	-0.99	11.284	1	3	0	0	(2S)-2-aminobutanedioic acid	-3.52	-3.504	0.03	0	-1	0	-1	5.114	1.703	9.614	100.62	26.533	3	1	1.42e+02 g/l	biotin	0	DB00128	NUTR00016; EXPT01823	approved; nutraceutical	Aspartic acid	(S)-2-aminobutanedioic acid; (S)-2-aminosuccinic acid; 2-Aminosuccinic acid; ácido aspártico; Acidum asparticum; Asp; Aspartic acid; D; L-Asp; L-Asparaginsäure; L-Aspartate; L-Aspartic acid	20% Prosol; Aminosyn II; Aminosyn II 10% With Electrolytes; Aminosyn II 5% Inj; Aminosyn II 7% Injection; Aminosyn II 7% M In 10% Dextrose(dual Chamber); Aminosyn II 7% With 10% Dextrose; Aminosyn II 7% With 50% Dextrose; Aminosyn II 8.5% Injection; Aminosyn II 8.5% M In 20% Dextrose (dual Chamber); Aminosyn II 8.5% With 50% Dextrose; Aminosyn II In Dextrose Injection; Aminosyn II and Dextrose; A…
DB00129	drugbank	NCCC[C@H](N)C(O)=O	InChI=1S/C5H12N2O2/c6-3-1-2-4(7)5(8)9/h4H,1-3,6-7H2,(H,8,9)/t4-/m0/s1	AHLPHDHHMVZTML-BYPYZUCNSA-N	C5H12N2O2	132.161	132.09	4	21	0.996	13.853	1	3	0	0	(2S)-2,5-diaminopentanoic acid	-3.64	-3.658	0.11	0	1	0	1		2.666	10.287	89.34	33.209	4	1	1.72e+02 g/l	biotin	0	DB00129	NUTR00043	approved; nutraceutical	Ornithine	(S)-2,5-Diaminopentanoate; (S)-2,5-Diaminopentanoic acid; (S)-2,5-diaminovaleric acid; (S)-ornithine; (S)-α,δ-diaminovaleric acid; L-Ornithine; levo-ornithine; Ornithine; Ornithinum; Ornitina	Primene; Primene 10%; Primene 10%-liq IV		Ornithine aspartate; Ornithine dihydrochloride; Ornithine hydrochloride; Ornithine oxoglurate
DB00130	drugbank	N[C@@H](CCC(N)=O)C(O)=O	InChI=1S/C5H10N2O3/c6-3(5(9)10)1-2-4(7)8/h3H,1-2,6H2,(H2,7,8)(H,9,10)/t3-/m0/s1	ZDXPYRJPNDTMRX-VKHMYHEASA-N	C5H10N2O3	146.144	146.069	4	20	-0.005	13.868	1	3	0	0	(2S)-2-amino-4-carbamoylbutanoic acid	-3.32	-4.001	-0.17	0	0	0	0	16.245	2.147	9.312	106.41	33.11	4	1	9.78e+01 g/l	tetrahydrofolic acid	0	DB00130	NUTR00026	approved; investigational; nutraceutical	L-Glutamine	(2S)-2-amino-4-carbamoylbutanoic acid; (2S)-2,5-diamino-5-oxopentanoic acid; (S)-2,5-diamino-5-oxopentanoic acid; Glutamic acid 5-amide; Glutamic acid amide; Glutamina; Glutamine; L-(+)-glutamine; L-2-aminoglutaramic acid; L-glutamic acid γ-amide; L-Glutamin; L-Glutamine; L-Glutaminsäure-5-amid; Levoglutamide; Q	Endari; NutreStore	Earthlink Science Glutamine Chews Chocolate; Glutamine Express; Glutamine Fuel Mega; Glutamine Fuel Powder ; L-Glutamine Power	Glutamine sodium
DB00131	drugbank	NC1=C2N=CN([C@@H]3O[C@H](COP(O)(O)=O)[C@@H](O)[C@H]3O)C2=NC=N1	InChI=1S/C10H14N5O7P/c11-8-5-9(13-2-12-8)15(3-14-5)10-7(17)6(16)4(22-10)1-21-23(18,19)20/h2-4,6-7,10,16-17H,1H2,(H2,11,12,13)(H2,18,19,20)/t4-,6-,7-,10-/m1/s1	UDMBCSSLTHHNCD-KQYNXXCUSA-N	C10H14N5O7P	347.221	347.063	10	37	-1.911	29.957	1	5	0	0	{[(2R,3S,4R,5R)-5-(6-amino-9H-purin-9-yl)-3,4-dihydroxyoxolan-2-yl]methoxy}phosphonic acid		-4.746		0	-2	3	-2	6.27	1.226	3.92	186.07	74.069	4	1		disodium dexamethasone phosphate(2-)	0	DB00131	NUTR00011; EXPT00512	approved; investigational; nutraceutical; withdrawn	Adenosine phosphate	5'-Adenosine monophosphate; 5'-Adenylic acid; 5'-AMP; 5'-O-Phosphonoadenosine; Adenosine 5'-(dihydrogen phosphate); Adenosine 5'-monophosphate; Adenosine 5'-phosphate; Adenosine monophosphate; Adenosine phosphate; Adenosine-5'-Monophosphate; Adenosine-5'-monophosphoric acid; Adenosine-5'P; Adenosini phosphas; Adenylate; Adenylic acid; Ado5'P; AMP; Fosfato de adenosina; PAdo; Phosphate d'adénosine		My-B-Den
DB00132	drugbank	CC\C=C/C\C=C/C\C=C/CCCCCCCC(O)=O	InChI=1S/C18H30O2/c1-2-3-4-5-6-7-8-9-10-11-12-13-14-15-16-17-18(19)20/h3-4,6-7,9-10H,2,5,8,11-17H2,1H3,(H,19,20)/b4-3-,7-6-,10-9-	DTOSIQBPPRVQHS-PDBXOOCHSA-N	C18H30O2	278.43	278.225	2	50	-0.99	34.98	0	1	0	0	(9Z,12Z,15Z)-octadeca-9,12,15-trienoic acid	6.62	6.06	-6.02	0	-1	0	-1		4.988		37.3	89.635	13	0	2.66e-04 g/l	tetrahydrofolic acid	0	DB00132	NUTR00034	approved; investigational; nutraceutical	alpha-Linolenic acid	(9,12,15)-linolenic acid; (9Z,12Z,15Z)-Octadecatrienoic acid; (Z,Z,Z)-9,12,15-octadecatrienoic acid; 9-cis,12-cis,15-cis-octadecatrienoic acid; 9,12,15-Octadecatrienoic acid; ALA; all-cis-9,12,15-Octadecatrienoic acid; alpha-Linolenic acid; cis-delta(9,12,15)-Octadecatrienoic acid; cis,cis,cis-9,12,15-Octadecatrienoic acid; Linolenic acid; α-linolenic acid	Advanced AM PM; Bio-efa Borage Gla 90 Cap; Cavan One; Flaxseed Oil Capsules; Folcaps Care One; Folcaps Omega-3; HemeNatal OB plus DHA; Huile D'onagre Vitamin E; UltimateCare ONE NF
DB00134	drugbank	CSCC[C@H](N)C(O)=O	InChI=1S/C5H11NO2S/c1-9-3-2-4(6)5(7)8/h4H,2-3,6H2,1H3,(H,7,8)/t4-/m0/s1	FFEARJCKVFRZRR-BYPYZUCNSA-N	C5H11NO2S	149.211	149.051	3	20		15.505	1	2	0	0	(2S)-2-amino-4-(methylsulfanyl)butanoic acid	-1.85	-2.189	-0.8	0		0	0		2.532	9.502	63.32	37.586	4	1	2.39e+01 g/l	palladium(2+) (4S,5S,14R,15R)-10-acetyl-4-(2-carboxyethyl)-15-ethyl-2-(2-methoxy-2-oxoethyl)-5,9,14,19-tetramethyl-20-[(2-sulfoethyl)carbamoyl]-21,22,23,24-tetraazapentacyclo[16.2.1.1^{3,6}.1^{8,11}.1^{13,16}]tetracosa-1,3(24),6,8,10,12,16(22),17,19-nonaene-21,23-diide	0	DB00134	NUTR00038	approved; nutraceutical	Methionine	(2S)-2-amino-4-(methylsulfanyl)butanoic acid; (S)-2-amino-4-(methylthio)butanoic acid; (S)-2-amino-4-(methylthio)butyric acid; (S)-methionine; L-(�?-methionine; L-a-Amino-g-methylthiobutyric acid; L-Methionin; L-Methionine; L-α-amino-γ-methylmercaptobutyric acid; M; Met; Methionine	2.5% Travasol Amino Acid Injection With Electrolytes In 10% Dextrose; 2.5% Travasol Amino Acid Injection With Electrolytes In 10% Dextrose Clinimix; 2.5% Travasol Amino Acid Injection Without Electrolytes In 10% Dextrose Quickmix; 2.5%travasol Amino Acid InJ.W.eleC.W.25%dex; 2.75% Travas. Amino Acid InJ.W.elecw.25%dex; 2.75% Travasol Amino Acid Injection With Electrolytes In 25% Dextrose Quickmix…	Acimethin	Methionine hydrochloride
DB00135	drugbank	[H][C@](N)(CC1=CC=C(O)C=C1)C(O)=O	InChI=1S/C9H11NO3/c10-8(9(12)13)5-6-1-3-7(11)4-2-6/h1-4,8,11H,5,10H2,(H,12,13)/t8-/m0/s1	OUYCCCASQSFEME-QMMMGPOBSA-N	C9H11NO3	181.189	181.074	4	24	-0.01	18.115	1	3	0	0	(2S)-2-amino-3-(4-hydroxyphenyl)propanoic acid	-2.39	-1.489	-1.37	0	0	1	0	9.792	2	9.185	83.55	47.097	3	1	7.67e+00 g/l	ethane	0	DB00135	NUTR00059	approved; investigational; nutraceutical	Tyrosine	(�?-α-amino-p-hydroxyhydrocinnamic acid; (2S)-2-amino-3-(4-hydroxyphenyl)propanoic acid; (S)-(-)-Tyrosine; (S)-2-Amino-3-(p-hydroxyphenyl)propionic acid; (S)-3-(p-Hydroxyphenyl)alanine; (S)-alpha-amino-4-Hydroxybenzenepropanoic acid; (S)-Tyrosine; (S)-α-amino-4-hydroxybenzenepropanoic acid; 4-hydroxy-L-phenylalanine; L-Tyrosin; L-tyrosine; Tirosina; Tyr; Tyrosine; Tyrosinum; Y	2.5% Travasol Amino Acid Injection With Electrolytes In 10% Dextrose; 2.5% Travasol Amino Acid Injection With Electrolytes In 10% Dextrose Clinimix; 2.5% Travasol Amino Acid Injection Without Electrolytes In 10% Dextrose Quickmix; 2.5%travasol Amino Acid InJ.W.eleC.W.25%dex; 2.75% Travas. Amino Acid InJ.W.elecw.25%dex; 2.75% Travasol Amino Acid Injection With Electrolytes In 25% Dextrose Quickmix…
DB00136	drugbank	C[C@H](CCCC(C)(C)O)[C@@]1([H])CC[C@@]2([H])\C(CCC[C@]12C)=C\C=C1\C[C@@H](O)C[C@H](O)C1=C	InChI=1S/C27H44O3/c1-18(8-6-14-26(3,4)30)23-12-13-24-20(9-7-15-27(23,24)5)10-11-21-16-22(28)17-25(29)19(21)2/h10-11,18,22-25,28-30H,2,6-9,12-17H2,1,3-5H3/b20-10+,21-11-/t18-,22-,23-,24+,25+,27-/m1/s1	GMRQFYUYWCNGIN-NKMMMXOESA-N	C27H44O3	416.637	416.329	3	74	0	51.133	1	3	0	0	(1R,3S,5Z)-5-{2-[(1R,3aS,4E,7aR)-1-[(2R)-6-hydroxy-6-methylheptan-2-yl]-7a-methyl-octahydro-1H-inden-4-ylidene]ethylidene}-4-methylidenecyclohexane-1,3-diol	5.51	4.351	-4.8	1	0	3	0	15.289	14.393	-1.254	60.69	126.532	6	1	6.67e-03 g/l	biotin	0	DB00136	NUTR00003; APRD00246; DB05314	approved; nutraceutical	Calcitriol	(1S,3R,5Z,7E)-9,10-secocholesta-5,7,10-triene-1,3,25-triol; (1α,3β,5Z,7E)-9,10-secocholesta-5,7,10(19)-triene-1,3,25-triol; (5Z,7E)-(1S,3R)-9,10-secocholesta-5,7,10(19)-triene-1,3,25-triol; 1-alpha-25-Dihydroxyvitamin D3; 1,25-DHCC; 1,25-dihydroxycholecalciferol; 1α,25-dihydroxycholecalciferol; 1α,25-dihydroxyvitamin D3; 1α,25(OH)2D3; Calcitriol; Calcitriolum	Calcijex; Calcitriol; Calcitriol Injection; Calcitriol Injection USP; Calcitriol-odan; Calcitrol; PMS-calcitriol; Rocaltrol; Rocaltrol Oral Solution 1mcg/ml; Silkis; Taro-calcitriol; Validerm; Vectical	Asentar; Calcitriol Oral Solution; Decostriol
DB00137	drugbank	C\C(\C=C\C=C(/C)\C=C\[C@H]1C(C)=C[C@H](O)CC1(C)C)=C/C=C/C=C(\C)/C=C/C=C(\C)/C=C/C1=C(C)C[C@@H](O)CC1(C)C	InChI=1S/C40H56O2/c1-29(17-13-19-31(3)21-23-37-33(5)25-35(41)27-39(37,7)8)15-11-12-16-30(2)18-14-20-32(4)22-24-38-34(6)26-36(42)28-40(38,9)10/h11-25,35-37,41-42H,26-28H2,1-10H3/b12-11+,17-13+,18-14+,23-21+,24-22+,29-15+,30-16+,31-19+,32-20+/t35-,36+,37-/m0/s1	KBPHJBAIARWVSC-RGZFRNHPSA-N	C40H56O2	568.886	568.428	2	98		73.812	0	2	0	0	(1R,4R)-4-[(1E,3E,5E,7E,9E,11E,13E,15E,17E)-18-[(4R)-4-hydroxy-2,6,6-trimethylcyclohex-1-en-1-yl]-3,7,12,16-tetramethyloctadeca-1,3,5,7,9,11,13,15,17-nonaen-1-yl]-3,5,5-trimethylcyclohex-2-en-1-ol	8.29	8.55	-5.89	0		2	0	18.907	18.217	-0.914	40.46	195.063	10	0	7.32e-04 g/l	carotenoid	0	DB00137	NUTR00036; DB11138	approved; investigational; nutraceutical	Lutein	Xanthophyll; Xantofyl	Corvita; Corvite; Corvite Free; Doctor Super Lutein; Furryden Dental Easy Green; Macuvex; Macuzin; Noon for Kids; Ocuvel; RE FAC-x; Strovite One Caplets; Tozal; Vista Advanced AREDS2 Formula
DB00138	drugbank	N[C@@H](CSSC[C@H](N)C(O)=O)C(O)=O	InChI=1S/C6H12N2O4S2/c7-3(5(9)10)1-13-14-2-4(8)6(11)12/h3-4H,1-2,7-8H2,(H,9,10)(H,11,12)/t3-,4-/m0/s1	LEVWYRKDKASIDU-IMJSIDKUSA-N	C6H12N2O4S2	240.3	240.024	6	26	-0.022	22.772	1	4	0	0	(2R)-2-amino-3-{[(2R)-2-amino-2-carboxyethyl]disulfanyl}propanoic acid	-3.16	-5.898	-1.16	0	0	0	0	2.267	1.556	9.342	126.64	54.872	7	1	1.68e+01 g/l	biotin	0	DB00138	NUTR00023	approved; nutraceutical	Cystine	(R,R)-3,3'-dithiobis(2-aminopropanoic acid); Cistina; Cystine; L-alpha-Diamino-beta-dithiolactic acid; L-Cystine; L-Dicysteine; β,β'-dithiodialanine	Amino-cerv; Distilpure Msm; Medi Msm (methyl Sulfonyl Methane)
DB00139	drugbank	OC(=O)CCC(O)=O	InChI=1S/C4H6O4/c5-3(6)1-2-4(7)8/h1-2H2,(H,5,6)(H,7,8)	KDYFGRWQOYBRFD-UHFFFAOYSA-N	C4H6O4	118.088	118.027	4	14	-1.976	10.141	1	2	0	0	butanedioic acid	-0.53	-0.398	0.25	0	-2	0	-2	5.687	3.554		74.6	23.537	3	1	2.11e+02 g/l	tetrahydrofolic acid	0	DB00139	NUTR00054	approved; nutraceutical	Succinic acid	1,2-ethanedicarboxylic acid; Acide butanedioïque; Acide succinique; Acidum succinicum; Amber acid; Asuccin; Bernsteinsäure; Butandisäure; Butanedioic acid; Butanedionic acid; Dihydrofumaric acid; Ethylenesuccinic acid; Spirit of amber; Succinic acid	FeRiva 21 7; Ferrex 150 Forte Plus; Ferrex 150 Plus; Ferrex 28; Iron Aspartate Glycinate and Polysaccharide Complex, Ascorbic Calcium, Vitamin B12, Folic Acid, Calcium Threonate and Succinic Acid; Iron Aspartate, Glycinate, Ascorbic Calcium, Vitamin B12, Calcium Threonate and Succinic Acid; Iron Fumarate and Aspartate, Glycinate, Ascorbic Calcium, Vitamin B12, Folic Acid, Calcium Threonate and Su…
DB00140	drugbank	CC1=C(C)C=C2N(C[C@H](O)[C@H](O)[C@H](O)CO)C3=NC(=O)NC(=O)C3=NC2=C1	InChI=1S/C17H20N4O6/c1-7-3-9-10(4-8(7)2)21(5-11(23)14(25)12(24)6-22)15-13(18-9)16(26)20-17(27)19-15/h3-4,11-12,14,22-25H,5-6H2,1-2H3,(H,20,26,27)/t11-,12+,14-/m0/s1	AUNGANRZJHBGPY-SCRDCRAPSA-N	C17H20N4O6	376.364	376.138	9	47	-0.915	37.51	1	5	0	0	7,8-dimethyl-10-[(2S,3S,4R)-2,3,4,5-tetrahydroxypentyl]-2H,3H,4H,10H-benzo[g]pteridine-2,4-dione	-1.05	-0.917	-2.76	0	-1	3	-1	12.853	5.97	-0.195	155.05	96.268	5	1	6.57e-01 g/l	tetrahydrofolic acid	0	DB00140	NUTR00010; APRD00626; EXPT02760; DB09358	approved; investigational; nutraceutical; vet_approved	Riboflavin	1-Deoxy-1-(7,8-dimethyl-2,4-dioxo-3,4-dihydrobenzo[g]pteridin-10(2H)-yl)pentitol; 6,7-Dimethyl-9-D-ribitylisoalloxazine; 7,8-Dimethyl-10-(D-ribo-2,3,4,5-tetrahydroxypentyl)isoalloxazine; 7,8-Dimethyl-10-ribitylisoalloxazine; Lactoflavin; Lactoflavine; Riboflavin; Riboflavina; Riboflavine; Riboflavinum; Vitamin B2; Vitamin Bi; Vitamin G	24 Multivitamins + Minerals; 50 Plus; 50 Plus Multiple Vitamins & Minerals; Abavite; Active FE; Active OB; Adeks - Dps; Adeks Tablets; Adult Formula 50+; Advanced B & T Formula; Alertonic; Alkadrenergy Tablets; Allbee C 800 Tab; Allbee With C 550 Cap; Allbee With Vitamin C Cap; Am Caps; Animal Shapes; Animal Shapes w/Iron Chewtabs; Antlerviron; Appedrine; Avon Vitadvance Multi-kids Complete; B 50…	Bisulase	Riboflavin sodium
DB00141	drugbank	[H]C(=O)[C@H](NC(C)=O)[C@@H](O)[C@H](O)[C@H](O)CO	InChI=1S/C8H15NO6/c1-4(12)9-5(2-10)7(14)8(15)6(13)3-11/h2,5-8,11,13-15H,3H2,1H3,(H,9,12)/t5-,6+,7+,8+/m0/s1	MBLBDJOUHNCFQT-LXGUWJNJSA-N	C8H15NO6	221.208	221.09	6	30	0	20.49	1	5	0	0	N-[(2R,3R,4S,5R)-3,4,5,6-tetrahydroxy-1-oxohexan-2-yl]acetamide	-2.1	-3.856	-0.18	0	0	0	0	12.864	12.094	-1.797	127.09	48.447	6	1	1.48e+02 g/l	biotin	0	DB00141	NUTR00040	approved; investigational; nutraceutical	N-Acetylglucosamine	2-Acetamido-2-deoxy-D-glucose; aldehydo-N-acetyl-D-glucosamine; D-GlcNAc; N-Acetyl-D-glucosamine; N-Acetylchitosamine	ACTS38 BoswelliaGel; ACTS38 BoswelliaGel (100ml); Cheon Shim Bo Yun; Ginsamin Beauty; Goodoh EnergyCream; IMPLAHeal P.OCream; Powerfulx Ginseng RecoveryCream; Ultra MassageCream
DB00142	drugbank	N[C@@H](CCC(O)=O)C(O)=O	InChI=1S/C5H9NO4/c6-3(5(9)10)1-2-4(7)8/h3H,1-2,6H2,(H,7,8)(H,9,10)/t3-/m0/s1	WHUUTDBJXJRKMK-VKHMYHEASA-N	C5H9NO4	147.129	147.053	5	19	-1.002	13.321	1	3	0	0	(2S)-2-aminopentanedioic acid	-3.54	-3.241	-0.26	0	-1	0	-1	4.271	1.878	9.536	100.62	31.288	4	1	8.06e+01 g/l	biotin	0	DB00142	NUTR00027	approved; nutraceutical	Glutamic acid	(2S)-2-Aminopentanedioic acid; (S)-2-Aminopentanedioic acid; (S)-Glutamic acid; ácido glutámico; Glu; Glutamic acid; L-Glutamate; L-Glutamic acid; L-Glutaminic acid	20% Prosol; Aminosyn II; Aminosyn II 10% With Electrolytes; Aminosyn II 5% Inj; Aminosyn II 7% Injection; Aminosyn II 7% M In 10% Dextrose(dual Chamber); Aminosyn II 7% With 10% Dextrose; Aminosyn II 7% With 50% Dextrose; Aminosyn II 8.5% Injection; Aminosyn II 8.5% M In 20% Dextrose (dual Chamber); Aminosyn II 8.5% With 50% Dextrose; Aminosyn II In Dextrose Injection; Aminosyn II and Dextrose; A…		Glutamic acid hydrochloride
DB00143	drugbank	N[C@@H](CCC(=O)N[C@@H](CS)C(=O)NCC(O)=O)C(O)=O	InChI=1S/C10H17N3O6S/c11-5(10(18)19)1-2-7(14)13-6(4-20)9(17)12-3-8(15)16/h5-6,20H,1-4,11H2,(H,12,17)(H,13,14)(H,15,16)(H,18,19)/t5-,6-/m0/s1	RWSXRVCMGQZWBV-WDSKDSINSA-N	C10H17N3O6S	307.323	307.084	7	37	-1.006	29.304	1	6	0	0	(2S)-2-amino-4-{[(1R)-1-[(carboxymethyl)carbamoyl]-2-sulfanylethyl]carbamoyl}butanoic acid		-4.885		0	-1	0	-1	3.737	1.936	9.224	158.82	69.115	9	0		N-demethyldiltiazem	0	DB00143	NUTR00029; EXPT01650	approved; investigational; nutraceutical	Glutathione	5-L-Glutamyl-L-cysteinylglycine; AEC GLUTATHIONE; gamma-L-Glutamyl-L-cysteinyl-glycine; Glutathion; Glutathione; Glutathione-SH; GLYCINE, L-.GAMMA.-GLUTAMYL-L-CYSTEINYL-; GSH; L-GLUTATHIONE REDUCED; Liposomal glutathione; N-(N-gamma-L-Glutamyl-L-cysteinyl)glycine; Reduced glutathione; REDUCED L-GLUTATHIONE	Deyanling(Cranberry Flavored Collagen Peptide); Haruto Hangover Defencepatch; Tobakient; Vista Advanced AREDS2 Formula	Isethion
DB00145	drugbank	NCC(O)=O	InChI=1S/C2H5NO2/c3-1-2(4)5/h1,3H2,(H,4,5)	DHMQDGOQFOQNFH-UHFFFAOYSA-N	C2H5NO2	75.067	75.032	3	10		6.647	1	2	0	0	2-aminoacetic acid	-3.34	-3.409	0.87	0		0	0		2.307	9.24	63.32	16.003	1	1	5.52e+02 g/l	palladium(2+) (4S,5S,14R,15R)-10-acetyl-4-(2-carboxyethyl)-15-ethyl-2-(2-methoxy-2-oxoethyl)-5,9,14,19-tetramethyl-20-[(2-sulfoethyl)carbamoyl]-21,22,23,24-tetraazapentacyclo[16.2.1.1^{3,6}.1^{8,11}.1^{13,16}]tetracosa-1,3(24),6,8,10,12,16(22),17,19-nonaene-21,23-diide	0	DB00145	NUTR00028	approved; nutraceutical; vet_approved	Glycine	Aminoacetic acid; Aminoessigsäure; Aminoethanoic acid; Glicina; Gly; Glycin; Glycine; Glycocoll; Glykokoll; Glyzin; Leimzucker	2.5% Travasol Amino Acid Injection With Electrolytes In 10% Dextrose; 2.5% Travasol Amino Acid Injection With Electrolytes In 10% Dextrose Clinimix; 2.5% Travasol Amino Acid Injection Without Electrolytes In 10% Dextrose Quickmix; 2.5%travasol Amino Acid InJ.W.eleC.W.25%dex; 2.75% Travas. Amino Acid InJ.W.elecw.25%dex; 2.75% Travasol Amino Acid Injection With Electrolytes In 25% Dextrose Quickmix…	Gyn-Hydralin
DB00146	drugbank	C[C@H](CCCC(C)(C)O)[C@@]1([H])CC[C@@]2([H])\C(CCC[C@]12C)=C\C=C1\C[C@@H](O)CCC1=C	InChI=1S/C27H44O2/c1-19-10-13-23(28)18-22(19)12-11-21-9-7-17-27(5)24(14-15-25(21)27)20(2)8-6-16-26(3,4)29/h11-12,20,23-25,28-29H,1,6-10,13-18H2,2-5H3/b21-11+,22-12-/t20-,23+,24-,25+,27-/m1/s1	JWUBBDSIWDLEOM-DTOXIADCSA-N	C27H44O2	400.637	400.334	2	73	0	50.383	1	2	0	0	(1S,3Z)-3-{2-[(1R,3aS,4E,7aR)-1-[(2R)-6-hydroxy-6-methylheptan-2-yl]-7a-methyl-octahydro-1H-inden-4-ylidene]ethylidene}-4-methylidenecyclohexan-1-ol	6.71	5.654	-5.26	1	0	3	0	18.531	18.384	-0.984	40.46	125.061	6	0	2.20e-03 g/l	tetrahydrofolic acid	0	DB00146	NUTR00006; APRD00428	approved; nutraceutical	Calcifediol	(3S,5Z,7E)-9,10-secocholesta-5,7,10-triene-3,25-diol; (3β,5Z,7E)-9,10-secocholesta-5,7,10(19)-triene-3,25-diol; (5Z,7E)-(3S)-9,10-secocholesta-5,7,10(19)-triene-3,25-diol; 25-hydroxycholecalciferol; 25-Hydroxyvitamin D3; Calcidiol; Calcifédiol; Calcifediol; Calcifediol anhydrous; Calcifediolum	Rayaldee	Calderol; Caldiol; De Kai; Dedrogyl; Dédrogyl; Didrogyl; Hidroferol	Calcifediol hydrate
DB00148	drugbank	CN(CC(O)=O)C(N)=N	InChI=1S/C4H9N3O2/c1-7(4(5)6)2-3(8)9/h2H2,1H3,(H3,5,6)(H,8,9)	CVSVTCORWBXHQV-UHFFFAOYSA-N	C4H9N3O2	131.133	131.069	5	18		12.171	1	3	0	0	2-(N-methylcarbamimidamido)acetic acid	-1.59	-2.864	-1.5	0		0	0		3.501	12.43	90.41	42.013	2	1	4.11e+00 g/l	creatine	0	DB00148	NUTR00022	approved; investigational; nutraceutical	Creatine	((amino(Imino)methyl)(methyl)amino)acetic acid; (alpha-Methylguanido)acetic acid; (N-methylcarbamimidamido)acetic acid; (α-methylguanido)acetic acid; alpha-Methylguanidino acetic acid; Creatin; Creatine; Kreatin; Methylglycocyamine; N-(aminoiminomethyl)-N-methylglycine; N-amidinosarcosine; N-carbamimidoyl-N-methylglycine; N-methyl-N-guanylglycine	Ginsamin Energy
DB00150	drugbank	N[C@@H](CC1=CNC2=C1C=CC=C2)C(O)=O	InChI=1S/C11H12N2O2/c12-9(11(14)15)5-7-6-13-10-4-2-1-3-8(7)10/h1-4,6,9,13H,5,12H2,(H,14,15)/t9-/m0/s1	QIVBCDIJIAJPQS-VIFPVBQESA-N	C11H12N2O2	204.225	204.09	3	27		21.047	1	3	0	0	(2S)-2-amino-3-(1H-indol-3-yl)propanoic acid	-1.1	-1.085	-2.18	0		2	0	16.157	2.544	9.396	79.11	56.203	3	1	1.36e+00 g/l	palladium(2+) (4S,5S,14R,15R)-10-acetyl-4-(2-carboxyethyl)-15-ethyl-2-(2-methoxy-2-oxoethyl)-5,9,14,19-tetramethyl-20-[(2-sulfoethyl)carbamoyl]-21,22,23,24-tetraazapentacyclo[16.2.1.1^{3,6}.1^{8,11}.1^{13,16}]tetracosa-1,3(24),6,8,10,12,16(22),17,19-nonaene-21,23-diide	0	DB00150	NUTR00058; EXPT02064	approved; nutraceutical; withdrawn	Tryptophan	(2S)-2-amino-3-(1H-indol-3-yl)propanoic acid; (S)-alpha-Amino-beta-(3-indolyl)-propionic acid; (S)-Tryptophan; (S)-α-amino-1H-indole-3-propanoic acid; L-(-)-Tryptophan; L-(�?-tryptophan; L-Tryptophan; L-β-3-indolylalanine; Triptofano; Trp; Tryptophan; Tryptophane; Tryptophanum; W	2.5% Travasol Amino Acid Injection With Electrolytes In 10% Dextrose; 2.5% Travasol Amino Acid Injection With Electrolytes In 10% Dextrose Clinimix; 2.5% Travasol Amino Acid Injection Without Electrolytes In 10% Dextrose Quickmix; 2.5%travasol Amino Acid InJ.W.eleC.W.25%dex; 2.75% Travas. Amino Acid InJ.W.elecw.25%dex; 2.75% Travasol Amino Acid Injection With Electrolytes In 25% Dextrose Quickmix…	Alti-Tryptophan
DB00151	drugbank	N[C@@H](CS)C(O)=O	InChI=1S/C3H7NO2S/c4-2(1-7)3(5)6/h2,7H,1,4H2,(H,5,6)/t2-/m0/s1	XUJNEKJLAYXESH-REOHCLBHSA-N	C3H7NO2S	121.158	121.02	3	14	-0.01	11.405	1	3	0	0	(2R)-2-amino-3-sulfanylpropanoic acid	-2.57	-2.792	-0.72	0	0	0	0	10.172	2.346	9.054	63.32	28.224	2	1	2.31e+01 g/l	biotin	0	DB00151	NUTR00018; DB04443; DB09485	approved; nutraceutical	Cysteine	(2R)-2-amino-3-mercaptopropanoic acid; (2R)-2-amino-3-sulfanylpropanoic acid; (R)-2-Amino-3-mercaptopropanoic acid; Cisteina; Cisteinum; Cys; Cysteine; Cysteinum; Free Cysteine; L-2-Amino-3-mercaptopropionic acid; L-Cys; L-Cystein; L-cysteine; L-Zystein	8.5% Freamine III; Aminoderm Poudre; Aminosyn HF; Cicatrin Powder; Cysteine Hydrochloride; Distilpure Msm; Elcys; FreAmine HBC; FreAmine III; HepatAmine; Hepatasol; L Cysteine HCl Inj 50mg/ml; L-Cysteine Hydrochloride; Medi Msm (methyl Sulfonyl Methane); NephrAmine; Nephramine Liq IV; Nouress; Premasol - sulfite-free (Amino Acid); Primene; Primene 10%; Primene 10%-liq IV; ProcalAmine; TrophAmine;…	Nouress	Cysteine hydrochloride
DB00152	drugbank	CC1=C(CCO)SC=[N+]1CC1=CN=C(C)N=C1N	InChI=1S/C12H17N4OS/c1-8-11(3-4-17)18-7-16(8)6-10-5-14-9(2)15-12(10)13/h5,7,17H,3-4,6H2,1-2H3,(H2,13,14,15)/q+1	JZRWCGZRTZMZEH-UHFFFAOYSA-N	C12H17N4OS	265.355	265.112	4	35	1.256	28.144	1	2	1	0	3-[(4-amino-2-methylpyrimidin-5-yl)methyl]-5-(2-hydroxyethyl)-4-methyl-1,3-thiazol-3-ium	-2.11	-3.097	-4.29	0	1	2	1	19.805	15.505	5.538	75.91	73.4	4	1	1.53e-02 g/l	tetrahydrofolic acid	0	DB00152	NUTR00009; APRD00552; EXPT03222	approved; investigational; nutraceutical; vet_approved	Thiamine	Aneurin; Antiberiberi factor; Thiamin; Thiamine; thiamine(1+); thiamine(1+) ion; thiaminium; Thiaminum; Tiamina; Vitamin B1	24 Multivitamins + Minerals; 50 Plus; 50 Plus Multiple Vitamins & Minerals; Abavite; Acti-MN + B1 + C Caplet; Acti-thiamine Caplet 100mg; Active FE; Active OB; Adeks - Dps; Adeks Tablets; Adult Formula 50+; Adult Infuvite Multiple Vitamins; Advanced B & T Formula; Alertonic; Alkadrenergy Tablets; Allbee C 800 Tab; Allbee With C 550 Cap; Allbee With Vitamin C Cap; Alsimine W Vitamins A D; Am Caps;…	Betalin S; Biamine	Thiamine chloride; Thiamine hydrochloride; Thiamine mononitrate
DB00153	drugbank	CC(C)[C@@H](C)\C=C\[C@@H](C)[C@@]1([H])CC[C@@]2([H])\C(CCC[C@]12C)=C\C=C1\C[C@@H](O)CCC1=C	InChI=1S/C28H44O/c1-19(2)20(3)9-10-22(5)26-15-16-27-23(8-7-17-28(26,27)6)12-13-24-18-25(29)14-11-21(24)4/h9-10,12-13,19-20,22,25-27,29H,4,7-8,11,14-18H2,1-3,5-6H3/b10-9+,23-12+,24-13-/t20-,22+,25-,26+,27-,28+/m0/s1	MECHNRXZTMCUDQ-RKHKHRCZSA-N	C28H44O	396.648	396.339	1	73	0	50.721	1	1	0	0	(1S,3Z)-3-{2-[(1R,3aS,4E,7aR)-1-[(2R,3E,5R)-5,6-dimethylhept-3-en-2-yl]-7a-methyl-octahydro-1H-inden-4-ylidene]ethylidene}-4-methylidenecyclohexan-1-ol	7.59	7.051	-5.96	0	0	3	0		18.384	-1.318	20.23	128.89	5	0	4.33e-04 g/l	tetrahydrofolic acid	1	DB00153	NUTR00005; APRD00426	approved; nutraceutical	Ergocalciferol	(3β,5Z,7E,22E)-9,10-secoergosta-5,7,10(19),22-tetraen-3-ol; (5Z,7E,22E)-(3S)-9,10-seco-5,7,10(19),22-ergostatetraen-3-ol; (5Z,7E,22E)-(3S)-9,10-secoergosta-5,7,10(19),22-tetraen-3-ol; Activated ergosterol; Ercalciol; Ergocalciferol; Ergocalciférol; Ergocalciferolum; Oleovitamin D2; Viosterol; Vitamin D2; Vitamina D2	Aquasol A & D Drops; Cal/mag 2:1 With D; Calcium Chelate Plus Vit D; Calcium Citrate W Vitamin D Tab; Calcium Magnesium 2:1 Tablets With Vitamin D; Calcium Magnesium Avec Vitamine D Et Zinc; Calcium Magnesium Plus Vitamin D Liquid; Calcium Mg and Zn Capsules With Vitamin D; Calcium With Vitamin D2; Calcium With Vitamins C and D Tab; Calcium and Magnesium Citrate With Vitamin D; Chewable Adult Mul…	Deltalin
DB00156	drugbank	C[C@@H](O)[C@H](N)C(O)=O	InChI=1S/C4H9NO3/c1-2(6)3(5)4(7)8/h2-3,6H,5H2,1H3,(H,7,8)/t2-,3+/m1/s1	AYFVYJQAPQTCCC-GBXIJSLDSA-N	C4H9NO3	119.119	119.058	4	17	-0.01	11.078	1	3	0	0	(2S,3R)-2-amino-3-hydroxybutanoic acid	-3.01	-3.471	0.6	0	0	0	0	14.953	2.207	9.003	83.55	26.46	2	1	4.77e+02 g/l	biotin	0	DB00156	NUTR00057	approved; nutraceutical	Threonine	(2S,3R)-(-)-Threonine; (2S)-threonine; 2-Amino-3-hydroxybutyric acid; L-(-)-Threonine; L-2-Amino-3-hydroxybutyric acid; L-alpha-amino-beta-hydroxybutyric acid; L-Threonin; L-Threonine; L-α-amino-β-hydroxybutyric acid; Thr; Threonine; Threoninum; Treonina	2.5% Travasol Amino Acid Injection With Electrolytes In 10% Dextrose; 2.5% Travasol Amino Acid Injection With Electrolytes In 10% Dextrose Clinimix; 2.5% Travasol Amino Acid Injection Without Electrolytes In 10% Dextrose Quickmix; 2.5%travasol Amino Acid InJ.W.eleC.W.25%dex; 2.75% Travas. Amino Acid InJ.W.elecw.25%dex; 2.75% Travasol Amino Acid Injection With Electrolytes In 25% Dextrose Quickmix…
DB00157	drugbank	NC(=O)C1=CN(C=CC1)[C@@H]1O[C@H](CO[P@](O)(=O)O[P@](O)(=O)OC[C@H]2O[C@H]([C@H](O)[C@@H]2O)N2C=NC3=C(N)N=CN=C23)[C@@H](O)[C@H]1O	InChI=1S/C21H29N7O14P2/c22-17-12-19(25-7-24-17)28(8-26-12)21-16(32)14(30)11(41-21)6-39-44(36,37)42-43(34,35)38-5-10-13(29)15(31)20(40-10)27-3-1-2-9(4-27)18(23)33/h1,3-4,7-8,10-11,13-16,20-21,29-32H,2,5-6H2,(H2,23,33)(H,34,35)(H,36,37)(H2,22,24,25)/t10-,11-,13-,14-,15-,16-,20-,21-/m1/s1	BOPGDPNILDQYTO-NNYOXOHSSA-N	C21H29N7O14P2	665.441	665.125	16	73	-1.992	59.532	0	8	0	0	[({[(2R,3S,4R,5R)-5-(6-amino-9H-purin-9-yl)-3,4-dihydroxyoxolan-2-yl]methoxy}(hydroxy)phosphoryl)oxy]({[(2R,3S,4R,5R)-5-(3-carbamoyl-1,4-dihydropyridin-1-yl)-3,4-dihydroxyoxolan-2-yl]methoxy})phosphinic acid	-1.45	-5.95	-2.35	1	-2	5	-2	-1.051	-7.456	4.931	317.62	143	11	0	2.95e+00 g/l	tetrahydrofolic acid	0	DB00157	NUTR00041; DB01907; EXPT02287; DB03527	approved; nutraceutical	NADH	1,4-dihydronicotinamide adenine dinucleotide; DPNH; NAD reduced form; Nicotinamide adenine dinucleotide (reduced); Nicotinamide-adenine dinucleotide, reduced; Reduced nicotinamide adenine diphosphate; Reduced nicotinamide-adenine dinucleotide	Amladex; BumP DHA; EnBrace HR; EnLyte; Enl; Folika-V; Genicin Vita-Q; Lexazin; Mebolic; Nutra-Z; Omniquin; Omnivex; PramLyte; VitaXyme; Vitazyme; Xyzbac; Xyzbac G; Zavitrol; Zyvit
DB00158	drugbank	NC1=NC(=O)C2=NC(CNC3=CC=C(C=C3)C(=O)N[C@@H](CCC(O)=O)C(O)=O)=CN=C2N1	InChI=1S/C19H19N7O6/c20-19-25-15-14(17(30)26-19)23-11(8-22-15)7-21-10-3-1-9(2-4-10)16(29)24-12(18(31)32)5-6-13(27)28/h1-4,8,12,21H,5-7H2,(H,24,29)(H,27,28)(H,31,32)(H3,20,22,25,26,30)/t12-/m0/s1	OVBPIULPVIDEAO-LBPRGKRZSA-N	C19H19N7O6	441.397	441.14	12	51	-1.999	42.057	0	6	0	0	(2S)-2-[(4-{[(2-amino-4-oxo-1,4-dihydropteridin-6-yl)methyl]amino}phenyl)formamido]pentanedioic acid	-0.04	-0.687	-3.76	1	-2	3	-2	4.174	3.376	2.125	208.99	111.011	9	0	7.61e-02 g/l	biotin	0	DB00158	NUTR00025	approved; nutraceutical; vet_approved	Folic acid	Acide folique; ácido fólico; Acidum folicum; Folacin; Folate; Folic acid; Folsäure; N-[(4-{[(2-amino-4-oxo-1,4-dihydropteridin-6-yl)methyl]amino}phenyl)carbonyl]-L-glutamic acid; N-pteroyl-L-glutamic acid; PGA; PteGlu; Pteroyl-L-glutamate; Pteroyl-L-glutamic acid; Pteroyl-L-monoglutamic acid; Pteroylglutamic acid; Vitamin B9; Vitamin Bc; Vitamin M	24 Multivitamins + Minerals; 50 Plus; 50 Plus Multiple Vitamins & Minerals; A.R.T.H. Away Formula; A/o-26 - Caplet; Abavite; Acide Folique 5 Tab; Acti-folic + Dibencozide Caplets; Active FE; Active OB; Adeks Tablets; Adult Formula 50+; Adult Infuvite Multiple Vitamins; Advanced AM PM; Advanced B & T Formula; Alkadrenergy Tablets; Am Caps; Amerix Multivitamin; Amladex; Animal Shapes; Animal Shapes…	Acfol; Fefol	Folate sodium
DB00159	drugbank	CC\C=C/C\C=C/C\C=C/C\C=C/C\C=C/CCCC(O)=O	InChI=1S/C20H30O2/c1-2-3-4-5-6-7-8-9-10-11-12-13-14-15-16-17-18-19-20(21)22/h3-4,6-7,9-10,12-13,15-16H,2,5,8,11,14,17-19H2,1H3,(H,21,22)/b4-3-,7-6-,10-9-,13-12-,16-15-	JAZBEHYOTPTENJ-JLNKQSITSA-N	C20H30O2	302.451	302.225	2	52		35.929	0	1	0	0	(5Z,8Z,11Z,14Z,17Z)-icosa-5,8,11,14,17-pentaenoic acid	6.53	6.225	-6.02	0		0	-1		4.82		37.3	101.071	13	0	2.89e-04 g/l	eicosapentaenoic acid	0	DB00159	NUTR00024	approved; nutraceutical	Icosapent	(5Z,8Z,11Z,14Z,17Z)-5,8,11,14,17-eicosapentaenoic acid; (5Z,8Z,11Z,14Z,17Z)-Eicosapentaenoate; (5Z,8Z,11Z,14Z,17Z)-Eicosapentaenoic acid; (5Z,8Z,11Z,14Z,17Z)-Icosapentaenoic acid; (all-Z)-5,8,11,14,17-eicosapentaenoic acid; 5,8,11,14,17-eicosapentaenoic acid; 5,8,11,14,17-Icosapentaenoic acid; all-cis-5,8,11,14,17-eicosapentaenoic acid; all-cis-5,8,11,14,17-icosapentaenoic acid; all-cis-icosa-5,8…	Animi-3; Animi-3 with Vitamin D; BP Vit 3; Cavan One; CitraNatal Assure; CitraNatal DHA; CitraNatal Essence; Docosavit; Dothelle DHA; Folcaps Care One; Folcaps Omega-3; Gesticare DHA; Herbalifeline; NESTABS ABC Prenatal Multi-vitamin/Mineral Supplement with DHA/EPA; NESTABS DHA Prenatal Multi-vitamin/Mineral Supplement with DHA/EPA; Natelle One; Nutri-Tab OB plus DHA; Omega-3 Iq Childrens Chewabl…		Icosapent sodium
DB00161	drugbank	CC(C)[C@H](N)C(O)=O	InChI=1S/C5H11NO2/c1-3(2)4(6)5(7)8/h3-4H,6H2,1-2H3,(H,7,8)/t4-/m0/s1	KZSNJWFQEVHDMF-BYPYZUCNSA-N	C5H11NO2	117.146	117.079	3	19	-0.002	12.191	1	2	0	0	(2S)-2-amino-3-methylbutanoic acid	-2.29	-1.953	0.26	0	0	0	0		2.717	9.599	63.32	29.493	2	1	2.14e+02 g/l	tetrahydrofolic acid	0	DB00161	NUTR00060	approved; nutraceutical	Valine	(2S)-2-Amino-3-methylbutanoic acid; (S)-Valine; 2-Amino-3-methylbutyric acid; L-(+)-alpha-Aminoisovaleric acid; L-alpha-Amino-beta-methylbutyric acid; L-valin; L-valine; Val; Valine	2.5% Travasol Amino Acid Injection With Electrolytes In 10% Dextrose; 2.5% Travasol Amino Acid Injection With Electrolytes In 10% Dextrose Clinimix; 2.5% Travasol Amino Acid Injection Without Electrolytes In 10% Dextrose Quickmix; 2.5%travasol Amino Acid InJ.W.eleC.W.25%dex; 2.75% Travas. Amino Acid InJ.W.elecw.25%dex; 2.75% Travasol Amino Acid Injection With Electrolytes In 25% Dextrose Quickmix…
DB00162	drugbank	C\C(=C/CO)\C=C\C=C(/C)\C=C\C1=C(C)CCCC1(C)C	InChI=1S/C20H30O/c1-16(8-6-9-17(2)13-15-21)11-12-19-18(3)10-7-14-20(19,4)5/h6,8-9,11-13,21H,7,10,14-15H2,1-5H3/b9-6+,12-11+,16-8+,17-13+	FPIPGXGPPPQFEQ-OVSJKPMPSA-N	C20H30O	286.452	286.23	1	51		36.54	1	1	0	1	(2E,4E,6E,8E)-3,7-dimethyl-9-(2,6,6-trimethylcyclohex-1-en-1-yl)nona-2,4,6,8-tetraen-1-ol	6.38	4.694	-4.58	0		1	0		16.436	-2.171	20.23	97.923	5	1	7.58e-03 g/l	vitamin A	1	DB00162	NUTR00007; APRD00486	approved; nutraceutical; vet_approved	Vitamin A	(2E,4E,6E,8E)-3,7-dimethyl-9-(2,6,6-trimethylcyclohex-1-en-1-yl)nona-2,4,6,8-tetraen-1-ol; all-trans-retinol; all-trans-retinyl alcohol; all-trans-vitamin A alcohol; Retinol; Retinolum; Vitamin A1	24 Multivitamins + Minerals; 400 Vitamin A 10000iu; 50 Plus; 50 Plus Multiple Vitamins & Minerals; A & C Powder; A + D Ointment; A + Zinc; A Caps 10000 I.U.; A D Calcium Tab; A Mulsion 10; A and D Ointment; A-D Calcium Cap; Abavite; Aces Tab; Acti-retinol & Zn Caplet; Ad & Calcium Cap; Ad Calcium Cap; Adc Comprimes; Adeks - Dps; Adeks Tablets; Adult Formula 50+; Adult Infuvite Multiple Vitamins; …	Alphalin; Chocola A	Vitamin A acetate; Vitamin A palmitate
DB00163	drugbank	CC(C)CCC[C@@H](C)CCC[C@@H](C)CCC[C@]1(C)CCC2=C(O1)C(C)=C(C)C(O)=C2C	InChI=1S/C29H50O2/c1-20(2)12-9-13-21(3)14-10-15-22(4)16-11-18-29(8)19-17-26-25(7)27(30)23(5)24(6)28(26)31-29/h20-22,30H,9-19H2,1-8H3/t21-,22-,29-/m1/s1	GVJHHUAWPYXKBD-IEOSBIPESA-N	C29H50O2	430.706	430.381	2	81		55.289	0	1	0	0	(2R)-2,5,7,8-tetramethyl-2-[(4R,8R)-4,8,12-trimethyltridecyl]-3,4-dihydro-2H-1-benzopyran-6-ol	8.84	10.508	-7.79	0		2	0		10.802	-4.853	29.46	135.374	12	0	7.04e-06 g/l	vitamin E	0	DB00163	NUTR00061; EXPT03227	approved; nutraceutical; vet_approved	Vitamin E	(+)-α-tocopherol; (2R,4'R,8'R)-α-tocopherol; (R,R,R)-α-tocopherol; 5,7,8-trimethyltocol; alpha-tocopherol; d-α-tocopherol	24 Multivitamins + Minerals; 50 Plus; A.C.E.S. Capsules; Aces Caplet; Aces Formula/formule A A S; Aces Tab; Acne C-Patch; Acti-D Alphacopherol Cap 400unit; Acti-D Alphacopherol Cap 800unit; Acti-copherols 200 Cap; Adeks - Dps; Adeks Tablets; Adrien Gagnon Formule A-C-E + Selenium; Advanced AM PM; Am Caps; Animal Shapes; Avengers Vitamin and Mineral Supplement; Avon Nutrivance Vitamin E Plus; Bear…	Amino-Opti-E; Aquasol E
DB00165	drugbank	CC1=C(O)C(CO)=C(CO)C=N1	InChI=1S/C8H11NO3/c1-5-8(12)7(4-11)6(3-10)2-9-5/h2,10-12H,3-4H2,1H3	LXNHXLLTXMVWPM-UHFFFAOYSA-N	C8H11NO3	169.178	169.074	4	23	0.033	17.112	1	3	0	0	4,5-bis(hydroxymethyl)-2-methylpyridin-3-ol	-0.57	-0.951	-1.02	0	0	1	0	14.533	9.397	5.585	73.58	44.105	2	1	1.61e+01 g/l	biotin	0	DB00165	NUTR00002; APRD00204	approved; investigational; nutraceutical; vet_approved	Pyridoxine	2-methyl-3-hydroxy-4,5-dihydroxymethylpyridine; 3-hydroxy-4,5-bis(hydroxymethyl)-2-methylpyridine; 3-hydroxy-4,5-dimethylol-α-picoline; 5-hydroxy-6-methyl-3,4-pyridinedimethanol; Piridoxina; Pyridoxine; Pyridoxinum; Pyridoxol; Vitamin B6	24 Multivitamins + Minerals; 50 Plus; 50 Plus Multiple Vitamins & Minerals; A.R.T.H. Away Formula; Acetabolan III Vitamin and Mineral Supplement; Acetabolan-II Vitamin and Mineral Supplement; Active FE; Active OB; Acv; Adeks - Dps; Adeks Tablets; Adrenogist Tab; Adult Formula 50+; Adult Infuvite Multiple Vitamins; Advanced 2000 Capsules; Advanced AM PM; Advanced B & T Formula; Alertonic; Alkadren…	Becilan; Beesix; Benadon; Bonasanit; Hexa-Betalin; Hexobion; Nestrex	Pyridoxine hydrochloride
DB00166	drugbank	OC(=O)CCCC[C@@H]1CCSS1	InChI=1S/C8H14O2S2/c9-8(10)4-2-1-3-7-5-6-11-12-7/h7H,1-6H2,(H,9,10)/t7-/m1/s1	AGBQKNBQESQNJD-SSDOTTSWSA-N	C8H14O2S2	206.326	206.044	2	26		21.745	1	1	0	1	5-[(3R)-1,2-dithiolan-3-yl]pentanoic acid	2.75	2.114	-2.96	0		1	-1		4.523		37.3	54.371	5	1	2.24e-01 g/l	lipoic acid	1	DB00166	NUTR00035	approved; investigational; nutraceutical	Lipoic acid	(+)-alpha-Lipoic acid; (R)-(+)-Lipoate; (R)-(+)-lipoic acid; (R)-1,2-Dithiolane-3-pentanoic acid; (R)-1,2-dithiolane-3-valeric acid; (R)-6,8-thioctic acid; (R)-lipoic acid; Alpha lipoic acid; alpha-Lipoic acid; alpha-Liponsäure; D-thioctic acid; Lipoic acid; R-(+)-thioctic acid; R-alpha-lipoic acid; Thioctic acid; Thioctic acid D-form; α-lipoic acid	Corvita; Corvite; Corvite Free; Dayavite; Dyzbac; Fibrik; Folic-K; Folica-V; Mebolex; Medi-10; Methazel; Nicadan; Noxicare; Oveeza; Protect Cardio AF; Protect Plus SO 60; Strovite One Caplets; Tru-micin; Vita-Rx Diabetic Vitamin	Biletan
DB00169	drugbank	CC(C)CCC[C@@H](C)[C@@]1([H])CC[C@@]2([H])\C(CCC[C@]12C)=C\C=C1\C[C@@H](O)CCC1=C	InChI=1S/C27H44O/c1-19(2)8-6-9-21(4)25-15-16-26-22(10-7-17-27(25,26)5)12-13-23-18-24(28)14-11-20(23)3/h12-13,19,21,24-26,28H,3,6-11,14-18H2,1-2,4-5H3/b22-12+,23-13-/t21-,24+,25-,26+,27-/m1/s1	QYSXJUFSXHHAJI-YRZJJWOYSA-N	C27H44O	384.638	384.339	1	72	0	49.63	1	1	0	0	(1S,3Z)-3-{2-[(1R,3aS,4E,7aR)-7a-methyl-1-[(2R)-6-methylheptan-2-yl]-octahydro-1H-inden-4-ylidene]ethylidene}-4-methylidenecyclohexan-1-ol	7.98	7.125	-6.01	1	0	3	0		18.384	-1.318	20.23	123.224	6	0	3.80e-04 g/l	biotin	1	DB00169	NUTR00008; APRD00506	approved; nutraceutical	Cholecalciferol	(+)-vitamin D3; (3β,5Z,7E)-9,10-secocholesta-5,7,10(19)-trien-3-ol; (5Z,7E)-(3S)-9,10-secocholesta-5,7,10(19)-trien-3-ol; Activated 7-dehydrocholesterol; Calciol; CC; Cholecalciferol; Cholecalciferolum; Colecalciferol; Colecalciferolum; Oleovitamin D3; Vitamin D-3; Vitamin D3	24 Multivitamins + Minerals; 50 Plus Multiple Vitamins & Minerals; A + D Ointment; A.R.T.H. Away Formula; Abavite; Aces Tab; Acti-cal/mag 2:1 + Zinc and D Caplet; Actical Plus Calcium-magnesium-vitamin D3-silicon Chewable; Active Calcium Plus Magnesium, Vitamin D and Silicon; Active FE; Active OB; Actonel Sachet Kit; Adeks Tablets; Adrovance; Adult Formula 50+; Adult Infuvite Multiple Vitamins; A…	Delta-D; Micro-D; Optimal-D; Vigantol
DB00170	drugbank	CC1=CC(=O)C2=CC=CC=C2C1=O	InChI=1S/C11H8O2/c1-7-6-10(12)8-4-2-3-5-9(8)11(7)13/h2-6H,1H3	MJVAVZPDRWSRRC-UHFFFAOYSA-N	C11H8O2	172.18	172.052	2	21	0	17.637	1	0	0	1	2-methyl-1,4-dihydronaphthalene-1,4-dione	1.91	1.89	-2.53	0	0	2	0			-7.158	34.14	50.54	0	1	5.04e-01 g/l	biotin	1	DB00170	NUTR00062	approved; nutraceutical	Menadione	2-Methyl-1,4-Naphthalenedione; 2-Methyl-1,4-naphthochinon; 2-Methyl-1,4-naphthoquinone; Menadione; Vitamin K 3; Vitamin K3		Synkavite
DB00173	drugbank	NC1=C2NC=NC2=NC=N1	InChI=1S/C5H5N5/c6-4-3-5(9-1-7-3)10-2-8-4/h1-2H,(H3,6,7,8,9,10)	GFFGJBXGBJISGV-UHFFFAOYSA-N	C5H5N5	135.127	135.054	4	15	0.004	12.291	1	2	0	0	7H-purin-6-amine	-0.38	-0.573	-1.07	0	0	2	0		10.293	3.664	80.48	38.219	0	1	1.15e+01 g/l	tetrahydrofolic acid	0	DB00173	NUTR00012; EXPT00520	approved; nutraceutical	Adenine	6-Aminopurine; Adenin; Adenine; Vitamin B4	ADSOL Red Cell Preservation Solution System in Plastic Container (PL 146 Plastic); Additive Formula 3; Additive Solution Formula 3 As-3; Additive Solution Sodium Adenine Glucose Mannitol (sagm); Adsol Red Cell Preservation; Anticoagulant Cit Phos Dex Adenine Sol USP; As 3; As-3; CPD/ADSOL Red Cell Preservation Solution System (PL 2209); CPDA-1 Blood Collection System; Cpd Adenine Cpda 1; Cpd/adso…	Leuco-4	Adenine hydrochloride; Adenine sulfate
DB00174	drugbank	N[C@@H](CC(N)=O)C(O)=O	InChI=1S/C4H8N2O3/c5-2(4(8)9)1-3(6)7/h2H,1,5H2,(H2,6,7)(H,8,9)/t2-/m0/s1	DCXYFEDJOCDNAF-REOHCLBHSA-N	C4H8N2O3	132.118	132.053	4	17		11.677	1	3	0	0	(2S)-2-amino-3-carbamoylpropanoic acid	-3.36	-4.288	0.1	0		0	0	16.09	1.999	8.433	106.41	28.355	3	1	1.68e+02 g/l	3-methyl-[1,2,4]triazino[3,4-a]phthalazin-4-one	0	DB00174	NUTR00015	approved; investigational; nutraceutical	Asparagine	(2S)-2-amino-3-carbamoylpropanoic acid; (2S)-2,4-diamino-4-oxobutanoic acid; (S)-2-amino-3-carbamoylpropanoic acid; (S)-Asparagine; 2-Aminosuccinamic acid; alpha-aminosuccinamic acid; Asn; Asparagine; Aspartamic acid; L-2-aminosuccinamic acid; L-Asparagine; L-aspartic acid beta-amide; L-aspartic acid β-amide; α-aminosuccinamic acid	EXODERMA Brightening Mellow Foam; EXODERMA Brightening Peeling Gel; EXODERMA Calming Toner Pad; The Classeum Co., Ltd.
DB00175	drugbank	[H][C@]12[C@H](C[C@H](O)C=C1C=C[C@H](C)[C@@H]2CC[C@@H](O)C[C@@H](O)CC(O)=O)OC(=O)[C@@H](C)CC	InChI=1S/C23H36O7/c1-4-13(2)23(29)30-20-11-17(25)9-15-6-5-14(3)19(22(15)20)8-7-16(24)10-18(26)12-21(27)28/h5-6,9,13-14,16-20,22,24-26H,4,7-8,10-12H2,1-3H3,(H,27,28)/t13-,14-,16+,17+,18+,19-,20-,22-/m0/s1	TUZYXOIXSAXUGO-PZAWKZKUSA-N	C23H36O7	424.528	424.246	6	66	-0.998	46.168	1	4	0	1	(3R,5R)-7-[(1S,2S,6S,8S,8aR)-6-hydroxy-2-methyl-8-{[(2S)-2-methylbutanoyl]oxy}-1,2,6,7,8,8a-hexahydronaphthalen-1-yl]-3,5-dihydroxyheptanoic acid	2.23	1.647	-3.24	0	-1	2	-1	14.534	4.212	-2.721	124.29	113.598	11	1	2.42e-01 g/l	tetrahydrofolic acid	0	DB00175	APRD00328	approved	Pravastatin	(+)-(3R,5R)-3,5-dihydroxy-7-[(1S,2S,6S,8S,8aR)-6-hydroxy-2-methyl-8-{[(S)-2-methylbutyryl]oxy}-1,2,6,7,8,8a-hexahydro-1-naphthyl]heptanoic acid; Pravastatin; Pravastatin acid; Pravastatina; Pravastatine; Pravastatinum	Ach-pravastatin; Act Pravastatin; Ag-pravastatin; Apo-pravastatin; Auro-pravastatin; Ava-pravastatin; Bio Pravastatin; Bio-pravastatin; Dom-pravastatin; Ipg-pravastatin; Jamp-pravastatin; Lin-pravastatin; M-pravastatin; Mar-pravastatin; Mint-pravastatin; Mylan-pravastatin; Nra-pravastatin; Ntp-pravastatin; Nu-pravastatin Tablets; PMS-pravastatin; Pal-pravastatin-asa; Pendo-pravastatin; Pravachol;…	Elisor; Lipostat; Mevalotin; Pravaselect; Selipran	Pravastatin sodium
DB00176	drugbank	COCCCC\C(=N/OCCN)C1=CC=C(C=C1)C(F)(F)F	InChI=1S/C15H21F3N2O2/c1-21-10-3-2-4-14(20-22-11-9-19)12-5-7-13(8-6-12)15(16,17)18/h5-8H,2-4,9-11,19H2,1H3/b20-14+	CJOFXWAVKWHTFT-XSFVSMFZSA-N	C15H21F3N2O2	318.34	318.156	4	43		32.44	1	1	0	1	(E)-(2-aminoethoxy)({5-methoxy-1-[4-(trifluoromethyl)phenyl]pentylidene})amine	2.89	2.795	-4.64	0		1	1			8.863	56.84	79.197	10	1	7.34e-03 g/l	fluvoxamine	0	DB00176	APRD00425	approved; investigational	Fluvoxamine	Fluvoxamina; Fluvoxamine; Fluvoxaminum	Act Fluvoxamine; Apo-fluvoxamine; Ava-fluvoxamine; Bci Fluvoxamine Tablets; Dom-fluvoxamine; Fluvoxamine; Fluvoxamine Maleate; Fluvoxamine Tablets; Fluvoxamine maleate; Fluvoxamine-100; Fluvoxamine-50; Gen-fluvoxamine 100mg; Gen-fluvoxamine 50mg; Luvox; Luvox CR; Novo-fluvoxamine; PHL-fluvoxamine; PMS-fluvoxamine; Ratio-fluvoxamine; Riva-fluvox; Riva-fluvox 100mg Tablets; Riva-fluvox 50mg Tablets…	Dumirox; Faverin; Fevarin; Floxyfral; Maveral	Fluvoxamine maleate
DB00177	drugbank	CCCCC(=O)N(CC1=CC=C(C=C1)C1=CC=CC=C1C1=NNN=N1)[C@@H](C(C)C)C(O)=O	InChI=1S/C24H29N5O3/c1-4-5-10-21(30)29(22(16(2)3)24(31)32)15-17-11-13-18(14-12-17)19-8-6-7-9-20(19)23-25-27-28-26-23/h6-9,11-14,16,22H,4-5,10,15H2,1-3H3,(H,31,32)(H,25,26,27,28)/t22-/m0/s1	ACWBQPMHZXGDFX-QFIPXVFZSA-N	C24H29N5O3	435.519	435.227	6	61	-1.932	47.273	1	2	0	0	(2S)-3-methyl-2-(N-{[2'-(2H-1,2,3,4-tetrazol-5-yl)-[1,1'-biphenyl]-4-yl]methyl}pentanamido)butanoic acid	3.68	5.269	-4.27	1	-2	3	-2	5.863	4.353	-0.635	112.07	134.773	10	0	2.34e-02 g/l	biotin	0	DB00177	APRD00133	approved; investigational	Valsartan	(S)-N-Valeryl-N-{[2'-(1H-tetrazol-5-yl)biphenyl-4-yl]-methyl}-valine; N-(P-(O-1H-Tetrazol-5-ylphenyl)benzyl)-N-valeryl-L-valine; N-pentanoyl-N-{[2'-(1H-tetrazol-5-yl)biphenyl-4-yl]methyl}-L-valine; Valsartan	AMLODIPINE and VALSARTAN; Act Valsartan; Amlodipine and Valsartan; Amlodipine and valsartan; Amlodipine, Valsartan and Hydrochlorothiazide; Amlodipine, Valsartan, Hydrochlorothiazide; Amlodipine, Valsartan, and Hydrochlorothiazide; Amlodipine-valsartan Mylan; Apo-valsartan; Apo-valsartan/hctz; Auro-valsartan; Auro-valsartan HCT; Ava-valsartan; Ava-valsartan HCT; Byvalson; Copalia; Copalia HCT; Da…
DB00178	drugbank	[H][C@@]12CCC[C@]1([H])N([C@@H](C2)C(O)=O)C(=O)[C@H](C)N[C@@H](CCC1=CC=CC=C1)C(=O)OCC	InChI=1S/C23H32N2O5/c1-3-30-23(29)18(13-12-16-8-5-4-6-9-16)24-15(2)21(26)25-19-11-7-10-17(19)14-20(25)22(27)28/h4-6,8-9,15,17-20,24H,3,7,10-14H2,1-2H3,(H,27,28)/t15-,17-,18-,19-,20-/m0/s1	HDACQVRGBOVJII-JBDAPHQKSA-N	C23H32N2O5	416.511	416.231	5	62		44.788	1	2	0	1	(2S,3aS,6aS)-1-[(2S)-2-{[(2S)-1-ethoxy-1-oxo-4-phenylbutan-2-yl]amino}propanoyl]-octahydrocyclopenta[b]pyrrole-2-carboxylic acid	0.92	1.474	-4.03	1		3	-1		3.749	5.204	95.94	111.187	10	1	3.90e-02 g/l	ramipril	0	DB00178	APRD00009	approved	Ramipril	(2S-(1(R*(R*)),2alpha,3abeta,6abeta))-1-(2-((1-(Ethoxycarbonyl)-3-phenylpropyl)amino)-1-oxopropyl)octahydrocyclopenta(b)pyrrole-2-carboxylic acid; Ramipril; Ramiprilum	Ach-ramipril; Act Ramipril; Ag-ramipril; Altace; Altace Cap 1.25mg; Altace Cap 10mg; Altace Cap 2.5mg; Altace Cap 5mg; Altace HCT; Altace Plus Felodipine 2.5mg + 2.5mg; Altace Plus Felodipine 5mg + 5mg; Apo-ramipril; Apo-ramipril/hctz; Auro-ramipril; Ava-ramipril; Bio-ramipril; Dom-ramipril; Ipg-ramipril; Jamp-ramipril; Mar-ramipril; Mint-ramipril; Mylan-ramipril; Nra-ramipril; Ntp-ramipril; PMS-…	Acovil; Carasel; Cardace; Delix; Hypren; Lostapres; Pramace; Quark; Triatec; Tritace; Vesdil
DB00179	drugbank	C[C@@H](CC1=CC(O)=C(O)C=C1)[C@H](C)CC1=CC(O)=C(O)C=C1	InChI=1S/C18H22O4/c1-11(7-13-3-5-15(19)17(21)9-13)12(2)8-14-4-6-16(20)18(22)10-14/h3-6,9-12,19-22H,7-8H2,1-2H3/t11-,12+	HCZKYJDFEPMADG-TXEJJXNPSA-N	C18H22O4	302.365	302.152	4	44	-0.008	33.629	1	4	0	1	4-[(2S,3R)-4-(3,4-dihydroxyphenyl)-2,3-dimethylbutyl]benzene-1,2-diol	3.44	4.759	-4.35	0	0	2	0	9.808	9.207	-6.25	80.92	86.619	5	1	1.36e-02 g/l	biotin	0	DB00179	APRD01084; DB05900	approved; investigational	Masoprocol	erythro-nordihydroguaiaretic acid; Masoprocol; Masoprocolum; meso-1,4-bis(3,4-dihydroxyphenyl)-2,3-dimethylbutane; meso-2,3-bis(3,4-dihydroxyphenylmethyl)butane; meso-4-[4-(3,4-dihydroxyphenyl)-2,3-dimethylbutyl]benzene-1,2-diol; meso-4,4'-(2,3-dimethyl-1,4-butanediyl)bis(pyrocatechol); meso-4,4'-(2,3-dimethyltetramethylene)dipyrocatechol; meso-NDGA; meso-nordihydroguaiaretic acid; meso-β,γ-dimet…		Actinex
DB00180	drugbank	[H][C@@]12C[C@@]3([H])[C@]4([H])C[C@H](F)C5=CC(=O)C=C[C@]5(C)[C@@]4([H])[C@@H](O)C[C@]3(C)[C@@]1(OC(C)(C)O2)C(=O)CO	InChI=1S/C24H31FO6/c1-21(2)30-19-9-14-13-8-16(25)15-7-12(27)5-6-22(15,3)20(13)17(28)10-23(14,4)24(19,31-21)18(29)11-26/h5-7,13-14,16-17,19-20,26,28H,8-11H2,1-4H3/t13-,14-,16-,17-,19+,20+,22-,23-,24+/m0/s1	XSFJVAJPIHIPKU-XWCQMRHXSA-N	C24H31FO6	434.498	434.21	6	62		44.669	1	2	0	1	(1S,2S,4R,8S,9S,11S,12S,13R,19S)-19-fluoro-11-hydroxy-8-(2-hydroxyacetyl)-6,6,9,13-tetramethyl-5,7-dioxapentacyclo[10.8.0.0^{2,9}.0^{4,8}.0^{13,18}]icosa-14,17-dien-16-one	2.2	1.561	-4.07	0		5	0	14.733	13.731	-2.852	93.06	111.885	2	1	3.74e-02 g/l	(1S,2S,4R,8S,9S,11S,12S,13R,19S)-19-fluoro-11-hydroxy-8-(2-hydroxyacetyl)-6,6,9,13-tetramethyl-5,7-dioxapentacyclo[10.8.0.0^{2,9}.0^{4,8}.0^{13,18}]icosa-14,17-dien-16-one	0	DB00180	APRD00976	approved; investigational	Flunisolide	Flunisolida; Flunisolide; Flunisolide anhydrous; Flunisolidum	Aerobid; Aerobid-M; Aerospan; Apo-flunisolide Nasal Spray; Bronalide Inhal 250mcg/aem; Flunisolide; Nasarel; Novo-flunisolide; PMS-flunisolide; Ratio-flunisolide; Rhinalar; Rhinalar Nasal Mist	Bronalide; Nasalide; Syntaris	Flunisolide hemihydrate
DB00181	drugbank	NCC(CC(O)=O)C1=CC=C(Cl)C=C1	InChI=1S/C10H12ClNO2/c11-9-3-1-7(2-4-9)8(6-12)5-10(13)14/h1-4,8H,5-6,12H2,(H,13,14)	KPYSYYIEGFHWSV-UHFFFAOYSA-N	C10H12ClNO2	213.661	213.056	3	26	-0.001	21.127	1	2	0	0	4-amino-3-(4-chlorophenyl)butanoic acid	-0.82	-0.782	-2.48	0	0	1	0		3.887	9.792	63.32	54.829	4	1	7.12e-01 g/l	tetrahydrofolic acid	0	DB00181	APRD00551	approved	Baclofen	(+-)-Baclofen; 4-Amino-3-(4-chlorophenyl)butyric acid; Baclofen; Baclofène; Baclofeno; Baclofenum; beta-(4-Chlorophenyl)gaba; beta-(Aminomethyl)-4-chlorobenzenepropanoic acid; beta-(Aminomethyl)-p-chlorohydrocinnamic acid; beta-(p-Chlorophenyl)-gamma-aminobutyric acid; DL-4-Amino-3-p-chlorophenylbutanoic acid; DL-Baclofen; gamma-Amino-beta-(p-chlorophenyl)butyric acid	Apo-baclofen; Ava-baclofen; Baclofen; Baclofen (Intrathecal); Baclofen (intrathecal); Baclofen Injection; Baclofen Intrathecal; Baclofen Tablets - 10mg; Baclofen Tablets - 20mg; Baclofen Tablets 10mg; Baclofen Tablets 20mg; Baclofen-10; Baclofen-20; Bacolfen; Co Baclofen Tablets 10mg; Co Baclofen Tablets 20mg; Dom-baclofen-tab 10mg; Dom-baclofen-tab 20mg; Equipto - Baclofen External Cream Compoun…	Baclon; Lioresal Intrathecal; Nu-Baclofen	Baclofen hydrochloride
DB00182	drugbank	CC(N)CC1=CC=CC=C1	InChI=1S/C9H13N/c1-8(10)7-9-5-3-2-4-6-9/h2-6,8H,7,10H2,1H3	KWTSXDURSIMDCE-UHFFFAOYSA-N	C9H13N	135.206	135.105	1	23	0.999	16.175	1	1	0	0	1-phenylpropan-2-amine	1.85	1.804	-1.89	0	1	1	1			10.014	26.02	43.705	2	1	1.74e+00 g/l	tetrahydrofolic acid	1	DB00182	APRD00480	approved; illicit; investigational	Amphetamine	(+-)-alpha-Methylphenylethylamine; 1-phenyl-2-aminopropane; alpha-Methylbenzeneethaneamine; Amfetamina; Amfetamine; Amfetaminum; Amphetamine; beta-Aminopropylbenzene; beta-Phenylisopropylamin; Desoxynorephedrine; rac-(2R)-1-phenylpropan-2-amine; rac-amphetamine; α-methylbenzeneethaneamine; α-methylphenethylamine; β-aminopropylbenzene; β-phenylisopropylamine	Adderall; Adderall XR; Adzenys ER; Adzenys XR-ODT; Amphetamine Extended-Release Oral Suspension; Amphetamine Sulfate; Amphetamine sulfate; Apo-amphetamine XR; Dextroamphetamine Saccharate and Amphetamine Aspartate and Dextroamphetamine Sulfate and Amphetamine Sulfate; Dextroamphetamine Saccharate, Amphetamine Aspartate (monohydrate), Dextroamphetamine Sulfate, Amphetamine Sulfate; Dextroamphetami…		Amphetamine adipate; Amphetamine aspartate; Amphetamine aspartate monohydrate; Amphetamine sulfate
DB00183	drugbank	CSCC[C@H](NC(=O)[C@H](CC1=CNC2=C1C=CC=C2)NC(=O)CCNC(=O)OC(C)(C)C)C(=O)N[C@@H](CC(O)=O)C(=O)N[C@@H](CC1=CC=CC=C1)C(N)=O	InChI=1S/C37H49N7O9S/c1-37(2,3)53-36(52)39-16-14-30(45)41-28(19-23-21-40-25-13-9-8-12-24(23)25)34(50)42-26(15-17-54-4)33(49)44-29(20-31(46)47)35(51)43-27(32(38)48)18-22-10-6-5-7-11-22/h5-13,21,26-29,40H,14-20H2,1-4H3,(H2,38,48)(H,39,52)(H,41,45)(H,42,50)(H,43,51)(H,44,49)(H,46,47)/t26-,27-,28-,29-/m0/s1	NEYNJQRKHLUJRU-DZUOILHNSA-N	C37H49N7O9S	767.9	767.331	8	103		78.014	0	8	0	0	(3S)-3-[(2S)-2-[(2S)-2-(3-{[(tert-butoxy)carbonyl]amino}propanamido)-3-(1H-indol-3-yl)propanamido]-4-(methylsulfanyl)butanamido]-3-{[(1S)-1-carbamoyl-2-phenylethyl]carbamoyl}propanoic acid	1.66	1.05	-5.47	1		3	-1	11.774	3.996		250.91	200.036	22	0	2.61e-03 g/l	(3S)-3-[(2S)-2-[(2S)-2-{3-[(tert-butoxycarbonyl)amino]propanamido}-3-(1H-indol-3-yl)propanamido]-4-(methylsulfanyl)butanamido]-3-{[(1S)-1-carbamoyl-2-phenylethyl]carbamoyl}propanoic acid	0	DB00183	APRD01172	approved	Pentagastrin	Pentagastrin	Pentagastrin; Peptavlon Liq Inj 0.25mg/ml	Peptavlon
DB00184	drugbank	CN1CCC[C@H]1C1=CN=CC=C1	InChI=1S/C10H14N2/c1-12-7-3-5-10(12)9-4-2-6-11-8-9/h2,4,6,8,10H,3,5,7H2,1H3/t10-/m0/s1	SNICXCGAKADSCV-JTQLQIEISA-N	C10H14N2	162.232	162.116	2	26	0.974	18.589	1	0	0	1	3-[(2S)-1-methylpyrrolidin-2-yl]pyridine	0.87	1.163	-0.24	0	1	2	1			8.577	16.13	49.655	1	1	9.33e+01 g/l	tetrahydrofolic acid	1	DB00184	APRD00200; EXPT02315; DB09463; DB11303	approved	Nicotine	(�?-nicotine; (S)-(�?-nicotine; (S)-3-(1-methylpyrrolidin-2-yl)pyridine; (S)-3-(N-methylpyrrolidin-2-yl)pyridine; (S)-Nicotine; 3-(2-(N-methylpyrrolidinyl))pyridine; 3-(N-methylpyrollidino)pyridine; L(�?-nicotine; Nicotina; Nicotine; Nicotine betadex; Nicotine polacrilex; Nikotin; Nikotyna	American Fare Nicotine Transdermal System; Basic Care Nicotine; Basic Care Nicotine Mini; Basic Care nicotine; Berkley and Jensen NICOTINE; Berkley and Jensen Nicotine; Berkley and Jensen Nicotine Polacrilex; Berkley and Jensen nicotine; Bjwc Nicotine; Blip; Care One Nicotine; CareOne Mini Nicotine Polacrilex; CareOne Nicotine; CareOne Nicotine Transdermal System Step 1; CareOne Nicotine Transder…	Habitrol; Nicoderm	Nicotine bitartrate; Nicotine bitartrate dihydrate
DB00185	drugbank	CC1O[C@@]2(CS1)CN1CCC2CC1	InChI=1S/C10H17NOS/c1-8-12-10(7-13-8)6-11-4-2-9(10)3-5-11/h8-9H,2-7H2,1H3/t8?,10-/m1/s1	WUTYZMFRCNBCHQ-LHIURRSHSA-N	C10H17NOS	199.313	199.103	2	30	0.975	21.877	1	0	0	1	(2R)-5'-methyl-4-azaspiro[bicyclo[2.2.2]octane-2,2'-[1,4]oxathiolane]	1.46	0.996	-1.92	0	1	3	1			8.594	12.47	55.922	0	1	2.41e+00 g/l	biotin	1	DB00185	APRD00224	approved	Cevimeline	2-Methyspiro(1,3-oxathiolane-5,3)quinuclidine; Cevimelina; Cévimèline; Cevimeline; Cevimelinum	Cevimeline; Cevimeline Hydrochloride; Evoxac	Saligren	Cevimeline hydrochloride
DB00186	drugbank	OC1N=C(C2=CC=CC=C2Cl)C2=C(NC1=O)C=CC(Cl)=C2	InChI=1S/C15H10Cl2N2O2/c16-8-5-6-12-10(7-8)13(19-15(21)14(20)18-12)9-3-1-2-4-11(9)17/h1-7,15,21H,(H,18,20)	DIWRORZWFLOCLC-UHFFFAOYSA-N	C15H10Cl2N2O2	321.158	320.012	3	31		30.335	1	2	0	1	7-chloro-5-(2-chlorophenyl)-3-hydroxy-2,3-dihydro-1H-1,4-benzodiazepin-2-one	2.98	3.527	-4.26	0		3	0	12.462	10.606	-2.236	61.69	82.699	1	1	1.76e-02 g/l	lorazepam	0	DB00186	APRD00116	approved	Lorazepam	Loracepam; Lorazepam; o-Chlorooxazepam; o-Chloroxazepam	Apo-lorazepam; Ativan; Ativan Inj 4mg/ml; Ativan Injection Liq 4mg/ml; Ativan Subl Tab 0.5mg; Ativan Subl Tab 1mg; Ativan Tab 0.5mg; Ativan Tab 1mg; Ativan Tab 2mg; Dom-lorazepam; Lorazepam; Lorazepam Injection USP; Lorazepam Sublingual; Loreev XR; Ntp-lorazepam; Nu-loraz Tab 0.5mg; Nu-loraz Tab 1mg; Nu-loraz Tab 2mg; PHL-lorazepam; PMS-lorazepam; Pro-lorazepam; Riva-lorazepam 0.5 Mg Tablets; Riv…	Almazine; Anxiedin; Idalprem; Lorabenz; Lorsilan; Somagerol; Temesta; Wypax
DB00187	drugbank	COC(=O)CCC1=CC=C(OCC(O)CNC(C)C)C=C1	InChI=1S/C16H25NO4/c1-12(2)17-10-14(18)11-21-15-7-4-13(5-8-15)6-9-16(19)20-3/h4-5,7-8,12,14,17-18H,6,9-11H2,1-3H3	AQNDDEOPVVGCPG-UHFFFAOYSA-N	C16H25NO4	295.374	295.178	4	46	0.998	33.676	1	2	0	1	methyl 3-(4-{2-hydroxy-3-[(propan-2-yl)amino]propoxy}phenyl)propanoate	2.02	1.822	-3.31	0	1	1	1		14.088	9.666	67.79	81.053	10	1	1.44e-01 g/l	biotin	0	DB00187	APRD00954	approved; withdrawn	Esmolol	(±)-esmolol; (±)-methyl p-(2-hydroxy-3-(isopropylamino)propoxy)hydrocinnamate; 3-[4-(2-Hydroxy-3-isopropylamino-propoxy)-phenyl]-propionic acid methyl ester; Esmolol; Methyl 4-(2-hydroxy-3-((1-methylethyl)amino)propoxy)benzenepropanoate; methyl p-(2-hydroxy-3-(isopropylamino)propoxy)hydrocinnamate	Brevibloc; Brevibloc Injection 10mg/ml; Brevibloc Injection 250mg/ml; Brevibloc Liq IV 10mg/ml; Brevibloc Liq IV 250mg/ml; Brevibloc Premixed Injection; Esmolol; Esmolol Hydrochloride; Esmolol Hydrochloride In Sodium Chloride		Esmolol hydrochloride
DB00188	drugbank	CC(C)C[C@H](NC(=O)[C@H](CC1=CC=CC=C1)NC(=O)C1=CN=CC=N1)B(O)O	InChI=1S/C19H25BN4O4/c1-13(2)10-17(20(27)28)24-18(25)15(11-14-6-4-3-5-7-14)23-19(26)16-12-21-8-9-22-16/h3-9,12-13,15,17,27-28H,10-11H2,1-2H3,(H,23,26)(H,24,25)/t15-,17-/m0/s1	GXJABQQUPOEUTA-RDJZCZTQSA-N	C19H25BN4O4	384.237	384.197	6	53	-0.022	40.651	1	4	0	1	[(1R)-3-methyl-1-[(2S)-3-phenyl-2-[(pyrazin-2-yl)formamido]propanamido]butyl]boronic acid	0.89	1.53	-3.86	0	0	2	0	12.936	8.643	-0.586	124.44	99.374	9	1	5.32e-02 g/l	tetrahydrofolic acid	0	DB00188	APRD00828; DB07475	approved; investigational	Bortezomib	[(1R)-3-methyl-1-({(2S)-3-phenyl-2-[(pyrazin-2-ylcarbonyl)amino]propanoyl}amino)butyl]boronic acid; Bortezomib; N-[(1R)-1-(DIHYDROXYBORYL)-3-methylbutyl]-N-(pyrazin-2-ylcarbonyl)-L-phenylalaninamide	Bortezomib; Bortezomib Accord; Bortezomib Fresenius Kabi; Bortezomib Hospira; Bortezomib Sun; Velcade
DB00189	drugbank	CCC(O)(\C=C\Cl)C#C	InChI=1S/C7H9ClO/c1-3-7(9,4-2)5-6-8/h1,5-6,9H,4H2,2H3/b6-5+	ZEHYJZXQEQOSON-AATRIKPKSA-N	C7H9ClO	144.6	144.034	1	18		14.766	1	1	0	0	(1E)-1-chloro-3-ethylpent-1-en-4-yn-3-ol	1.45	1.621	-3	0		0	0		12.878	-3.727	20.23	38.638	2	1	1.43e-01 g/l	ethchlorvynol	1	DB00189	APRD00958	approved; illicit; withdrawn	Ethchlorvynol	1-chloro-3-ethyl-1-penten-4-yn-3-ol; 1-Chloro-3-ethyl-pent-1-en-4-yn-3-ol; 3-(beta-chlorovinyl)-1-pentyn-3-ol; 3-(β-chlorovinyl)-1-pentyn-3-ol; etclorvinol; Ethchlorvynol; ethyl β-chlorovinyl ethynyl carbinol; β-chlorovinyl ethyl ethynyl carbinol	Placidyl Cap 200mg; Placidyl Cap 500mg; Placidyl Cap 750mg	Arvynol; Nostel; Placidyl; Roeridorm; Serenesil
DB00190	drugbank	C[C@@](CC1=CC(O)=C(O)C=C1)(NN)C(O)=O	InChI=1S/C10H14N2O4/c1-10(12-11,9(15)16)5-6-2-3-7(13)8(14)4-6/h2-4,12-14H,5,11H2,1H3,(H,15,16)/t10-/m0/s1	TZFNLOMSOLWIDK-JTQLQIEISA-N	C10H14N2O4	226.229	226.095	6	30		21.807	1	5	0	0	(2S)-3-(3,4-dihydroxyphenyl)-2-hydrazinyl-2-methylpropanoic acid	-0.16	-1.208	-1.78	0		1	-1	9.287	2.354	5.663	115.81	68.768	4	1	3.73e+00 g/l	carbidopa	0	DB00190	APRD00160	approved	Carbidopa	(-)-L-alpha-Hydrazino-3,4-dihydroxy-alpha-methylhydrocinnamic acid monohydrate; (S)-(�?-carbidopa; (S)-carbidopa; (αS)-α-hydrazino-3,4-dihydroxy-α-methylbenzenepropanoic acid; Carbidopa; Carbidopa (anhydrous); Carbidopa anhydrous; Carbidopum; L-3-(3,4-dihydroxyphenyl)-2-methyl-2-hydrazinopropionic acid; L-α-methyldopahydrazine	Aa-levocarb CR; Apo-levocarb - Tab 10mg/100mg; Apo-levocarb - Tab 25mg/250mg; Apo-levocarb-tab 25mg/100mg; Auro-levocarb; Carbidopa; Carbidopa Tablets, 25 mg; Carbidopa and Levodopa; Carbidopa and levodopa; Carbidopa, Levodopa and Entacapone; Carbidopa, Levodopa, and Entacapone; Carbidopa, levodopa and entacapone; Carbidopa-levodopa; Corbilta; Dhivy; Dom-levo-carbidopa; Duodopa; Duopa; Levodopa, …		Carbidopa hydrate
DB00191	drugbank	CC(C)(N)CC1=CC=CC=C1	InChI=1S/C10H15N/c1-10(2,11)8-9-6-4-3-5-7-9/h3-7H,8,11H2,1-2H3	DHHVAGZRUROJKS-UHFFFAOYSA-N	C10H15N	149.233	149.12	1	26	0.999	17.875	1	1	0	0	2-methyl-1-phenylpropan-2-amine	2.32	2.085	-2.29	0	1	1	1			10.249	26.02	48.343	2	1	7.57e-01 g/l	biotin	1	DB00191	APRD00093	approved; illicit	Phentermine	alpha,alpha-Dimethylphenethylamine; Fentermina; Phentermine; Phentermine resin; Phenterminum	Adipex-P; Fastin Cap 30mg; Ionamin; Lomaira; Phentermine; Phentermine HCL; Phentermine HCL C-IV; Phentermine HCl; Phentermine HCl C-IV; Phentermine Hydrochloride; Phentermine Resin ER; Phentermine hydrochloride; Phetermine Hydrochloride; Qsymia; Suprenza	Dapex; Duromine; Fastin; Obenix; Obestin-30; Oby-trim; Phentercot; Phentride; Umi-Pex	Phentermine hydrochloride
DB00192	drugbank	CC(C)NCCCC1(C(N)=O)C2=CC=CC=C2C2=CC=CC=C12	InChI=1S/C20H24N2O/c1-14(2)22-13-7-12-20(19(21)23)17-10-5-3-8-15(17)16-9-4-6-11-18(16)20/h3-6,8-11,14,22H,7,12-13H2,1-2H3,(H2,21,23)	UCEWGESNIULAGX-UHFFFAOYSA-N	C20H24N2O	308.417	308.189	2	47	1	35.559	1	2	0	1	9-{3-[(propan-2-yl)amino]propyl}-9H-fluorene-9-carboxamide	3.24	3.262	-5.54	1	1	3	1		16.506	10.405	55.12	94.046	6	1	8.96e-04 g/l	biotin	0	DB00192	APRD01032	approved	Indecainide	Indecainida; Indecainide; Indecainidum		Decabid	Indecainide hydrochloride
DB00193	drugbank	COC1=CC=CC(=C1)C1(O)CCCCC1CN(C)C	InChI=1S/C16H25NO2/c1-17(2)12-14-7-4-5-10-16(14,18)13-8-6-9-15(11-13)19-3/h6,8-9,11,14,18H,4-5,7,10,12H2,1-3H3	TVYLLZQTGLZFBW-UHFFFAOYSA-N	C16H25NO2	263.381	263.189	3	44	1	30.512	1	1	0	1	2-[(dimethylamino)methyl]-1-(3-methoxyphenyl)cyclohexan-1-ol	2.71	2.45	-2.55	0	1	2	1		13.795	9.231	32.7	78.269	4	1	7.50e-01 g/l	tramadol (not stereospecific)	1	DB00193	APRD00028	approved; investigational	Tramadol	Tramadol; Tramadolum	Act Tramadol/acet; Ag-acet-tramadol; Apo-tramadol; Apo-tramadol/acet; Auro-tramadol; Auro-tramadol/acetaminophen; Bio-tramadol/acet; ConZip; Durela; Ipg-tramadol/acet; Jamp Tramadol; Jamp Tramadol HCl; Jamp-acet-tramadol; Lupin-tramadol/acet; Mar-tramadol; Mar-tramadol/acet; Mint-tramadol/acet; Mylan-tramadol/acet; Nra-tramadol/acet; PMS-tramadol-acet; Pat-tramadol/acet; Priva-tramadol/acet; Qdol…	Rybix; Tramal	Tramadol hydrochloride
DB00194	drugbank	NC1=NC=NC2=C1N=CN2[C@@H]1O[C@H](CO)[C@@H](O)[C@@H]1O	InChI=1S/C10H13N5O4/c11-8-5-9(13-2-12-8)15(3-14-5)10-7(18)6(17)4(1-16)19-10/h2-4,6-7,10,16-18H,1H2,(H2,11,12,13)/t4-,6-,7+,10-/m1/s1	OIRDTQYFTABQOQ-UHTZMRCNSA-N	C10H13N5O4	267.241	267.097	8	32	0.008	25.202	1	4	0	0	(2R,3S,4S,5R)-2-(6-amino-9H-purin-9-yl)-5-(hydroxymethyl)oxolane-3,4-diol	-1.21	-2.091	-1.28	0	0	3	0	13.891	12.454	3.939	139.54	63.196	2	1	1.40e+01 g/l	tetrahydrofolic acid	0	DB00194	APRD00333; EXPT02753	approved; investigational	Vidarabine	9-beta-D-arabinofuranosyl-9H-purin-6-amine; 9-beta-D-arabinofuranosyl-adenine; 9-beta-D-Arabinofuranosyladenine; 9-β-D-arabinofuranosyl-9H-purin-6-amine; 9-β-D-arabinofuranosyladenine; Spongoadenosine; Vidarabine; Vidarabinum	Vira-A	Arasena-A
DB00195	drugbank	CC(C)NCC(O)COC1=CC=C(CCOCC2CC2)C=C1	InChI=1S/C18H29NO3/c1-14(2)19-11-17(20)13-22-18-7-5-15(6-8-18)9-10-21-12-16-3-4-16/h5-8,14,16-17,19-20H,3-4,9-13H2,1-2H3	NWIUTZDMDHAVTP-UHFFFAOYSA-N	C18H29NO3	307.428	307.215	4	51		37.053	1	2	0	1	1-{4-[2-(cyclopropylmethoxy)ethyl]phenoxy}-3-[(propan-2-yl)amino]propan-2-ol	3	2.539	-4.01	0		2	1		14.088	9.666	50.72	88.64	11	1	2.98e-02 g/l	betaxolol	0	DB00195	APRD00245	approved; investigational	Betaxolol	1-(4-(2-(cyclopropylmethoxy)ethyl)phenoxy)-3-((1-methylethyl)amino)-2-propanol; 1-(isopropylamino)-3-[p-(cyclopropylmethoxyethyl)phenoxy]-2-propanol; Bétaxolol; Betaxolol; Betaxololum	Betaxolol; Betaxolol Hydrochloride; Betoptic; Betoptic Liq; Betoptic Pilo; Betoptic S; Betoptic/pilo; Kerlone; Novo-betaxolol; Sandoz Betaxolol	Betaxon	Betaxolol hydrochloride
DB00196	drugbank	OC(CN1C=NC=N1)(CN1C=NC=N1)C1=C(F)C=C(F)C=C1	InChI=1S/C13H12F2N6O/c14-10-1-2-11(12(15)3-10)13(22,4-20-8-16-6-18-20)5-21-9-17-7-19-21/h1-3,6-9,22H,4-5H2	RFHAOTPXVQNOHP-UHFFFAOYSA-N	C13H12F2N6O	306.271	306.104	5	34	0	26.521	1	1	0	1	2-(2,4-difluorophenyl)-1,3-bis(1H-1,2,4-triazol-1-yl)propan-2-ol	0.58	0.561	-2.34	0	0	3	0		12.683	2.301	81.65	97.2	5	1	1.39e+00 g/l	tetrahydrofolic acid	0	DB00196	APRD00327	approved; investigational	Fluconazole	Diflucan; Difluconazole; Fluconazol; Fluconazole; Fluconazolum; Triflucan	Act Fluconazole; Apo-fluconazole; Apo-fluconazole-150; Bio-fluconazole; Canesoral; Canesoral Combi; Canesoral Combi 1 Day; Ciclopirox 8% / Fluconazole 1% / Terbinafine HCl 1%; Clotrimaderm-fluconazole Combi-pack; Clotrimazole-fluconazole Combi; Co Fluconazole-150; Diflucan; Diflucan One; Direct Rx; Dom-fluconazole; Extra Strength Clotrimazole Extra Fort -fluconazole Combi; Fluconazole; Fluconazol…	Elazor; Flucazol; Flucostat; Flunizol; Pritenzol; Trican; Triflucan
DB00197	drugbank	CC1=C(C)C2=C(CCC(C)(COC3=CC=C(CC4SC(=O)NC4=O)C=C3)O2)C(C)=C1O	InChI=1S/C24H27NO5S/c1-13-14(2)21-18(15(3)20(13)26)9-10-24(4,30-21)12-29-17-7-5-16(6-8-17)11-19-22(27)25-23(28)31-19/h5-8,19,26H,9-12H2,1-4H3,(H,25,27,28)	GXPHKUHSUJUWKP-UHFFFAOYSA-N	C24H27NO5S	441.54	441.161	5	58	-0.709	47.271	1	2	0	1	5-({4-[(6-hydroxy-2,5,7,8-tetramethyl-3,4-dihydro-2H-1-benzopyran-2-yl)methoxy]phenyl}methyl)-1,3-thiazolidine-2,4-dione	4.16	5.495	-5.56	0	-1	4	-1	10.794	6.614	-4.558	84.86	120.991	5	0	1.21e-03 g/l	biotin	0	DB00197	APRD00488	approved; investigational; withdrawn	Troglitazone	Troglitazona; Troglitazone		Noscal; Resulin; Rezulin; Romozin
DB00198	drugbank	CCOC(=O)C1=C[C@@H](OC(CC)CC)[C@H](NC(C)=O)[C@@H](N)C1	InChI=1S/C16H28N2O4/c1-5-12(6-2)22-14-9-11(16(20)21-7-3)8-13(17)15(14)18-10(4)19/h9,12-15H,5-8,17H2,1-4H3,(H,18,19)/t13-,14+,15+/m0/s1	VSZGPKBBMSAYNT-RRFJBIMHSA-N	C16H28N2O4	312.404	312.205	4	50	0.995	34.642	1	2	0	1	ethyl (3R,4R,5S)-5-amino-4-acetamido-3-(pentan-3-yloxy)cyclohex-1-ene-1-carboxylate	1.3	1.163	-2.66	0	1	1	1		14.034	9.308	90.65	84.203	8	1	6.86e-01 g/l	biotin	0	DB00198	APRD01148	approved	Oseltamivir	(�?-oseltamivir; 1-Cyclohexene-1-carboxylic acid, 4-(acetylamino)-5-amino-3-(1-ethylpropoxy)-, ethyl ester, (3R-(3alpha,4beta,5alpha))-; Ethyl (3R,4R,5S)-4-acetamido-5-amino-3-(1-ethylpropoxy)-1-cyclohexene-1-carboxylate; Oséltamivir; Oseltamivir; Oseltamivirum	Ach-oseltamivir Phosphate; Ag-oseltamivir; Ebilfumin; Jamp Oseltamivir; Mar-oseltamivir; Mint-oseltamivir; Mylan-oseltamivir; Nat-oseltamivir; Oseltamavir Phosphate; Oseltamivir; Oseltamivir Phosphate; Oseltamivir Phosphate Capsules; Oseltamivir Phosphate for Oral Suspension; Oseltamivir Powder for Oral Suspension; Oseltamivir phosphate; Tamiflu; Tamiflu Oral Suspension	Tamiflu	Oseltamivir phosphate
DB00199	drugbank	CC[C@H]1OC(=O)[C@H](C)[C@@H](O[C@H]2C[C@@](C)(OC)[C@@H](O)[C@H](C)O2)[C@H](C)[C@@H](O[C@@H]2O[C@H](C)C[C@@H]([C@H]2O)N(C)C)[C@](C)(O)C[C@@H](C)C(=O)[C@H](C)[C@@H](O)[C@]1(C)O	InChI=1S/C37H67NO13/c1-14-25-37(10,45)30(41)20(4)27(39)18(2)16-35(8,44)32(51-34-28(40)24(38(11)12)15-19(3)47-34)21(5)29(22(6)33(43)49-25)50-26-17-36(9,46-13)31(42)23(7)48-26/h18-26,28-32,34,40-42,44-45H,14-17H2,1-13H3/t18-,19-,20+,21+,22-,23+,24+,25-,26+,28-,29+,30-,31+,32-,34+,35-,36-,37-/m1/s1	ULGZDMOVFRHVEP-RWJQBGPGSA-N	C37H67NO13	733.927	733.461	13	118	0.99	78.512	0	5	0	0	(3R,4S,5S,6R,7R,9R,11R,12R,13S,14R)-6-{[(2S,3R,4S,6R)-4-(dimethylamino)-3-hydroxy-6-methyloxan-2-yl]oxy}-14-ethyl-7,12,13-trihydroxy-4-{[(2R,4R,5S,6S)-5-hydroxy-4-methoxy-4,6-dimethyloxan-2-yl]oxy}-3,5,7,9,11,13-hexamethyl-1-oxacyclotetradecane-2,10-dione	2.37	2.596	-3.2	1	1	3	1	12.92	12.449	9.002	193.91	186.037	7	0	4.59e-01 g/l	tetrahydrofolic acid	0	DB00199	APRD00953	approved; investigational; vet_approved	Erythromycin	3''-O-demethylerythromycin; Abomacetin; Eritromicina; Erythromycin; Erythromycin A; Erythromycin C; érythromycine; Erythromycinum	Akne-mycin; Aktipak; Alti-erythromycin Tab 250mg USP; Benzamycin; Benzamycin Pak; E.E.S.; E.E.s; E.E.s 400; ERYTHROMYCIN Base Filmtab; Ees 600 Tablets 600mg; Ees-200; Ees-200 Chewable Tbs (eryped); Ees-400; Emycin Ect 250mg; Ery; Ery-Ped; Ery-Tab; Ery-tab; EryPed; EryPed 200; EryPed 400; EryPed Drops; Erybid; Eryc; Eryc Delayed-release Capsules; Erygel; Erymycin Ophthalmic Ointment 5mg/g; Erysol;…	Ilosone	Erythromycin estolate; Erythromycin ethylsuccinate; Erythromycin gluceptate; Erythromycin lactobionate; Erythromycin phosphate; Erythromycin stearate; Erythromycin sulfate; Erythromycin thiocyanate
DB00200	drugbank	[N+]1=2[Co-3]345([N+]6=C7[C@H]([C@@](CC(=O)N)(C)[C@@]6([C@@]6(N3C(=C(C)C3=[N+]4C(C(C)(C)[C@@H]3CCC(=O)N)=CC3=[N+]5C(=C7C)[C@@](CC(=O)N)([C@@H]3CCC(=O)N)C)[C@@](C)([C@H]6CC(=O)N)CCC(NC[C@@H](C)OP(=O)(O[C@@H]3[C@H](O[C@H](N(C4=CC(=C(C=C14)C)C)C=2)[C@@H]3O)CO)[O-])=O)[H])C)CCC(=O)N)O[H]	InChI=1S/C62H90N13O14P.Co.H2O/c1-29-20-39-40(21-30(29)2)75(28-70-39)57-52(84)53(41(27-76)87-57)89-90(85,86)88-31(3)26-69-49(83)18-19-59(8)37(22-46(66)80)56-62(11)61(10,25-48(68)82)36(14-17-45(65)79)51(74-62)33(5)55-60(9,24-47(67)81)34(12-15-43(63)77)38(71-55)23-42-58(6,7)35(13-16-44(64)78)50(72-42)32(4)54(59)73-56;;/h20-21,23,28,31,34-37,41,52-53,56-57,76,84H,12-19,22,24-27H2,1-11H3,(H15,63,64,65…	YOZNUFWCRFCGIH-WZHZPDAFSA-K	C62H89CoN13O15P	1346.355	1345.567	14	181		135.556	0	10	0	0	(10S,12R,13S,17R,23R,24R,25R,30S,35S,36S,40S,41S,42R,46R)-30,35,40-tris(2-carbamoylethyl)-24,36,41-tris(carbamoylmethyl)-1,46-dihydroxy-12-(hydroxymethyl)-5,6,17,23,28,31,31,36,38,41,42-undecamethyl-15,20-dioxo-11,14,16-trioxa-2lambda5,9,19,26,43lambda5,44lambda5,45lambda5-heptaaza-15lambda5-phospha-1-cobaltadodecacyclo[27.14.1.1^{1,34}.1^{2,9}.1^{10,13}.0^{1,26}.0^{3,8}.0^{23,27}.0^{25,42}.0^{32…		-14.433		1		12	0	11.555	1.819	-0.553	437.23	340.033	16	0		(10S,12R,13S,17R,23R,24R,25R,30S,35S,36S,40S,41S,42R,46R)-30,35,40-tris(2-carbamoylethyl)-24,36,41-tris(carbamoylmethyl)-1,46-dihydroxy-12-(hydroxymethyl)-5,6,17,23,28,31,31,36,38,41,42-undecamethyl-15,20-dioxo-11,14,16-trioxa-2lambda5,9,19,26,43lambda5,44lambda5,45lambda5-heptaaza-15lambda5-phospha-1-cobaltadodecacyclo[27.14.1.1^{1,34}.1^{2,9}.1^{10,13}.0^{1,26}.0^{3,8}.0^{23,27}.0^{25,42}.0^{32…	0	DB00200	APRD01022	approved	Hydroxocobalamin	Hydroxocobalamin; Hydroxocobalamin anhydrous; Hydroxocobalamine; Hydroxocobalaminum anhydrous; Hydroxycobalamin; OH-Cbl; Vitamin B-12b	Aronamin Gold; Cyanokit; DermaNIC; Escavite D; Hydro Cobex Inj 1000mcg/ml; Hydroxocobalamin; Hydroxocobalamin Inj 1000mcg/ml; Hydroxy Cobal Inj 1000mcg/ml	Alpha-Redisol; Hydrocobamine	Hydroxocobalamin acetate
DB00201	drugbank	CN1C=NC2=C1C(=O)N(C)C(=O)N2C	InChI=1S/C8H10N4O2/c1-10-4-9-6-5(10)7(13)12(3)8(14)11(6)2/h4H,1-3H3	RYYVLZVUVIJVGH-UHFFFAOYSA-N	C8H10N4O2	194.191	194.08	3	24	0	18.955	1	0	0	0	1,3,7-trimethyl-2,3,6,7-tetrahydro-1H-purine-2,6-dione	-0.24	-0.546	-1.25	0	0	2	0			-1.159	58.44	49.831	0	1	1.10e+01 g/l	tetrahydrofolic acid	0	DB00201	APRD00673	approved	Caffeine	1-methyltheobromine; 1,3,7-trimethyl-2,6-dioxopurine; 1,3,7-trimethylpurine-2,6-dione; 1,3,7-trimethylxanthine; 3,7-Dihydro-1,3,7-trimethyl-1H-purin-2,6-dion; 7-methyltheophylline; Anhydrous caffeine; Cafeína; Caféine; Caffeine; Caffeinum; Coffein; Coffeinum; Guaranine; Koffein; Mateína; Methyltheobromine; Teína; Thein; Theine	(extra Strength) Acetaminophen, Caffeine & 8mg Codeine Phosphate Caplets; 217; 217 Strong Tab; 222 Tablets; 282 Mep Tab; 282 Tab; 282 Tablets; 292 Tab; 292 Tablets; 357 Super Magnum; 4229 First Aid Kit; 4248 First Aid Kit; 4346 First Aid Kit; 692 Tab; 692 Tablet; 7 Select Migraine Formula; 999 GANMAOLING Cold; A & C Tablets With Codeine 15mg; A & C Tablets With Codeine 30mg; A.C. & C 8mg Tab; A.C…	Caffedrine; Dexitac; Durvitan; Enerjets; No-Doz; Pep-Back; Quick Pep; Wake-Up	Caffeine citrate
DB00202	drugbank	C[N+](C)(C)CCOC(=O)CCC(=O)OCC[N+](C)(C)C	InChI=1S/C14H30N2O4/c1-15(2,3)9-11-19-13(17)7-8-14(18)20-12-10-16(4,5)6/h7-12H2,1-6H3/q+2	AXOIZCJOOAYSMI-UHFFFAOYSA-N	C14H30N2O4	290.399	290.221	2	50	2	33.155	1	0	2	0	trimethyl[2-({4-oxo-4-[2-(trimethylazaniumyl)ethoxy]butanoyl}oxy)ethyl]azanium	-2.49	-8.394	-5.68	0	2	0	2			-6.752	52.6	100.941	11	1	7.57e-04 g/l	biotin	0	DB00202	APRD00159	approved	Succinylcholine	2,2'-[(1,4-dioxobutane-1,4-diyl)bis(oxy)]bis(N,N,N-trimethylethanaminium); Dicholine succinate; Succinocholine; Succinoylcholine; Succinylbischoline; Succinyldicholine; Suxamethonium	Anectine; Anectine Flopack 500mg; Anectine Inj 20mg/ml; Quelicin; Quelicin Inj 20mg/ml USP; Succinylcholine; Succinylcholine Chloride; Succinylcholine Chloride Injection USP; Succinylcholine Chloride Injection, USP; Succinylcholine Chloride Injection, USP 20mg/ml	Scoline; Sucostrin	Succinylcholine chloride; Succinylcholine chloride dihydrate
DB00203	drugbank	CCCC1=NN(C)C2=C1N=C(NC2=O)C1=CC(=CC=C1OCC)S(=O)(=O)N1CCN(C)CC1	InChI=1S/C22H30N6O4S/c1-5-7-17-19-20(27(4)25-17)22(29)24-21(23-19)16-14-15(8-9-18(16)32-6-2)33(30,31)28-12-10-26(3)11-13-28/h8-9,14H,5-7,10-13H2,1-4H3,(H,23,24,29)	BNRNXUUZRGQAQC-UHFFFAOYSA-N	C22H30N6O4S	474.576	474.205	8	63	0.089	51.177	1	1	0	0	5-{2-ethoxy-5-[(4-methylpiperazin-1-yl)sulfonyl]phenyl}-1-methyl-3-propyl-1H,4H,7H-pyrazolo[4,3-d]pyrimidin-7-one	1.8	1.869	-3.01	1	0	4	0		11.145	5.993	109.13	139.441	6	1	4.60e-01 g/l	ENTA	0	DB00203	APRD00556	approved; investigational	Sildenafil	1-((3-(4,7-Dihydro-1-methyl-7-oxo-3-propyl-1H-pyrazolo(4,3-d)pyrimidin-5-yl)-4-ethoxyphenyl)sulfonyl)-4-methylpiperazine; Sildenafil; Sildenafilo	Accel-sildenafil; Act Sildenafil; Ag-sildenafil; Ag-sildenafil Tablets; Apo-sildenafil; Apo-sildenafil R; Auro-sildenafil; Bio-sildenafil; Dom-sildenafil; Gd-sildenafil; Granpidam; Ipg-sildenafil; Jamp Sildenafil Tablets; Jamp-sildenafil; Jamp-sildenafil R; Liqrev; M-sildenafil; Mar-sildenafil; Mint-sildenafil; Myl-sildenafil; Mylan-sildenafil; Mysildecard; Nra-sildenafil; PMS-sildenafil; PMS-sil…		Sildenafil citrate
DB00204	drugbank	CN(CCOC1=CC=C(NS(C)(=O)=O)C=C1)CCC1=CC=C(NS(C)(=O)=O)C=C1	InChI=1S/C19H27N3O5S2/c1-22(13-12-16-4-6-17(7-5-16)20-28(2,23)24)14-15-27-19-10-8-18(9-11-19)21-29(3,25)26/h4-11,20-21H,12-15H2,1-3H3	IXTMWRCNAAVVAI-UHFFFAOYSA-N	C19H27N3O5S2	441.565	441.139	6	56	0.989	46.031	1	2	0	1	N-[4-(2-{[2-(4-methanesulfonamidophenoxy)ethyl](methyl)amino}ethyl)phenyl]methanesulfonamide	2.17	0.238	-4.35	0	1	2	1	10.777	10.145	8.989	104.81	113.274	9	1	1.98e-02 g/l	biotin	0	DB00204	APRD00367	approved; investigational	Dofetilide	beta-((p-Methanesulfonamidophenethyl)methylamino)methanesulfono-p-phenetidide; Dofetilida; Dofetilide; Dofetilidum	Dofetilide; Dofetilide 0.125mg; Dofetilide 0.25mg; Dofetilide 0.5mg; Tikosyn
DB00205	drugbank	CCC1=C(C(N)=NC(N)=N1)C1=CC=C(Cl)C=C1	InChI=1S/C12H13ClN4/c1-2-9-10(11(14)17-12(15)16-9)7-3-5-8(13)6-4-7/h3-6H,2H2,1H3,(H4,14,15,16,17)	WKSAUQYGYAYLPV-UHFFFAOYSA-N	C12H13ClN4	248.711	248.083	4	30	0.983	25.794	1	2	0	1	5-(4-chlorophenyl)-6-ethylpyrimidine-2,4-diamine	2.62	2.748	-3.14	0	1	2	1		17.222	7.773	77.82	71.542	2	1	1.79e-01 g/l	tetrahydrofolic acid	0	DB00205	APRD00599	approved; investigational; vet_approved	Pyrimethamine	2,4-Diamino-5-(4-chlorophenyl)-6-ethylpyrimidine; 2,4-Diamino-5-(P-chlorophenyl)-6-ethylpyrimidine; 2,4-Diamino-5-chlorophenyl-6-ethylpyrimidine; 5-(4-Chlorophenyl)-6-ethyl-2,4-diaminopyrimidine; 5-(4-Chlorophenyl)-6-ethyl-2,4-pyrimidinediamine; 5-(4'-Chlorophenyl)-2,4-diamino-6-ethylpyrimidine; CD; Chloridine; Chloridyn; Diaminopyritamin; Ethylpyrimidine; Pirimetamina; Primethamine; Pyriméthamin…	Daraprim; Fansidar; Fansidar Tablets; Pyrimethamine; Pyrimethamine Leucovorin		Pyrimethamine hydrochloride
DB00206	drugbank	[H][C@]12C[C@@H](OC(=O)C3=CC(OC)=C(OC)C(OC)=C3)[C@H](OC)[C@@H](C(=O)OC)[C@@]1([H])C[C@@]1([H])N(CCC3=C1NC1=C3C=CC(OC)=C1)C2	InChI=1S/C33H40N2O9/c1-38-19-7-8-20-21-9-10-35-16-18-13-27(44-32(36)17-11-25(39-2)30(41-4)26(12-17)40-3)31(42-5)28(33(37)43-6)22(18)15-24(35)29(21)34-23(20)14-19/h7-8,11-12,14,18,22,24,27-28,31,34H,9-10,13,15-16H2,1-6H3/t18-,22+,24-,27-,28+,31+/m1/s1	QEVHRUUCFGRFIF-MDEJGZGSSA-N	C33H40N2O9	608.679	608.273	8	84	1	66.056	1	1	0	0	methyl (1R,15S,17R,18R,19S,20S)-6,18-dimethoxy-17-(3,4,5-trimethoxybenzoyloxy)-3,13-diazapentacyclo[11.8.0.0^{2,10}.0^{4,9}.0^{15,20}]henicosa-2(10),4(9),5,7-tetraene-19-carboxylate	4.05	3.531	-4.73	1	1	6	1		16.29	7.389	117.78	161.418	10	0	1.13e-02 g/l	methyl (1R,15S,17R,18R,19S,20S)-6,18-dimethoxy-17-(3,4,5-trimethoxybenzoyloxy)-3,13-diazapentacyclo[11.8.0.0^{2,10}.0^{4,9}.0^{15,20}]henicosa-2(10),4(9),5,7-tetraene-19-carboxylate	0	DB00206	APRD00472	approved; investigational; withdrawn	Reserpine	(�?-reserpine; (3beta,16beta,17alpha,18beta,20alpha)-11,17-Dimethoxy-18-[(3,4,5-trimethoxybenzoyl)oxy]yohimban-16-carboxylic acid methyl ester; 3,4,5-trimethoxybenzoyl methyl reserpate; Reserpin; Reserpine	Diupres; Hydropres 25 Tab; Hydropres 50 Tab; Novo-reserpine Tab 0.25mg; Renese-R; Reserpine; Ser-AP-ES Tab; Ser-Ap-Es; Serpasil 0.25mg	Apoplon; Hiserpia; Novoreserpine; Reserfia; Serpalan; Serpanray; Serpasil
DB00207	drugbank	CC[C@H]1OC(=O)[C@H](C)[C@@H](O[C@H]2C[C@@](C)(OC)[C@@H](O)[C@H](C)O2)[C@H](C)[C@@H](O[C@@H]2O[C@H](C)C[C@@H]([C@H]2O)N(C)C)[C@](C)(O)C[C@@H](C)CN(C)[C@H](C)[C@@H](O)[C@]1(C)O	InChI=1S/C38H72N2O12/c1-15-27-38(10,46)31(42)24(6)40(13)19-20(2)17-36(8,45)33(52-35-29(41)26(39(11)12)16-21(3)48-35)22(4)30(23(5)34(44)50-27)51-28-18-37(9,47-14)32(43)25(7)49-28/h20-33,35,41-43,45-46H,15-19H2,1-14H3/t20-,21-,22+,23-,24-,25+,26+,27-,28+,29-,30+,31-,32+,33-,35+,36-,37-,38-/m1/s1	MQTOSJVFKKJCRP-BICOPXKESA-N	C38H72N2O12	748.985	748.509	13	124	1.985	82.93	0	5	0	0	(2R,3S,4R,5R,8R,10R,11R,12S,13S,14R)-11-{[(2S,3R,4S,6R)-4-(dimethylamino)-3-hydroxy-6-methyloxan-2-yl]oxy}-2-ethyl-3,4,10-trihydroxy-13-{[(2R,4R,5S,6S)-5-hydroxy-4-methoxy-4,6-dimethyloxan-2-yl]oxy}-3,5,6,8,10,12,14-heptamethyl-1-oxa-6-azacyclopentadecan-15-one	3.03	2.445	-3.16	1	2	3	2	12.898	12.428	9.57	180.08	194.108	7	0	5.14e-01 g/l	biotin	0	DB00207	APRD00397	approved	Azithromycin	Azithromycin; Azithromycine; Azithromycinum; Azitromicina	Act Azithromycin; Ag-azithromycin; Apo-azithromycin; Apo-azithromycin Z; Auro-azithromycin; Ava-azithromycin; AzaSITE; AzaSite; Azasite; Azithromycin; Azithromycin Dihydrate; Azithromycin Monohydrate; Azithromycin dihydrate; Azithromycin for Injection; Azithromycin for Injection USP; Azithromycin for Injection, USP; Azithromycin monohydrate; Dom-azithromycin; Gd-azithromycin; Ipg-azithromycin; Ja…	Azenil; Azibiot; Azifast; Azigram; Azimakrol; Azin; Azithrocin; Azitromax; Azitromin; Aztrin; Hemomycin; Misultina; Penalox; Sumamed; Vinzam; Zifin; Zitrocin; Zitrotek	Azithromycin dihydrate; Azithromycin hemiethanolate monohydrate; Azithromycin monohydrate
DB00208	drugbank	ClC1=CC=CC=C1CN1CCC2=C(C1)C=CS2	InChI=1S/C14H14ClNS/c15-13-4-2-1-3-11(13)9-16-7-5-14-12(10-16)6-8-17-14/h1-4,6,8H,5,7,9-10H2	PHWBOXQYWZNQIN-UHFFFAOYSA-N	C14H14ClNS	263.786	263.054	1	31	0.463	27.99	1	0	0	1	5-[(2-chlorophenyl)methyl]-4H,5H,6H,7H-thieno[3,2-c]pyridine	4.25	4.196	-4.08	0	1	3	0			6.936	3.24	74.328	2	1	2.19e-02 g/l	biotin	1	DB00208	APRD01257	approved	Ticlopidine	Ticlopidina; Ticlopidine; Ticlopidinum	Alti-ticlopidine - Tab 250mg; Dom-ticlopidine; Mylan-ticlopidine; PMS-ticlopidine; Sandoz Ticlopidine; Teva-ticlopidine; Ticlid; Ticlid 250mg Tablets; Ticlid Tab 250mg; Ticlopidine; Ticlopidine Hydrochloride; Ticlopidine hydrochloride; Ticlopidine-250		Ticlopidine hydrochloride
DB00209	drugbank	[H][C@]12CC[C@]([H])(C[C@@H](C1)OC(=O)C(O)(C1=CC=CC=C1)C1=CC=CC=C1)[N+]21CCCC1	InChI=1S/C25H30NO3/c27-24(25(28,19-9-3-1-4-10-19)20-11-5-2-6-12-20)29-23-17-21-13-14-22(18-23)26(21)15-7-8-16-26/h1-6,9-12,21-23,28H,7-8,13-18H2/q+1/t21-,22+,23+	OYYDSUSKLWTMMQ-JKHIJQBDSA-N	C25H30NO3	392.518	392.222	2	59		43.249	1	1	1	0	(1S,3R,5R)-3-[(2-hydroxy-2,2-diphenylacetyl)oxy]-8λ�?azaspiro[bicyclo[3.2.1]octane-8,1'-pyrrolidin]-8-ylium	2.86	-0.501	-6.81	0		5	1		11.049	-4.527	46.53	124.038	5	1	6.68e-05 g/l	trospium	0	DB00209	APRD00393	approved	Trospium		Accel-trospium; Jamp Trospium; Mar-trospium; Sanctura; Sanctura XR; Trosec; Trospium Chloride; Trospium Chloride ER	Flotros; Regurin; Spasmex; Spasmolyt; Spasmoplex; Tropez OD	Trospium chloride
DB00210	drugbank	COC1=C(C=C(C=C1)C1=CC2=C(C=C1)C=C(C=C2)C(O)=O)C12CC3CC(CC(C3)C1)C2	InChI=1S/C28H28O3/c1-31-26-7-6-23(21-2-3-22-12-24(27(29)30)5-4-20(22)11-21)13-25(26)28-14-17-8-18(15-28)10-19(9-17)16-28/h2-7,11-13,17-19H,8-10,14-16H2,1H3,(H,29,30)	LZCDAPDGXCYOEH-UHFFFAOYSA-N	C28H28O3	412.52	412.204	3	59	-0.999	47.639	1	1	0	0	6-[3-(adamantan-1-yl)-4-methoxyphenyl]naphthalene-2-carboxylic acid	6.06	6.459	-8.01	0	-1	6	-1		3.989	-4.829	46.53	122.072	4	0	4.01e-06 g/l	tetrahydrofolic acid	0	DB00210	APRD00780	approved	Adapalene	6-(3-(1-Adamantyl)-4-methoxyphenyl)-2-naphthoic acid; Adapalène; Adapalene; Adapaleno; Adapalenum	ADAPALENE and BENZOYL PEROXIDE; Adapalene; Adapalene 0.1% / Benzoyl Peroxide 2.5% / Clindamycin 1%; Adapalene 0.1% / Benzoyl Peroxide 2.5% / Niacinamide 4%; Adapalene 0.3% / Benzoyl Peroxide 2.5% / Clindamycin 1%; Adapalene 0.3% / Benzoyl Peroxide 2.5% / Niacinamide 4%; Adapalene 0.3% / Niacinamide 4%; Adapalene Gel USP, 0.3%; Adapalene Topical Solution; Adapalene and Benzoyl Peroxide; Adapalene …	Adaferin; Differine
DB00211	drugbank	COC1=CC(C(O)CNC(=O)CN)=C(OC)C=C1	InChI=1S/C12H18N2O4/c1-17-8-3-4-11(18-2)9(5-8)10(15)7-14-12(16)6-13/h3-5,10,15H,6-7,13H2,1-2H3,(H,14,16)	PTKSEFOSCHHMPD-UHFFFAOYSA-N	C12H18N2O4	254.282	254.127	5	36	0.932	26.65	1	3	0	0	2-amino-N-[2-(2,5-dimethoxyphenyl)-2-hydroxyethyl]acetamide	-0.49	-0.952	-1.76	0	1	1	1	15.257	13.765	8.139	93.81	66.224	6	1	4.45e+00 g/l	3-(piperazin-1-yl)-1,2-benzothiazole	0	DB00211	APRD01116	approved	Midodrine	(±)-2-amino-N-(β-hydroxy-2,5-dimethoxyphenethyl)acetamide; 1-(2',5'-Dimethoxyphenyl)-2-glycinamidoethanol; 2-Amino-N-(2,5-dimethoxy-beta-hydroxyphenethyl)acetamide; DL-N1-(beta-Hydroxy-2,5-dimethoxyphenethyl)glycinamid; Midodrin; Midodrina; Midodrine; Midodrinum	Amatine; Apo-midodrine; Jamp Midodrine; Mar-midodrine; Midodrine; Midodrine HCl; Midodrine Hydrochloride; Midodrine hydrochloride; ProAmatine		Midodrine hydrochloride
DB00213	drugbank	COC1=C(OC)C(CS(=O)C2=NC3=C(N2)C=C(OC(F)F)C=C3)=NC=C1	InChI=1S/C16H15F2N3O4S/c1-23-13-5-6-19-12(14(13)24-2)8-26(22)16-20-10-4-3-9(25-15(17)18)7-11(10)21-16/h3-7,15H,8H2,1-2H3,(H,20,21)	IQPSEEYGBUAQFF-UHFFFAOYSA-N	C16H15F2N3O4S	383.37	383.075	6	41	-0.003	35.168	1	1	0	1	6-(difluoromethoxy)-2-[(3,4-dimethoxypyridin-2-yl)methanesulfinyl]-1H-1,3-benzodiazole	2.11	2.176	-2.89	1	0	3	0	15.758	9.152	3.554	86.33	90.052	7	1	4.95e-01 g/l	biotin	0	DB00213	APRD00073	approved	Pantoprazole	Pantoprazol; Pantoprazole; Pantoprazolum	Abbott-pantoprazole; Act Pantoprazole; Ag-pantoprazole; Ag-pantoprazole Sodium; Apo-pantoprazole; Auro-pantoprazole; Ava-pantoprazole; Bio-pantoprazole; Controloc Control; Dom-pantoprazole; Ipg-pantoprazole; Jamp Pantoprazole Sodium; Jamp-pantoprazole; M-pantoprazole; Mar-pantoprazole; Mint-pantoprazole; Mylan-pantoprazole; Mylan-pantoprazole T; Nra-pantoprazole; Ntp-pantoprazole; PANTOPRAZOLE SO…	Pantozol	Pantoprazole magnesium; Pantoprazole magnesium dihydrate; Pantoprazole magnesium hemipentahydrate; Pantoprazole sodium
DB00214	drugbank	CC(C)NC(=O)NS(=O)(=O)C1=C(NC2=CC=CC(C)=C2)C=CN=C1	InChI=1S/C16H20N4O3S/c1-11(2)18-16(21)20-24(22,23)15-10-17-8-7-14(15)19-13-6-4-5-12(3)9-13/h4-11H,1-3H3,(H,17,19)(H2,18,20,21)	NGBFQHCMQULJNZ-UHFFFAOYSA-N	C16H20N4O3S	348.42	348.126	5	44	-0.923	36.152	1	3	0	1	1-({4-[(3-methylphenyl)amino]pyridin-3-yl}sulfonyl)-3-(propan-2-yl)urea	1.76	1.864	-3.77	0	-1	2	-1	16.739	5.923	4.198	100.19	91.893	4	1	5.96e-02 g/l	tetrahydrofolic acid	0	DB00214	APRD00295; APRD00217	approved	Torasemide	1-Isopropyl-3-((4-m-toluidino-3-pyridyl)sulfonyl)urea; N-(((1-Methylethyl)amino)carbonyl)-4-((3-methylphenyl)amino)-3-pyridinesulfonamide; Torasemida; Torasémide; Torasemide; Torasemidum; Torsemide	Demadex; Demadex Injection - 10mg/ml; Demadex Tablets - 100mg; Demadex Tablets - 10mg; Demadex Tablets - 20mg; Demadex Tablets - 5mg; Soaanz; Torsemide	Britomar; Diuver; Examide; Luprac; Soaanz; Torem; Trifas
DB00215	drugbank	CN(C)CCCC1(OCC2=C1C=CC(=C2)C#N)C1=CC=C(F)C=C1	InChI=1S/C20H21FN2O/c1-23(2)11-3-10-20(17-5-7-18(21)8-6-17)19-9-4-15(13-22)12-16(19)14-24-20/h4-9,12H,3,10-11,14H2,1-2H3	WSEQXVZVJXJVFP-UHFFFAOYSA-N	C20H21FN2O	324.392	324.164	3	45	0.998	35.296	1	0	0	1	1-[3-(dimethylamino)propyl]-1-(4-fluorophenyl)-1,3-dihydro-2-benzofuran-5-carbonitrile	3.58	3.764	-4.74	0	1	3	1			9.785	36.26	94.02	5	1	5.88e-03 g/l	tetrahydrofolic acid	1	DB00215	APRD00147	approved	Citalopram	Citalopram; Citalopramum; Nitalapram	Abbott-citalopram; Accel-citalopram Tablets; Act Citalopram; Ag-citalopram; Ag-citalopram Tablets; Apo-citalopram; Auro-citalopram; Ava-citalopram; Bio-citalopram; Ccp-citalopram; Celexa; Celexa 10 mg; Celexa 20 mg; Celexa 40 mg; Citalopram; Citalopram Hydrobromide; Citalopram Tablets; Citalopram Tablets USP; Citalopram hydrobromide; Citalopram-10; Citalopram-20; Citalopram-40; Citalopram-odan; C…	Akarin; Celapram; Ciazil; Cilift; Cipram; Cipramil; Ciprapine; Citabax; Citadur; Citalec; Citol; Citopam; Citox; Citrol; Dalsan; Elopram; Humorup; Oropram; Pramcit; Recital; Seropram; Talam; Talohexal; Temperax; Vodelax; Zentius; Zetalo	Citalopram hydrobromide
DB00216	drugbank	CN1CCC[C@@H]1CC1=CNC2=C1C=C(CCS(=O)(=O)C1=CC=CC=C1)C=C2	InChI=1S/C22H26N2O2S/c1-24-12-5-6-19(24)15-18-16-23-22-10-9-17(14-21(18)22)11-13-27(25,26)20-7-3-2-4-8-20/h2-4,7-10,14,16,19,23H,5-6,11-13,15H2,1H3/t19-/m1/s1	PWVXXGRKLHYWKM-LJQANCHMSA-N	C22H26N2O2S	382.519	382.171	3	53		42.99	1	1	0	1	5-[2-(benzenesulfonyl)ethyl]-3-{[(2R)-1-methylpyrrolidin-2-yl]methyl}-1H-indole	3.84	3.773	-5.51	1		4	1	17.265	16.561	8.373	53.17	110.942	6	1	1.18e-03 g/l	eletriptan	0	DB00216	APRD00945	approved; investigational	Eletriptan	Eletriptan; Eletriptán; élétriptan; Eletriptanum	Apo-eletriptan; Apo-eletriptan Tablets; Auro-eletriptan; Eletriptan; Eletriptan HBR; Eletriptan Hydrobromide; Eletriptan hydrobromide; Gd-eletriptan; Jamp Eletriptan; PMS-eletriptan; Relpax; Teva-eletriptan		Eletriptan hydrobromide; Eletriptan hydrobromide monohydrate
DB00217	drugbank	CN\C(NCC1=CC=CC=C1)=N/C	InChI=1S/C10H15N3/c1-11-10(12-2)13-8-9-6-4-3-5-7-9/h3-7H,8H2,1-2H3,(H2,11,12,13)	NIVZHWNOUVJHKV-UHFFFAOYSA-N	C10H15N3	177.246	177.127	3	28	1	20.427	1	2	0	1	(E)-N'-benzyl-N,N''-dimethylguanidine	1.41	1.267	-2.05	0	1	1	1			12.406	36.42	54.502	2	1	1.58e+00 g/l	biotin	1	DB00217	APRD00825	approved	Bethanidine	Betanidina; Bétanidine; Betanidine; Betanidinum; Bethanidine; N,N'-dimethyl-N''-(phenylmethyl)-guanidine		Esbatal	Bethanidine sulfate
DB00218	drugbank	[H][C@]12CN(C[C@@]1([H])NCCC2)C1=C(F)C=C2C(=O)C(=CN(C3CC3)C2=C1OC)C(O)=O	InChI=1S/C21H24FN3O4/c1-29-20-17-13(19(26)14(21(27)28)9-25(17)12-4-5-12)7-15(22)18(20)24-8-11-3-2-6-23-16(11)10-24/h7,9,11-12,16,23H,2-6,8,10H2,1H3,(H,27,28)/t11-,16+/m0/s1	FABPRXSRWADJSP-MEDUHNTESA-N	C21H24FN3O4	401.431	401.175	7	53	0.056	41.239	1	2	0	0	7-[(4aS,7aS)-octahydro-1H-pyrrolo[3,4-b]pyridin-6-yl]-1-cyclopropyl-6-fluoro-8-methoxy-4-oxo-1,4-dihydroquinoline-3-carboxylic acid	0.01	-0.506	-3.38	0	0	5	0		5.494	9.511	82.11	106.224	4	1	1.68e-01 g/l	tetrahydrofolic acid	0	DB00218	APRD00281	approved; investigational	Moxifloxacin	1-Cyclopropyl-6-fluoro-1,4-dihydro-8-methoxy-7-((4as,7as)-octahydro-6H-pyrrolo(3,4-b)pyridin-6-yl)-4-oxo-3-quinolinecarboxylic acid; Moxifloxacin; Moxifloxacino	Act Moxifloxacin; Ag-moxifloxacin; Apo-moxifloxacin; Apo-moxifloxacin Hydrochloride; Auro-moxifloxacin; Avelox; Avelox ABC Pack; Avelox I.V.; Bio-moxifloxacin; Dex-Moxi; Dex-Moxi PF; Dex-Moxi-Ketor; DexMoxiKetor PF; Dom-moxifloxacin; Ipg-moxifloxacin; Ixoba M; Jamp-moxifloxacin; Jamp-moxifloxacin Tablets; M-moxifloxacin; Mar-moxifloxacin; Med-moxifloxacin; Moxeza; Moxifloxacin; Moxifloxacin Hydro…		Moxifloxacin hydrochloride; Moxifloxacin hydrochloride monohydrate
DB00219	drugbank	CC[N+](C)(CC)CCOC(=O)C(O)(C1CCCCC1)C1=CC=CC=C1	InChI=1S/C21H34NO3/c1-4-22(3,5-2)16-17-25-20(23)21(24,18-12-8-6-9-13-18)19-14-10-7-11-15-19/h6,8-9,12-13,19,24H,4-5,7,10-11,14-17H2,1-3H3/q+1	GFRUPHOKLBPHTQ-UHFFFAOYSA-N	C21H34NO3	348.5	348.254	2	59	1	40.631	1	1	1	1	{2-[(2-cyclohexyl-2-hydroxy-2-phenylacetyl)oxy]ethyl}diethylmethylazanium	0.2	-0.198	-6.45	0	1	2	1		11.535	-4.315	46.53	112.613	9	1	1.36e-04 g/l	tetrahydrofolic acid	0	DB00219	APRD00189	approved	Oxyphenonium	Oxyphenonium cation; Oxyphenonium ion		A-Spasm; Antispasmin; Antrenex; Antrenyl; Atrenex; Spasmophen	Oxyphenonium bromide
DB00220	drugbank	[H][C@@]12CCCC[C@]1([H])CN(C[C@@H](O)[C@H](CSC1=CC=CC=C1)NC(=O)C1=C(C)C(O)=CC=C1)[C@@H](C2)C(=O)NC(C)(C)C	InChI=1S/C32H45N3O4S/c1-21-25(15-10-16-28(21)36)30(38)33-26(20-40-24-13-6-5-7-14-24)29(37)19-35-18-23-12-9-8-11-22(23)17-27(35)31(39)34-32(2,3)4/h5-7,10,13-16,22-23,26-27,29,36-37H,8-9,11-12,17-20H2,1-4H3,(H,33,38)(H,34,39)/t22-,23+,26-,27-,29+/m0/s1	QAGYKUNXZHXKMR-HKWSIXNMSA-N	C32H45N3O4S	567.782	567.313	5	85	0.932	63.809	1	4	0	0	(3S,4aS,8aS)-N-tert-butyl-2-[(2R,3R)-2-hydroxy-3-[(3-hydroxy-2-methylphenyl)formamido]-4-(phenylsulfanyl)butyl]-decahydroisoquinoline-3-carboxamide	4.61	4.719	-5.47	1	1	4	1	14.134	9.318	8.177	101.9	162.674	10	0	1.91e-03 g/l	biotin	0	DB00220	APRD00003	approved	Nelfinavir	Nelfinavir	Viracept; Viracept -250mg; Viracept -50mg		Nelfinavir mesylate
DB00221	drugbank	CCC(NC(C)C)C(O)C1=CC(O)=C(O)C=C1	InChI=1S/C13H21NO3/c1-4-10(14-8(2)3)13(17)9-5-6-11(15)12(16)7-9/h5-8,10,13-17H,4H2,1-3H3	HUYWAWARQUIQLE-UHFFFAOYSA-N	C13H21NO3	239.311	239.152	4	38		26.387	1	4	0	1	4-{1-hydroxy-2-[(propan-2-yl)amino]butyl}benzene-1,2-diol	0.63	1.047	-1.88	0		1	1	12.644	10.006	9.011	72.72	67.341	5	1	3.18e+00 g/l	isoetharine	0	DB00221	APRD00750	approved	Isoetharine	Isoetarina; Isoetarine; Isoetarinum; Isoetharine		Bronkometer; Bronkosol	Isoetharine hydrochloride; Isoetharine mesylate
DB00222	drugbank	CCC1=C(C)CN(C(=O)NCCC2=CC=C(C=C2)S(=O)(=O)NC(=O)N[C@H]2CC[C@H](C)CC2)C1=O	InChI=1S/C24H34N4O5S/c1-4-21-17(3)15-28(22(21)29)24(31)25-14-13-18-7-11-20(12-8-18)34(32,33)27-23(30)26-19-9-5-16(2)6-10-19/h7-8,11-12,16,19H,4-6,9-10,13-15H2,1-3H3,(H,25,31)(H2,26,27,30)/t16-,19-	WIGIZIANZCJQQY-RUCARUNLSA-N	C24H34N4O5S	490.62	490.225	5	68		53.49	1	3	0	0	3-ethyl-4-methyl-2-oxo-N-(2-{4-[({[(1r,4r)-4-methylcyclohexyl]carbamoyl}amino)sulfonyl]phenyl}ethyl)-2,5-dihydro-1H-pyrrole-1-carboxamide	2.82	3.121	-4.11	1		3	-1	13.535	4.32	-3.677	124.68	129.804	6	1	3.84e-02 g/l	cetrorelix	0	DB00222	APRD00381	approved	Glimepiride	Glimepirida; Glimépiride; Glimepiride; Glimepiridum	Amaryl; Apo-glimepiride; Avaglim; Avandaryl; Co Glimepiride; Duetact; Glimepiride; Novo-glimepiride; PMS-glimepiride; Pioglitazone and Glimepiride; Pioglitazone hydrochloride and glimepiride; Ratio-glimepiride; Sandoz Glimepiride; Tandemact	GLIMPID; GLIMY
DB00223	drugbank	[H][C@@]12C[C@H](C)[C@](O)(C(=O)CO)[C@@]1(C)C[C@H](O)[C@@]1(F)[C@@]2([H])C[C@H](F)C2=CC(=O)C=C[C@]12C	InChI=1S/C22H28F2O5/c1-11-6-13-14-8-16(23)15-7-12(26)4-5-19(15,2)21(14,24)17(27)9-20(13,3)22(11,29)18(28)10-25/h4-5,7,11,13-14,16-17,25,27,29H,6,8-10H2,1-3H3/t11-,13-,14-,16-,17-,19-,20-,21-,22-/m0/s1	WXURHACBFYSXBI-XHIJKXOTSA-N	C22H28F2O5	410.452	410.19	5	57	0	40.918	1	3	0	1	(1R,2S,3aS,3bS,5S,9aS,9bR,10S,11aS)-5,9b-difluoro-1,10-dihydroxy-1-(2-hydroxyacetyl)-2,9a,11a-trimethyl-1H,2H,3H,3aH,3bH,4H,5H,7H,9aH,9bH,10H,11H,11aH-cyclopenta[a]phenanthren-7-one	1.91	1.342	-3.68	0	0	4	0	13.46	12.423	-3.33	94.83	102.316	2	1	8.53e-02 g/l	biotin	0	DB00223	APRD00921	approved	Diflorasone	(6α,11β,16β)-6,9-difluoro-11,17,21-trihydroxy-16-methylpregna-1,4-diene-3,20-dione; Diflorasona; Diflorasone; Diflorasonum	ApexiCon; ApexiCon E; Diflorasone Diacetate; Diflorasone Diacetate Oint; Florone; Florone Crm 0.05%; Florone Ont 0.05%; Psorcon; Psorcon E	Florone E; Maxiflor	Diflorasone diacetate
DB00224	drugbank	CC(C)(C)NC(=O)[C@@H]1CN(CC2=CN=CC=C2)CCN1C[C@@H](O)C[C@@H](CC1=CC=CC=C1)C(=O)N[C@@H]1[C@H](O)CC2=CC=CC=C12	InChI=1S/C36H47N5O4/c1-36(2,3)39-35(45)31-24-40(22-26-12-9-15-37-21-26)16-17-41(31)23-29(42)19-28(18-25-10-5-4-6-11-25)34(44)38-33-30-14-8-7-13-27(30)20-32(33)43/h4-15,21,28-29,31-33,42-43H,16-20,22-24H2,1-3H3,(H,38,44)(H,39,45)/t28-,29+,31+,32-,33+/m1/s1	CBVCZFGXHXORBI-PXQQMZJSSA-N	C36H47N5O4	613.789	613.363	7	92	0.363	68.939	0	4	0	0	(2S)-1-[(2S,4R)-4-benzyl-2-hydroxy-4-{[(1S,2R)-2-hydroxy-2,3-dihydro-1H-inden-1-yl]carbamoyl}butyl]-N-tert-butyl-4-[(pyridin-3-yl)methyl]piperazine-2-carboxamide	3.26	2.81	-4.11	1	1	5	0	14.2	13.007	6.756	118.03	175.894	12	0	4.82e-02 g/l	tetrahydrofolic acid	0	DB00224	APRD00069	approved	Indinavir	(1(1S,2R),5(S))-2,3,5-Trideoxy-N-(2,3-dihydro-2-hydroxy-1H-inden-1-yl)-5-(2-(((1,1-dimethylethyl)amino)carbonyl)-4-(3-pyridinylmethyl)-1-piperazinyl)-2-(phenylmethyl)-D-erythro-pentonamide; Indinavir; Indinavir anhydrous	Crixivan	Crixivan	Indinavir monohydrate; Indinavir sulfate; Indinavir sulfate ethanolate
DB00225	drugbank	[Gd+3].CNC(=O)CN(CCN(CCN(CC([O-])=O)CC(=O)NC)CC([O-])=O)CC([O-])=O	InChI=1S/C16H29N5O8.Gd/c1-17-12(22)7-20(10-15(26)27)5-3-19(9-14(24)25)4-6-21(11-16(28)29)8-13(23)18-2;/h3-11H2,1-2H3,(H,17,22)(H,18,23)(H,24,25)(H,26,27)(H,28,29);/q;+3/p-3	HZHFFEYYPYZMNU-UHFFFAOYSA-K	C16H26GdN5O8	573.66	574.102	11	56	-1.669	40.466	0	2	0	0	gadolinium(3+) 2-[bis({2-[(carboxylatomethyl)[(methylcarbamoyl)methyl]amino]ethyl})amino]acetate	0.02	-8.74	-2.12	0	-1	0	-2	1.62	1.02	8.344	188.31	132.398	16	0	5.21e+00 g/l	chlorine dioxide	0	DB00225	APRD00990	approved; investigational	Gadodiamide	Gadodiamida; Gadodiamide; Gadodiamide anhydrous	Omniscan; Omniscan Liq IV 287mg/ml		Gadodiamide hydrate
DB00226	drugbank	NC(N)=NCC1COC2(CCCCC2)O1	InChI=1S/C10H19N3O2/c11-9(12)13-6-8-7-14-10(15-8)4-2-1-3-5-10/h8H,1-7H2,(H4,11,12,13)	HPBNRIOWIXYZFK-UHFFFAOYSA-N	C10H19N3O2	213.277	213.148	5	34	1	23.235	1	2	0	1	N''-({1,4-dioxaspiro[4.5]decan-2-yl}methyl)guanidine	0.03	0.623	-2.04	0	1	2	1		19.852	12.555	82.86	56.539	2	1	1.93e+00 g/l	tetrahydrofolic acid	0	DB00226	APRD01006	approved	Guanadrel	Guanadrel; Guanadrelum		Anarel; Hylorel	Guanadrel sulfate
DB00227	drugbank	[H][C@]12[C@H](C[C@@H](C)C=C1C=C[C@H](C)[C@@H]2CC[C@@H]1C[C@@H](O)CC(=O)O1)OC(=O)[C@@H](C)CC	InChI=1S/C24H36O5/c1-5-15(3)24(27)29-21-11-14(2)10-17-7-6-16(4)20(23(17)21)9-8-19-12-18(25)13-22(26)28-19/h6-7,10,14-16,18-21,23,25H,5,8-9,11-13H2,1-4H3/t14-,15-,16-,18+,19+,20-,21-,23-/m0/s1	PCZOHLXUXFIOCF-BXMDZJJMSA-N	C24H36O5	404.54	404.256	3	65	0	46.059	1	1	0	1	(1S,3R,7S,8S,8aR)-8-{2-[(2R,4R)-4-hydroxy-6-oxooxan-2-yl]ethyl}-3,7-dimethyl-1,2,3,7,8,8a-hexahydronaphthalen-1-yl (2S)-2-methylbutanoate	4.11	3.902	-4.22	1	0	3	0		14.915	-2.836	72.83	113.182	7	1	2.43e-02 g/l	biotin	0	DB00227	APRD00370	approved; investigational	Lovastatin	(1S,3R,7S,8S,8aR)-1,2,3,7,8,8a-hexahydro-3,7-dimethyl-8-(2-(2R,4R)-(tetrahydro-4-hydroxy-6-oxo-2H-pyran-2-yl)ethyl)-1-naphthalenyl (S)-2-methyl-butyrate; 2β,6α-dimethyl-8alpha-(2-methyl-1-oxobutoxy)-mevinic acid lactone; 6-alpha-methylcompactin; 6alpha-methylcompactin; 6α-methylcompactin; Lovastatin; Lovastatina; Lovastatine; Lovastatinum; Mevinolin	Act Lovastatin; Advicor; Altoprev; Ava-lovastatin; Dom-lovastatin; Lovastatin; Lovastatin-20; Lovastatin-40; Mevacor; Mylan-lovastatin; Nu-lovastatin Tablets; PHL-lovastatin; PMS-lovastatin; Pro-lovastatin; Ran-lovastatin; Ratio-lovastatin; Riva-lovastatin; Sandoz Lovastatin; Teva-lovastatin	Altocor
DB00228	drugbank	FC(F)OC(F)(F)C(F)Cl	InChI=1S/C3H2ClF5O/c4-1(5)3(8,9)10-2(6)7/h1-2H	JPGQOUSTVILISH-UHFFFAOYSA-N	C3H2ClF5O	184.492	183.971	1	12	0	9.744	1	0	0	0	2-chloro-1-(difluoromethoxy)-1,1,2-trifluoroethane	2.24	2.799	-1.67	0	0	0	0			-4.979	9.23	23.065	3	1	3.90e+00 g/l	biotin	1	DB00228	APRD00234	approved; investigational; vet_approved	Enflurane	2-chloro-1,1,2-trifluoroethyl difluoromethyl ether; Alyrane; Efrane; Enflurane; Enflurano; Enfluranum; Methylflurether	Enflurane; Ethrane; Ethrane Liq Inh; Ethrane Liquid Inh	Alyrane; Compound 347; Endurane; Enfluran
DB00229	drugbank	[H][C@]12SCC(CSC3=NN=NN3CCN(C)C)=C(N1C(=O)[C@H]2NC(=O)CC1=CSC(N)=N1)C(O)=O	InChI=1S/C18H23N9O4S3/c1-25(2)3-4-26-18(22-23-24-26)34-7-9-6-32-15-12(14(29)27(15)13(9)16(30)31)21-11(28)5-10-8-33-17(19)20-10/h8,12,15H,3-7H2,1-2H3,(H2,19,20)(H,21,28)(H,30,31)/t12-,15-/m1/s1	QYQDKDWGWDOFFU-IUODEOHRSA-N	C18H23N9O4S3	525.628	525.104	10	57	-0.04	49.868	1	3	0	0	(6R,7R)-7-[2-(2-amino-1,3-thiazol-4-yl)acetamido]-3-[({1-[2-(dimethylamino)ethyl]-1H-1,2,3,4-tetrazol-5-yl}sulfanyl)methyl]-8-oxo-5-thia-1-azabicyclo[4.2.0]oct-2-ene-2-carboxylic acid	-0.33	-3.087	-2.61	1	0	4	0	11.256	2.599	8.345	172.46	142.336	10	0	1.29e+00 g/l	tetrahydrofolic acid	0	DB00229	APRD00855	approved; investigational	Cefotiam	(6R,7R)-7-[2-(2-Amino-thiazol-4-yl)-acetylamino]-3-[1-(2-dimethylamino-ethyl)-1H-tetrazol-5-ylsulfanylmethyl]-8-oxo-5-thia-1-aza-bicyclo[4.2.0]oct-2-ene-2-carboxylic acid; Cefotiam; Cefotiamum; CTM		Ceradon; Pansporin	Cefotiam hydrochloride
DB00230	drugbank	CC(C)C[C@H](CN)CC(O)=O	InChI=1S/C8H17NO2/c1-6(2)3-7(5-9)4-8(10)11/h6-7H,3-5,9H2,1-2H3,(H,10,11)/t7-/m0/s1	AYXYPKUFHZROOJ-ZETCQYMHSA-N	C8H17NO2	159.226	159.126	3	28		18.083	1	2	0	0	(3S)-3-(aminomethyl)-5-methylhexanoic acid	-1.35	-1.346	-1.15	0		0	0		4.801	10.23	63.32	43.68	5	1	1.13e+01 g/l	pregabalin	0	DB00230	APRD01198	approved; investigational	Pregabalin	(S)-3-Isobutyl GABA; 3-Isobutyl GABA; Pregabalin; Pregabalina	Ach-pregabalin; Act Pregabalin; Ag-pregabalin; Apo-pregabalin; Apo-pregabalin Capsules; Auro-pregabalin; Bio-pregabalin; Dom-pregabalin; Gd-pregabalin; Ipg-pregabalin; Jamp Pregabalin Capsules; Jamp-pregabalin; Lyrica; Lyrica CR; M-pregabalin; Mar-pregabalin; Mint-pregabalin; Myl-pregabalin; Mylan-pregabalin; Nat-pregabalin; Nra-pregabalin; PMS-pregabalin; PREGABALIN capsules, CV; Pendo-pregabali…
DB00231	drugbank	CN1C2=C(C=C(Cl)C=C2)C(=NC(O)C1=O)C1=CC=CC=C1	InChI=1S/C16H13ClN2O2/c1-19-13-8-7-11(17)9-12(13)14(18-15(20)16(19)21)10-5-3-2-4-6-10/h2-9,15,20H,1H3	SEQDDYPDSLOBDC-UHFFFAOYSA-N	C16H13ClN2O2	300.74	300.067	3	34	0	30.321	1	1	0	1	7-chloro-3-hydroxy-1-methyl-5-phenyl-2,3-dihydro-1H-1,4-benzodiazepin-2-one	2.16	2.787	-3.75	0	0	3	0		10.676	-1.399	52.9	81.01	1	1	5.34e-02 g/l	tetrahydrofolic acid	0	DB00231	APRD00676	approved; investigational	Temazepam	Temazepam	Apo-temazepam; Co Temazepam Capsules 15mg; Co Temazepam Capsules 30mg; Dom-temazepam; Gen-temazepam 15mg; Gen-temazepam 30mg; Ntp-temazepam; PHL-temazepam; PMS-temazepam; PMS-temazepam - 15mg; PMS-temazepam - 30mg; Penta-temazepam Capsules; Ratio-temazepam; Restoril; Strazepam; Temazepam; Temazepam-15; Temazepam-30; Teva-temazepam	Euhypnos; Norkotral; Normison; Nortem; Remestan; Temaze; Temtabs	Temazepam hydrochloride; Temazepam sulfate
DB00233	drugbank	NC1=CC(O)=C(C=C1)C(O)=O	InChI=1S/C7H7NO3/c8-4-1-2-5(7(10)11)6(9)3-4/h1-3,9H,8H2,(H,10,11)	WUBBRNOQWQTFEX-UHFFFAOYSA-N	C7H7NO3	153.135	153.043	4	18	-1	14.295	1	3	0	0	4-amino-2-hydroxybenzoic acid	0.62	0.825	-1.11	0	-1	1	-1	13.224	3.675	2.188	83.55	39.995	1	1	1.18e+01 g/l	tetrahydrofolic acid	0	DB00233	APRD00749; EXPT00693; DB09367	approved	Aminosalicylic acid	4-amino-2-hydroxybenzoic acid; 4-aminosalicylate; 4-aminosalicylic acid; Aminosalicylic acid; p-aminosalicylic acid; para-amino salicylic acid; para-aminosalicylic acid; PAS	Granupas; Nemasol Sodium Tab 500mg; Paser	Pamisyl; Rexipas; Rezipas	Aminosalicylate calcium; Aminosalicylate sodium anhydrous; Calcium aminosalicylate trihydrate; Potassium aminosalicylate; Sodium aminosalicylate dihydrate
DB00234	drugbank	[H][C@@]1(CNCCO1)[C@H](OC1=CC=CC=C1OCC)C1=CC=CC=C1	InChI=1S/C19H23NO3/c1-2-21-16-10-6-7-11-17(16)23-19(15-8-4-3-5-9-15)18-14-20-12-13-22-18/h3-11,18-20H,2,12-14H2,1H3/t18-,19-/m1/s1	CBQGYUDMJHNJBX-RTBURBONSA-N	C19H23NO3	313.397	313.168	4	46	0.891	34.493	1	1	0	1	(2R)-2-[(R)-(2-ethoxyphenoxy)(phenyl)methyl]morpholine	3.06	3.276	-4.15	1	1	3	1			7.911	39.72	89.485	6	1	2.23e-02 g/l	reboxetine	1	DB00234	APRD00198	approved; experimental	Reboxetine	Reboxetina; Reboxetine		Davedax; Edronax; Norebox; Prolift; Solvex; Vestra	Reboxetine mesilate
DB00235	drugbank	CC1=C(C=C(C#N)C(=O)N1)C1=CC=NC=C1	InChI=1S/C12H9N3O/c1-8-11(9-2-4-14-5-3-9)6-10(7-13)12(16)15-8/h2-6H,1H3,(H,15,16)	PZRHRDRVRGEVNW-UHFFFAOYSA-N	C12H9N3O	211.219	211.075	3	25	-0.219	21.453	1	1	0	1	2-methyl-6-oxo-1,6-dihydro-[3,4'-bipyridine]-5-carbonitrile	1.04	0.329	-3	0	0	2	0		7.537	4.818	65.78	61.138	1	1	2.09e-01 g/l	tetrahydrofolic acid	0	DB00235	APRD00010	approved	Milrinone	1,6-Dihydro-2-methyl-6-oxo(3,4'-bipyridine)-5-carbonitrile; Milrinona; Milrinone; Milrinonum	Apo-milrinone Injectable; Milrinone Injection; Milrinone Lactate; Milrinone Lactate Injection; Milrinone Lactate Injection USP; Milrinone Lactate Injection, USP; Milrinone Lactate in Dextrose; Milrinone lactate; Primacor; Primacor Injection 1mg/ml	Corotrop; Corotrope; Milrila	Milrinone lactate
DB00236	drugbank	BrCCC(=O)N1CCN(CC1)C(=O)CCBr	InChI=1S/C10H16Br2N2O2/c11-3-1-9(15)13-5-7-14(8-6-13)10(16)2-4-12/h1-8H2	NJBFOOCLYDNZJN-UHFFFAOYSA-N	C10H16Br2N2O2	356.054	353.958	2	32	0	28.439	1	0	0	1	3-bromo-1-[4-(3-bromopropanoyl)piperazin-1-yl]propan-1-one	1.09	0.411	-2.2	0	0	1	0			-1.256	40.62	69.453	4	1	2.24e+00 g/l	biotin	0	DB00236	APRD00693	approved	Pipobroman	1,4-bis(3-bromopropionyl)piperazine; N,N-bis-(3-bromopropionyl)-piperazine; Pipobroman; Pipobromanum		Vercite; Vercyte
DB00237	drugbank	CCC(C)C1(CC)C(=O)NC(=O)NC1=O	InChI=1S/C10H16N2O3/c1-4-6(3)10(5-2)7(13)11-9(15)12-8(10)14/h6H,4-5H2,1-3H3,(H2,11,12,13,14,15)	ZRIHAIZYIMGOAB-UHFFFAOYSA-N	C10H16N2O3	212.246	212.116	3	31	-0.248	21.411	1	2	0	1	5-(butan-2-yl)-5-ethyl-1,3-diazinane-2,4,6-trione	1.7	1.449	-2.18	0	0	1	0	11.152	7.482		75.27	53.402	3	1	1.39e+00 g/l	tetrahydrofolic acid	0	DB00237	APRD00752	approved; illicit	Butabarbital	5-ethyl-5-(1-methylpropyl)-2,4,6(1H,3H,5H)-pyrimidinetrione; 5-ethyl-5-(1-methylpropyl)barbituric acid; 5-sec-butyl-5-ethyl-2,4,6(1H,3H,5H)-pyrimidinetrione; 5-sec-butyl-5-ethylbarbituric acid; 5-sec-butyl-5-ethylpyrimidine-2,4,6(1H,3H,5H)-trione; Butabarbital; Secbutabarbital; Secbutabarbitale; Secbutabarbitalum	Butisol Sodium; Butisol Sodium Tab 100mg; Butisol Sodium Tab 15mg; Butisol Sodium Tab 30mg; Phenazopyridine Hydrochloride, Hyoscyamine Hydrobromide, and Butabarbital; Phenazopyridine Plus; Pyrelle H.B.	Butalan; Butisol; Sarisol No. 2	Butabarbital sodium
DB00238	drugbank	CC1=C2NC(=O)C3=C(N=CC=C3)N(C3CC3)C2=NC=C1	InChI=1S/C15H14N4O/c1-9-6-8-17-14-12(9)18-15(20)11-3-2-7-16-13(11)19(14)10-4-5-10/h2-3,6-8,10H,4-5H2,1H3,(H,18,20)	NQDJXKOVJZTUJA-UHFFFAOYSA-N	C15H14N4O	266.298	266.117	4	34	0	27.8	1	1	0	1	2-cyclopropyl-7-methyl-2,4,9,15-tetraazatricyclo[9.4.0.0^{3,8}]pentadeca-1(11),3,5,7,12,14-hexaen-10-one	1.75	2.488	-3.41	0	0	4	0		14.976	3.281	58.12	77.482	1	1	1.05e-01 g/l	biotin	0	DB00238	APRD00705; DB08311	approved	Nevirapine	11-cyclopropyl-5,11-dihydro-4-methyl-6H-dipyrido(3,2-b:2',3'-e)(1,4)diazepin-6-one; NEV; Nevirapina; Nevirapine; Nevirapine anhydrous; Nevirapine, anhydrous; NVP	Apo-nevirapine; Apo-nevirapine XR; Apo-zidovudine-lamivudine-nevirapine; Auro-nevirapine; Jamp Nevirapine; Lamivudine, Nevirapine, and Zidovudine; Mylan-nevirapine; Nevirapine; Nevirapine Extended Release; Nevirapine Teva; Teva-nevirapine; Viramune; Viramune XR		Nevirapine hemihydrate
DB00239	drugbank	ClC1=CC(Cl)=C(CO\N=C(/CN2C=CN=C2)C2=CC=C(Cl)C=C2Cl)C=C1	InChI=1S/C18H13Cl4N3O/c19-13-2-1-12(16(21)7-13)10-26-24-18(9-25-6-5-23-11-25)15-4-3-14(20)8-17(15)22/h1-8,11H,9-10H2/b24-18+	QRJJEGAJXVEBNE-HKOYGPOVSA-N	C18H13Cl4N3O	429.12	426.981	3	39		40.794	1	0	0	0	(Z)-[1-(2,4-dichlorophenyl)-2-(1H-imidazol-1-yl)ethylidene][(2,4-dichlorophenyl)methoxy]amine	5.28	5.839	-5.35	1		3	1			6.738	39.41	105.947	6	0	1.91e-03 g/l	salongo	1	DB00239	APRD01154	approved	Oxiconazole	2',4'-Dichloro-2-imidazol-1-ylacetophenone (Z)-[O-(2,4-dichlorobenzyl)oxime]; Oxiconazol; Oxiconazole; Oxiconazolum	Oxiconazole Nitrate; Oxiconazole Nitrate Cream 1%; Oxistat; Oxizole		Oxiconazole nitrate
DB00240	drugbank	[H][C@@]12C[C@@H](C)[C@](O)(C(=O)CO)[C@@]1(C)C[C@H](O)[C@@]1([H])[C@@]2([H])[C@H](Cl)CC2=CC(=O)C=C[C@]12C	InChI=1S/C22H29ClO5/c1-11-6-14-18-15(23)8-12-7-13(25)4-5-20(12,2)19(18)16(26)9-21(14,3)22(11,28)17(27)10-24/h4-5,7,11,14-16,18-19,24,26,28H,6,8-10H2,1-3H3/t11-,14+,15-,16+,18-,19+,20+,21+,22+/m1/s1	FJXOGVLKCZQRDN-PHCHRAKRSA-N	C22H29ClO5	408.916	408.17	5	57	0	42.879	1	3	0	1	(1R,2R,3aS,3bS,4R,9aR,9bS,10S,11aS)-4-chloro-1,10-dihydroxy-1-(2-hydroxyacetyl)-2,9a,11a-trimethyl-1H,2H,3H,3aH,3bH,4H,5H,7H,9aH,9bH,10H,11H,11aH-cyclopenta[a]phenanthren-7-one	2.11	1.684	-3.47	0	0	4	0	13.861	12.451	-2.852	94.83	107.608	2	1	1.37e-01 g/l	(1S,2S,4R,8S,9S,11S,12R,13S)-12-fluoro-11-hydroxy-8-(2-hydroxyacetyl)-6,6,9,13-tetramethyl-5,7-dioxapentacyclo[10.8.0.0^{2,9}.0^{4,8}.0^{13,18}]icosa-14,17-dien-16-one	0	DB00240	APRD00783	approved	Alclometasone	(7alpha,11beta,16alpha)-7-chloro-11,17,21-trihydroxy-16-methylpregna-1,4-diene-3,20-dione; 7α-Chloro-16α-methylprednisolone; Alclometasone	Aclovate; Alclometasone Dipropionate; Alclometasone dipropionate		Alclometasone dipropionate
DB00241	drugbank	CC(C)CC1(CC=C)C(=O)NC(=O)NC1=O	InChI=1S/C11H16N2O3/c1-4-5-11(6-7(2)3)8(14)12-10(16)13-9(11)15/h4,7H,1,5-6H2,2-3H3,(H2,12,13,14,15,16)	UZVHFVZFNXBMQJ-UHFFFAOYSA-N	C11H16N2O3	224.256	224.116	3	32	-0.248	22.427	1	2	0	1	5-(2-methylpropyl)-5-(prop-2-en-1-yl)-1,3-diazinane-2,4,6-trione	1.47	1.589	-2	0	0	1	0	11.151	7.481		75.27	58.047	4	1	2.23e+00 g/l	tetrahydrofolic acid	0	DB00241	APRD00266	approved; illicit	Butalbital	5-(2-methylpropyl)-5-prop-2-enyl-1,3-diazinane-2,4,6-trione; 5-allyl-5-(2-methylpropyl)barbituric acid; 5-allyl-5-(2'-methyl-n-propyl) barbituric acid; 5-allyl-5-isobutyl-2,4,6(1H,3H,5H)-pyrimidinetrione; 5-Allyl-5-isobutyl-pyrimidine-2,4,6-trione; 5-allyl-5-isobutylbarbituric acid; 5-isobutyl-5-allylbarbituric acid; Allylbarbital; Allylbarbitone; Allylbarbituric acid; Butalbarbital; Butalbital; …	Acetaminophen, Butalbital and Caffeine; Alagesic LQ; Allzital; Ascomp with Codeine; Bupap; Butal/APAP/Caff; Butalbita,Acetaminophen and Caffeine; Butalbital Acetaminophen and Caffeine; Butalbital And Acetaminophen; Butalbital Compound; Butalbital and Acetaminophen; Butalbital and Acetaminophen 50 mg/325 mg; Butalbital, Acetaminophen and Caffeine; Butalbital, Acetaminophen and Caffeine Plus; Butal…	Sandoptal	Butalbital sodium
DB00242	drugbank	NC1=C2N=CN([C@H]3C[C@H](O)[C@@H](CO)O3)C2=NC(Cl)=N1	InChI=1S/C10H12ClN5O3/c11-10-14-8(12)7-9(15-10)16(3-13-7)6-1-4(18)5(2-17)19-6/h3-6,17-18H,1-2H2,(H2,12,14,15)/t4-,5+,6+/m0/s1	PTOAARAWEBMLNO-KVQBGUIXSA-N	C10H12ClN5O3	285.687	285.063	7	31	0	26.849	1	3	0	1	(2R,3S,5R)-5-(6-amino-2-chloro-9H-purin-9-yl)-2-(hydroxymethyl)oxolan-3-ol	-0.12	-0.282	-1.65	0	0	3	0	14.785	13.887	2.219	119.31	67.184	2	1	6.35e+00 g/l	biotin	0	DB00242	APRD00260	approved; investigational	Cladribine	(2R,3S,5R)-5-(6-amino-2-chloropurin-9-yl)-2-(hydroxymethyl)oxolan-3-ol; 2-CdA; 2-Chloro-2'-deoxy-beta-adenosine; 2-Chloro-2'-deoxyadenosine; 2-chloro-6-amino-9-(2-deoxy-β-D-erythro-pentofuranosyl)purine; 2-chloro-deoxyadenosine; 2-Chlorodeoxyadenosine; 2ClAdo; Cladribina; Cladribine; Cladribinum; CldAdo	Cladribine; Cladribine Injection; Leustatin; Leustatin 1mg/ml; Litak; Mavenclad	Litak; Movectro; Mylinax
DB00243	drugbank	COC1=CC=CC=C1OCC(O)CN1CCN(CC(=O)NC2=C(C)C=CC=C2C)CC1	InChI=1S/C24H33N3O4/c1-18-7-6-8-19(2)24(18)25-23(29)16-27-13-11-26(12-14-27)15-20(28)17-31-22-10-5-4-9-21(22)30-3/h4-10,20,28H,11-17H2,1-3H3,(H,25,29)	XKLMZUWKNUAPSZ-UHFFFAOYSA-N	C24H33N3O4	427.536	427.247	6	64	0.35	47.218	1	2	0	1	N-(2,6-dimethylphenyl)-2-{4-[2-hydroxy-3-(2-methoxyphenoxy)propyl]piperazin-1-yl}acetamide	2.08	2.832	-3.59	1	1	3	0	14.254	13.6	6.765	74.27	123.46	9	1	1.10e-01 g/l	tetrahydrofolic acid	0	DB00243	APRD01300	approved; investigational	Ranolazine	Ranolazina; Ranolazine	Aspruzyo Sprinkle; Corzyna; Ranexa; Ranolazine		Ranolazine hydrochloride
DB00244	drugbank	NC1=CC(C(O)=O)=C(O)C=C1	InChI=1S/C7H7NO3/c8-4-1-2-6(9)5(3-4)7(10)11/h1-3,9H,8H2,(H,10,11)	KBOPZPXVLCULAV-UHFFFAOYSA-N	C7H7NO3	153.135	153.043	4	18	-0.931	14.264	1	3	0	0	5-amino-2-hydroxybenzoic acid	0.75	-0.29	-1.1	0	-1	1	-1	15.475	2.024	5.872	83.55	39.995	1	1	1.22e+01 g/l	biotin	0	DB00244	APRD01098; DB05376; DB06396	approved	Mesalazine	3-carboxy-4-hydroxyaniline; 5-aminosalicylic acid; 5-ASA; m-Aminosalicylic acid; Mesalamine; Mesalazina; Mesalazine; Mésalazine; Mesalazinum; p-Aminosalicylsaeure	5-asa; Apriso; Asacol; Asacol 800; Asacol HD; Asacol Hd; Canasa; Delzicol; Lialda; Mesalamine; Mesalamine Rectal; Mesasal; Mezavant; Mezera; Ntp-5-aminosalicylic Acid; Octasa; Pendo-5 Asa; Pentasa; Pentasa Enema 2g/100ml; Pentasa Extended-release Tablets 250mg; Rowasa; Salofalk; Salofalk (r) 5-asa Enteric Coated Tab- 250mg; Salofalk (r) 5-asa Suppositories - 250mg; Teva-5 Asa; Zaldyon; sF Rowasa;…	Asacolitin; Claversal; Fisalamine; Iialda; Lixacol
DB00245	drugbank	[H][C@]12CC[C@]([H])(C[C@@]([H])(C1)OC(C1=CC=CC=C1)C1=CC=CC=C1)N2C	InChI=1S/C21H25NO/c1-22-18-12-13-19(22)15-20(14-18)23-21(16-8-4-2-5-9-16)17-10-6-3-7-11-17/h2-11,18-21H,12-15H2,1H3/t18-,19+,20+	GIJXKZJWITVLHI-PMOLBWCYSA-N	C21H25NO	307.429	307.194	2	48	0.997	35.417	1	0	0	1	(1R,3R,5S)-3-(diphenylmethoxy)-8-methyl-8-azabicyclo[3.2.1]octane	4.47	4.185	-5.41	0	1	4	1			9.543	12.47	94.24	4	1	1.21e-03 g/l	tetrahydrofolic acid	1	DB00245	APRD00748	approved	Benzatropine	3-alpha-(diphenylmethoxy)tropane; 3endo-benzhydryloxytropane; 3α-(diphenylmethoxy)-1αH,5αH-tropane; 3α-(diphenylmethoxy)tropane; 3α-benzhydryloxy-8-methyl-8-azabicyclo[3.2.1]octane; Benzatropina; Benzatropine; Benzatropinum; benzhydryl 8-methyl-8-azabicyclo[3.2.1]oct-3-yl ether; Benztropine; Tropine benzohydryl ether	Bensylate Tab 2mg; Benztropine; Benztropine 2 Tab 2mg; Benztropine Mesylate; Benztropine Mesylate Injection, USP; Benztropine Omega; Benztropine mesylate; Cogentin; Cogentin Inj 1mg/ml; Cogentin Tab 2mg; Dom-benztropine; PMS-benztropine 2mg/tab; PMS-benztropine Tab 0.5mg; Pdp-benztropine; Vpi-benztropine	Apo-Benztropine; Cogentinol; PMS Benztropine	Benzatropine mesylate
DB00246	drugbank	ClC1=C(CCN2CCN(CC2)C2=NSC3=CC=CC=C23)C=C2CC(=O)NC2=C1	InChI=1S/C21H21ClN4OS/c22-17-13-18-15(12-20(27)23-18)11-14(17)5-6-25-7-9-26(10-8-25)21-16-3-1-2-4-19(16)28-24-21/h1-4,11,13H,5-10,12H2,(H,23,27)	MVWVFYHBGMAFLY-UHFFFAOYSA-N	C21H21ClN4OS	412.936	412.112	4	49	0.55	44.957	1	1	0	1	5-{2-[4-(1,2-benzothiazol-3-yl)piperazin-1-yl]ethyl}-6-chloro-2,3-dihydro-1H-indol-2-one	4.64	4.304	-4.76	0	1	5	0	17.045	12.208	7.088	48.47	116.725	4	1	7.18e-03 g/l	biotin	0	DB00246	APRD00540	approved	Ziprasidone	Ziprasidona; Ziprasidone; Ziprasidonum	Auro-ziprasidone; Gd-ziprasidone; Geodon; Mylan-ziprasidone; Truemed Group LLC; Zeldox; Ziprasidone; Ziprasidone Capsules; Ziprasidone Hydrochloride; Ziprasidone Mesylate; Ziprasidone hydrochloride		Ziprasidone hydrochloride; Ziprasidone mesylate trihydrate
DB00247	drugbank	[H][C@@]12CC3=CN(C)C4=C3C(=CC=C4)C1=C[C@H](CN2C)C(=O)NC(CC)CO	InChI=1S/C21H27N3O2/c1-4-15(12-25)22-21(26)14-8-17-16-6-5-7-18-20(16)13(10-23(18)2)9-19(17)24(3)11-14/h5-8,10,14-15,19,25H,4,9,11-12H2,1-3H3,(H,22,26)/t14-,15?,19-/m1/s1	KPJZHOPZRAFDTN-NQUBZZJWSA-N	C21H27N3O2	353.458	353.21	3	53	0.872	40.406	1	2	0	1	(4R,7R)-N-(1-hydroxybutan-2-yl)-6,11-dimethyl-6,11-diazatetracyclo[7.6.1.0^{2,7}.0^{12,16}]hexadeca-1(15),2,9,12(16),13-pentaene-4-carboxamide	2.22	1.817	-3.2	0	1	4	1	15.99	15.004	7.833	57.5	104.473	4	1	2.24e-01 g/l	biotin	0	DB00247	APRD00463	approved	Methysergide	(+)-9,10-Didehydro-N-(1-(hydroxymethyl)propyl)-1,6-dimethylergoline-8β-carboxamide; (+)-N-(1-(Hydroxymethyl)propyl)-1-methyl-D-lysergamide; 1-Methyl-D-lysergic acid butanolamide; 1-Methyl-dextro-lysergic acid (+)-1-hydroxy-2-butylamide; 1-Methyllysergic acid butanolamide; 1-Methylmethylergonovine; 9,10-Didehydro-N-(1-(hydroxymethyl)propyl)-1,6-dimethylergoline-8-carboxamide; Méthysergide; Methyse…	Sansert	Deseril; Desernil	Methysergide maleate
DB00248	drugbank	[H][C@@]12CC3=CNC4=CC=CC(=C34)[C@@]1([H])C[C@H](CN2CC=C)C(=O)N(CCCN(C)C)C(=O)NCC	InChI=1S/C26H37N5O2/c1-5-11-30-17-19(25(32)31(26(33)27-6-2)13-8-12-29(3)4)14-21-20-9-7-10-22-24(20)18(16-28-22)15-23(21)30/h5,7,9-10,16,19,21,23,28H,1,6,8,11-15,17H2,2-4H3,(H,27,33)/t19-,21-,23-/m1/s1	KORNTPPJEAJQIU-KJXAQDMKSA-N	C26H37N5O2	451.604	451.295	4	70	1.908	52.495	1	2	0	0	1-[3-(dimethylamino)propyl]-3-ethyl-1-[(2R,4R,7R)-6-(prop-2-en-1-yl)-6,11-diazatetracyclo[7.6.1.0^{2,7}.0^{12,16}]hexadeca-1(16),9,12,14-tetraene-4-carbonyl]urea	2.97	2.579	-3.85	1	2	4	2	17.066	15.249	9.321	71.68	133.503	8	1	6.40e-02 g/l	tetrahydrofolic acid	0	DB00248	APRD00836	approved	Cabergoline	(8R)-6-allyl-N-[3-(dimethylamino)propyl]-N-(ethylcarbamoyl)ergoline-8-carboxamide; (8β)-N-[3-(dimethylamino)propyl]-N-[(ethylamino)carbonyl]-6-(2-propenyl)-ergoline-8-carboxamide; 1-((6-allylergolin-8β-yl)carbonyl)-1-(3-(dimethylamino)propyl)-3-ethylurea; 1-[(6-allylergoline-8β-yl)carbonyl]-1-[3-(dimethylamino)propyl]-3-ethylurea; 1-ethyl-3-(3'-dimethylamionpropyl)-2-(6'-allylergoline-8'β-carbony…	Act Cabergoline; Apo-cabergoline; Cabergoline; Dostinex	Cabaser
DB00249	drugbank	OC[C@H]1O[C@H](C[C@@H]1O)N1C=C(I)C(=O)NC1=O	InChI=1S/C9H11IN2O5/c10-4-2-12(9(16)11-8(4)15)7-1-5(14)6(3-13)17-7/h2,5-7,13-14H,1,3H2,(H,11,15,16)/t5-,6+,7+/m0/s1	XQFRJNBWHJMXHO-RRKCRQDMSA-N	C9H11IN2O5	354.099	353.971	5	28		26.171	1	3	0	0	1-[(2R,4S,5R)-4-hydroxy-5-(hydroxymethyl)oxolan-2-yl]-5-iodo-1,2,3,4-tetrahydropyrimidine-2,4-dione	-0.7	-0.529	-1.18	0		2	0	13.908	8.456	-2.978	99.1	64.404	2	1	2.34e+01 g/l	idoxuridine	0	DB00249	APRD00504; EXPT01835; DB03778	approved; investigational	Idoxuridine	(+)-5-Iodo-2'-deoxyuridine; 1-(2-Deoxy-beta-D-ribofuranosyl)-5-iodouracil; 1-beta-D-2'-Deoxyribofuranosyl-5-iodouracil; 1beta-D-2'-Deoxyribofuranosyl-5-iodouracil; 2'-Deoxy-5-iodouridine; 5-iodo-2'-deoxyuridine; 5-Iododeoxyuridine; 5-Iodouracil deoxyriboside; Idoxuridin; Idoxuridina; Idoxuridine; Idoxuridinum; IdU; Iododeoxyridine; Iodoxuridine; Joddeoxiuridin	Dendrid; Herplex; Herplex D; Sandoz Idoxuridine	Herpid; Herpidu; Idulea; Idustatin; Keresid; Oftan IDU; Virexen
DB00250	drugbank	NC1=CC=C(C=C1)S(=O)(=O)C1=CC=C(N)C=C1	InChI=1S/C12H12N2O2S/c13-9-1-5-11(6-2-9)17(15,16)12-7-3-10(14)4-8-12/h1-8H,13-14H2	MQJKPEGWNLWLTK-UHFFFAOYSA-N	C12H12N2O2S	248.301	248.062	4	29	0	25.05	1	2	0	1	4-(4-aminobenzenesulfonyl)aniline	1.19	1.27	-2.94	0	0	2	0			2.392	86.18	68.991	2	1	2.84e-01 g/l	tetrahydrofolic acid	0	DB00250	APRD00345	approved; investigational	Dapsone	1,1'-sulfonylbis(4-aminobenzene); 1,1'-Sulfonylbis[4-aminobenzene]; 4-(4-amino-benzenesulfonyl)-phenylamine; 4-(4-aminophenylsulfonyl)aniline; 4-(4-aminophenylsulfonyl)benzenamine; 4-aminophenyl sulfone; 4,4'-dapsone; 4,4'-diaminodiphenyl sulfone; 4,4'-Diaminodiphenyl sulphone; 4,4'-Diaminodiphenylsulfone; 4,4'-sulfonylbisaniline; 4,4'-Sulfonylbisbenzenamine; 4,4'-Sulfonylbisbenzeneamine; 4,4'-Su…	011503 Dapsone 6% / Niacinamide 2% / Spironolactone 5%; 011504 Dapsone 8.5% / Niacinamide 4%; Aczone; Aczone 7.5; Avlosulfon Tab 100mg; Dapsone; Dapsone 6% / Niacinamide 2% / Spironolactone 5%; Dapsone 6% / Niacinamide 2% / Tretinoin 0.025%; Dapsone 6% / Niacinamide 4%; Dapsone 8.5% / Niacinamide 2% / Spironolactone 5%; Dapsone 8.5% / Niacinamide 2% / Tretinoin 0.025%; Dapsone 8.5% / Niacinamide …
DB00251	drugbank	CC(C)N1CCN(CC1)C1=CC=C(OC[C@@H]2CO[C@](CN3C=NC=N3)(O2)C2=C(Cl)C=C(Cl)C=C2)C=C1	InChI=1S/C26H31Cl2N5O3/c1-19(2)31-9-11-32(12-10-31)21-4-6-22(7-5-21)34-14-23-15-35-26(36-23,16-33-18-29-17-30-33)24-8-3-20(27)13-25(24)28/h3-8,13,17-19,23H,9-12,14-16H2,1-2H3/t23-,26-/m1/s1	BLSQLHNBWJLIBQ-ZEQKJWHPSA-N	C26H31Cl2N5O3	532.47	531.18	7	67	0.963	56.594	0	0	0	0	1-(4-{[(2S,4R)-2-(2,4-dichlorophenyl)-2-[(1H-1,2,4-triazol-1-yl)methyl]-1,3-dioxolan-4-yl]methoxy}phenyl)-4-(propan-2-yl)piperazine	4.58	5.374	-4.66	1	1	5	1			8.409	64.88	153.189	8	0	1.16e-02 g/l	6-cyclopropaneamido-N-[hydroxy(2H2)methyl]-4-{[2-methoxy-3-(1-methyl-1,2,4-triazol-3-yl)phenyl]amino}pyridazine-3-carboxamide	0	DB00251	APRD00659	approved	Terconazole	Terconazole	Taro-terconazole; Terazol 3; Terazol 3 Dual Pak; Terazol 3 Vaginal Cream 0.8%; Terazol 3 Vaginal Ovules 80mg; Terazol 7; Terazol 7 Vaginal Cream 0.4%; Terconazole; Terconazole Vaginal Cream 0.8%; Zazole	Terazol
DB00252	drugbank	O=C1NC(=O)C(N1)(C1=CC=CC=C1)C1=CC=CC=C1	InChI=1S/C15H12N2O2/c18-13-15(17-14(19)16-13,11-7-3-1-4-8-11)12-9-5-2-6-10-12/h1-10H,(H2,16,17,18,19)	CXOFVDLJLONNDW-UHFFFAOYSA-N	C15H12N2O2	252.268	252.09	2	31	-0.032	25.482	1	2	0	1	5,5-diphenylimidazolidine-2,4-dione	2.26	2.148	-3.55	0	0	3	0	18.28	8.486	-9.049	58.2	70.182	2	1	7.11e-02 g/l	tetrahydrofolic acid	0	DB00252	APRD00241	approved; vet_approved	Phenytoin	5,5-Diphenyl-imidazolidine-2,4-dione; 5,5-diphenylimidazolidine-2,4-dione; 5,5-diphenyltetrahydro-1H-2,4-imidazoledione ; 5,5-Diphenyltetrahydro-1H-2,4-imidazoledione; Diphenylhydantoin; Fenitoina; Phentytoin; Phenytoin; Phenytoine; Phenytoinum; PR-122 (redox-phenytoin); Redox-phenytoin	Dilantin; Dilantin Infatabs; Dilantin Inj 50mg/ml; Dilantin Kapseals; Dilantin W Phenobarbital 15mg; Dilantin W Phenobarbital 30mg Cap; Dilantin-125; Dilantin-125 Suspension; Dilantin-30 Suspension; Extended Phenytoin Sodium; Novo-phenytoin Cap 100mg; Phenytek; Phenytoin; Phenytoin ER; Phenytoin Infatabs; Phenytoin Sodium; Phenytoin Sodium Extended; Phenytoin Sodium Injection USP; Phenytoin Soidu…	Epanutin; Eptoin	Phenytoin sodium
DB00253	drugbank	[H][C@@]12CC[C@H](C(C)=O)[C@@]1(C)C[C@H](O)[C@@]1([H])[C@@]2([H])C[C@H](C)C2=CC(=O)CC[C@]12C	InChI=1S/C22H32O3/c1-12-9-15-17-6-5-16(13(2)23)22(17,4)11-19(25)20(15)21(3)8-7-14(24)10-18(12)21/h10,12,15-17,19-20,25H,5-9,11H2,1-4H3/t12-,15-,16+,17-,19-,20+,21-,22+/m0/s1	GZENKSODFLBBHQ-ILSZZQPISA-N	C22H32O3	344.488	344.235	3	57	0	39.943	1	1	0	1	(1S,3aS,3bS,5S,9aR,9bS,10S,11aS)-1-acetyl-10-hydroxy-5,9a,11a-trimethyl-1H,2H,3H,3aH,3bH,4H,5H,7H,8H,9H,9aH,9bH,10H,11H,11aH-cyclopenta[a]phenanthren-7-one	3.06	3.127	-4.01	0	0	4	0	19.444	18.366	-0.259	54.37	98.846	1	1	3.37e-02 g/l	biotin	0	DB00253	APRD01091	approved	Medrysone	11beta-Hydroxy-6alpha-methylpregn-4-ene-3,20-dione; Medrisona; Medrysone; Medrysonum	Hms
DB00254	drugbank	[H][C@@]12[C@@H](C)C3=CC=CC(O)=C3C(=O)C1=C(O)[C@]1(O)C(=O)C(C(N)=O)=C(O)[C@@H](N(C)C)[C@]1([H])[C@H]2O	InChI=1S/C22H24N2O8/c1-7-8-5-4-6-9(25)11(8)16(26)12-10(7)17(27)14-15(24(2)3)18(28)13(21(23)31)20(30)22(14,32)19(12)29/h4-7,10,14-15,17,25,27-29,32H,1-3H3,(H2,23,31)/t7-,10+,14+,15-,17-,22-/m0/s1	JBIWCJUYHHGXTC-AKNGSSGZSA-N	C22H24N2O8	444.435	444.153	9	56		43.647	1	6	0	0	(4S,4aR,5S,5aR,6R,12aS)-4-(dimethylamino)-3,5,10,12,12a-pentahydroxy-6-methyl-1,11-dioxo-1,4,4a,5,5a,6,11,12a-octahydrotetracene-2-carboxamide	-0.72	-3.337	-2.85	0		4	0	7.398	3.265	8.33	181.62	113.892	2	0	6.30e-01 g/l	cetrorelix	0	DB00254	APRD00597	approved; investigational; vet_approved	Doxycycline	5-hydroxy-α-6-deoxytetracycline; 6-alpha-deoxy-5-oxytetracycline; 6alpha-deoxy-5-oxytetracycline; 6α-deoxy-5-oxytetracycline; Anhydrous doxycycline; Doxiciclina; Doxycyclin; Doxycycline; Doxycycline (anhydrous); Doxycycline anhydrous; Doxycyclinum	Acticlate; Acticlate CAP; Adoxa; Alodox; Alti-doxycycline - Tab 100mg; Alti-doxycycline-cap 100mg; Apo-doxy Cap 100mg; Apo-doxy Tabs 100mg; Apo-doxycycline Mr; Apprilon; Atridox; BenoxylDoxy 30 Kit; BenoxylDoxy 60 Kit; BenzoDox 30 Kit; BenzoDox 60 Kit; Dom-doxycycline; Doryx; Doryx 100mg Cap; Doryx Mpc; Doxy 100; Doxy 100(tm) Doxycycline; Doxycin Cap 100mg; Doxycin Tab 100mg; Doxycyclate Hyclate;…	Doxy; Doxycin; Doxylin; Jenacyclin; Microdox; NicAzelDoxyKit; Nu-Doxycycline; Supracyclin; Vibramycin	Doxycycline calcium; Doxycycline hyclate; Doxycycline hydrochloride; Doxycycline monohydrate
DB00255	drugbank	CC\C(=C(\CC)C1=CC=C(O)C=C1)C1=CC=C(O)C=C1	InChI=1S/C18H20O2/c1-3-17(13-5-9-15(19)10-6-13)18(4-2)14-7-11-16(20)12-8-14/h5-12,19-20H,3-4H2,1-2H3/b18-17+	RGLYKWWBQGJZGM-ISLYRVAYSA-N	C18H20O2	268.356	268.146	2	40		30.69	1	2	0	1	4-[(3E)-4-(4-hydroxyphenyl)hex-3-en-3-yl]phenol	4.62	5.194	-4.39	0		2	0	9.231	8.629	-6.457	40.46	83.241	4	0	1.09e-02 g/l	diethylstilbestrol	0	DB00255	APRD00920; EXPT01164	approved; investigational; withdrawn	Diethylstilbestrol	(E)-3,4-bis(4-hydroxyphenyl)-3-hexene; (E)-4,4'-(1,2-diethyl-1,2-ethenediyl)bisphenol; 4,4'-dihydroxy-α,β-diethylstilbene; DES; Diéthylstilbestrol; Diethylstilbestrol; Diethylstilbestrolum; Dietilestilbestrol; Stilboestrol; trans-4,4'-(1,2-diethyl-1,2-ethenediyl)bisphenol; trans-Diethylstilbesterol; trans-Diethylstilbestrol; trans-Diethylstilboesterol; α,α'-diethyl-(E)-4,4'-stilbenediol	Honvol Ampoules 250mg; Honvol Tablets 100mg; Stilbestrol 0.5mg Tablet; Stilbestrol 1.0mg Tablet; Stilbestrol Tab 1mg; Stilbestrol Tablets 0.1 mg; Stilbestrol Tablets 0.5 mg; Stilbestrol Tablets 1.0 mg; Stilboestrol Tab 0.1mg; Stilboestrol Tab 0.5mg	Distilbene; Stilbestrol; Stilbetin	Diethylstilbestrol diphosphate; Diethylstilbestrol diphosphate sodium
DB00256	drugbank	[H][C@@]12C[C@@]3([H])C(C(=O)C4=C(O)C=CC=C4[C@@]3(C)O)=C(O)[C@]1(O)C(=O)C(C(=O)NCNCCCC[C@H](N)C(O)=O)=C(O)[C@H]2N(C)C	InChI=1S/C29H38N4O10/c1-28(42)13-7-6-9-17(34)18(13)22(35)19-14(28)11-15-21(33(2)3)23(36)20(25(38)29(15,43)24(19)37)26(39)32-12-31-10-5-4-8-16(30)27(40)41/h6-7,9,14-16,21,31,34,36-37,42-43H,4-5,8,10-12,30H2,1-3H3,(H,32,39)(H,40,41)/t14-,15-,16-,21-,28+,29-/m0/s1	AHEVKYYGXVEWNO-UEPZRUIBSA-N	C29H38N4O10	602.633	602.259	13	81		62.483	0	9	0	0	(2S)-6-[({[(4S,4aS,5aS,6S,12aS)-4-(dimethylamino)-3,6,10,12,12a-pentahydroxy-6-methyl-1,11-dioxo-1,4,4a,5,5a,6,11,12a-octahydrotetracen-2-yl]formamido}methyl)amino]-2-aminohexanoic acid	-0.27	-7.066	-2.66	1		4	1	3.414	2.514	9.771	242.98	154.51	10	0	1.31e+00 g/l	cetrorelix	0	DB00256	APRD00565; EXPT01049	approved; investigational	Lymecycline	(+)-N-(5-Amino-5-carboxypentylaminomethyl)-4-dimethylamino-1,4,4a,5,5a,6,11,12a-octahydro-3,6,10,12,12a-pentahydroxy-6-methyl-1,11-dioxonaphthacene-2-carboxamide; Limeciclina; Lymecycline; Lymecyclinum; N-Lysinomethyltetracycline; N2-(((+)-5-Amino-5-carboxypentylamino)methyl)tetracycline; N6-((4-(Dimethylamino)-1,4,4a,5,5a,6,11,12a-octahydro-3,6,10,12,12a-pentahydroxy-6-methyl-1,11-dioxo-2-naphth…		Eficiclina; Tetralisal; Tetralysal
DB00257	drugbank	ClC1=CC=CC=C1C(N1C=CN=C1)(C1=CC=CC=C1)C1=CC=CC=C1	InChI=1S/C22H17ClN2/c23-21-14-8-7-13-20(21)22(25-16-15-24-17-25,18-9-3-1-4-10-18)19-11-5-2-6-12-19/h1-17H	VNFPBHJOKIVQEB-UHFFFAOYSA-N	C22H17ClN2	344.837	344.108	1	42	0.155	36.249	1	0	0	0	1-[(2-chlorophenyl)diphenylmethyl]-1H-imidazole	5.48	5.839	-5.37	0	0	4	0			6.264	17.82	103.765	4	0	1.47e-03 g/l	tetrahydrofolic acid	1	DB00257	APRD00244	approved; vet_approved	Clotrimazole	1-((2-Chlorophenyl)diphenylmethyl)-1H-imidazole; 1-(o-Chloro-α,α-diphenylbenzyl)imidazole; 1-(o-Chlorotrityl)imidazole; 1-(α-(2-Chlorophenyl)benzhydryl)imidazole; Clotrimazol; Clotrimazole; Clotrimazolum	1MED Clotrimazole 1% Antifungal Cream; Akin Anti-fungal; Alevazol; Anti Fungal; Anti-Fungal; Anti-Fungal Cream; Antifungal; Antifungal Cream; Antifungal Foot; Aptrimazole 1.0% Antifungal Cream; Aspiera Anti-Fungal; Astonea Clotrimazole 1% Athletes Foot; Athlete Foot Cream with Clotrimazole; Athlete s Foot Afac; Athletes Foot; Athletes Foot Antifungal Antifungal; Atopalm Clotrimazole Antifungal; A…	Canesten; Canifug; Clotrimaderm; Empecid; FemCare; Fungicip; Gyne-Lotrimin; Myclo-Derm; Myclo-Gyne
DB00258	drugbank	[Ca++].CC([O-])=O.CC([O-])=O	InChI=1S/2C2H4O2.Ca/c2*1-2(3)4;/h2*1H3,(H,3,4);/q;;+2/p-2	VSGNNIFQASZAOI-UHFFFAOYSA-L	C4H6CaO4	158.166	157.989	2	15	-0.997	4.956	1	0	0	0	calcium diacetate	0.24	-0.223	-0.03	0	-1	0	-1		4.543		40.13	23.481	0	1	1.47e+02 g/l	biotin	0	DB00258	APRD00839	approved; investigational	Calcium acetate	Acetate of lime; Brown acetate of lime; Calcio acetato; Calcium acetate; calcium ethanoate; calcium(II) acetate; Gray acetate of lime; Lime acetate; Lime pyrolignite	Aluminum Acetate Astringent; Astringent; Astringent Solution; Calcium Acetate; Calcium Acetate 667 mg; Calcium Acetate Tab 667mg; Calphron; Domeboro; Eliphos; Hyperlyte (multi-electrolyte Concentrate); Kerasal Athletes Foot Rapid Symptom Relief Medicated Soak; Lypholyte; Lypholyte Multi-electrolyte Conc Inj; Nutrilyte; PhosLo; Phoslo; Phoslo Tablets; Phoslyra; ProcalAmine	Phoslo; Teltozan	Calcium acetate monohydrate
DB00259	drugbank	NC1=CC=C(C=C1)S(N)(=O)=O	InChI=1S/C6H8N2O2S/c7-5-1-3-6(4-2-5)11(8,9)10/h1-4H,7H2,(H2,8,9,10)	FDDDEECHVMSUSB-UHFFFAOYSA-N	C6H8N2O2S	172.205	172.031	3	19	0	16.249	1	2	0	0	4-aminobenzene-1-sulfonamide	-0.16	-0.25	-1.22	0	0	1	0		10.99	2.265	86.18	42.916	1	1	1.04e+01 g/l	tetrahydrofolic acid	0	DB00259	APRD00438	approved	Sulfanilamide	4-aminobenzene sulfonic acid amide; 4-azanylbenzenesulfonamide; p-aminobenzenesulfamide; p-aminobenzenesulfonamide; para-aminobenzenesulfonamide; Prontosil album; SA; Streptocide; Sulfamine; Sulfanilamida; Sulfanilamide; Sulfanilamidum; Sulphanilamide	AVC Vaginal; Avc; Avc Cream - 15%	Streptocid
DB00260	drugbank	N[C@@H]1CONC1=O	InChI=1S/C3H6N2O2/c4-2-1-7-5-3(2)6/h2H,1,4H2,(H,5,6)/t2-/m1/s1	DYDCUQKUCUHJBH-UWTATZPHSA-N	C3H6N2O2	102.092	102.043	3	13	-0.04	8.867	1	2	0	0	(4R)-4-amino-1,2-oxazolidin-3-one	-2.31	-2.421	0.93	0	0	1	0	19.999	4.21	8.362	64.35	21.849	0	1	8.77e+02 g/l	biotin	0	DB00260	APRD00894; DB03123	approved	Cycloserine	(+)-4-amino-3-isoxazolidinone; (+)-cycloserine; alpha-Cycloserine; Cicloserina; cyclo-D-Serine; Cycloserine; Cyclosérine; Cycloserinum; D-(+)-cycloserine; D-4-amino-3-isoxazolidinone; D-4-amino-3-isoxazolidone; D-Cycloserine; DCS; Orientomycin; α-Cycloserine	Cycloserine; Seromycin; Seromycin Cap 250mg	Oxamycin; Tisomycin
DB00261	drugbank	ClC1=CC=C2N=C3NC(=O)CN3CC2=C1Cl	InChI=1S/C10H7Cl2N3O/c11-6-1-2-7-5(9(6)12)3-15-4-8(16)14-10(15)13-7/h1-2H,3-4H2,(H,13,14,16)	OTBXOEAOVRKTNQ-UHFFFAOYSA-N	C10H7Cl2N3O	256.088	254.997	3	23	0	23.607	1	1	0	1	6,7-dichloro-1H,2H,3H,5H-imidazo[2,1-b]quinazolin-2-one	1.95	1.944	-2.96	0	0	3	0		11.249	3.62	44.7	63.251	0	1	2.79e-01 g/l	tetrahydrofolic acid	0	DB00261	APRD00798	approved	Anagrelide	Anagrelida; Anagrelide; Anagrelidum	Agrylin; Anagrelide; Anagrelide Hydrochloride; Anagrelide Mylan; Dom-anagrelide; Mylan-anagrelide; PHL-anagrelide; PMS-anagrelide; Sandoz Anagrelide; Xagrid		Anagrelide hydrochloride; Anagrelide hydrochloride monohydrate
DB00262	drugbank	ClCCNC(=O)N(CCCl)N=O	InChI=1S/C5H9Cl2N3O2/c6-1-3-8-5(11)10(9-12)4-2-7/h1-4H2,(H,8,11)	DLGOEMSEDOSKAD-UHFFFAOYSA-N	C5H9Cl2N3O2	214.05	213.007	2	21	0	18.795	1	1	0	1	1,3-bis(2-chloroethyl)-1-nitrosourea	1.24	1.023	-2.15	0	0	0	0		13.363	-5.345	61.77	46.98	5	1	1.53e+00 g/l	biotin	0	DB00262	APRD00006	approved; investigational	Carmustine	BCNU; bis-chloroethylnitrosourea; Bischloroethyl nitrosourea; Carmustina; Carmustine; Carmustinum; N,N'-Bis(2-chloroethyl)-N-nitrosourea	BiCNU; Bicnu; Carmustine; Carmustine Obvius; Carmustine for Injection USP; Gliadel; Gliadel Wafer	Becenun; Carmubris; Carustine; Nitrumon
DB00263	drugbank	CC1=NOC(NS(=O)(=O)C2=CC=C(N)C=C2)=C1C	InChI=1S/C11H13N3O3S/c1-7-8(2)13-17-11(7)14-18(15,16)10-5-3-9(12)4-6-10/h3-6,14H,12H2,1-2H3	NHUHCSRWZMLRLA-UHFFFAOYSA-N	C11H13N3O3S	267.304	267.068	4	31	-0.94	26.926	1	2	0	1	4-amino-N-(3,4-dimethyl-1,2-oxazol-5-yl)benzene-1-sulfonamide	1.14	0.731	-2.93	0	-1	2	-1		5.805	2.167	98.22	67.919	2	1	3.13e-01 g/l	tetrahydrofolic acid	0	DB00263	APRD00595	approved; vet_approved	Sulfisoxazole	3,4-Dimethyl-5-sulfanilamidoisoxazole; 3,4-Dimethyl-5-sulfonamidoisoxazole; 3,4-Dimethyl-5-sulphanilamidoisoxazole; 3,4-Dimethyl-5-sulphonamidoisoxazole; 3,4-Dimethylisoxazole-5-sulfanilamide; 3,4-Dimethylisoxazole-5-sulphanilamide; 4-Amino-N-(3,4-dimethyl-5-isoxazolyl)benzenesulfonamide; 4-Amino-N-(3,4-dimethyl-5-isoxazolyl)benzenesulphonamide; 5-(4-Aminophenylsulfonamido)-3,4-dimethylisoxazole;…	Apo Sulfisoxazole Tab 500mg; Novo-soxazole 500mg; Sulfisoxazole; Sulfizole Tab 500mg	Gantrisin; Neoxazol	Sulfisoxazole diolamine
DB00264	drugbank	COCCC1=CC=C(OCC(O)CNC(C)C)C=C1	InChI=1S/C15H25NO3/c1-12(2)16-10-14(17)11-19-15-6-4-13(5-7-15)8-9-18-3/h4-7,12,14,16-17H,8-11H2,1-3H3	IUBSYMUCCVWXPE-UHFFFAOYSA-N	C15H25NO3	267.364	267.183	4	44	0.998	31.896	1	2	0	1	1-[4-(2-methoxyethyl)phenoxy]-3-[(propan-2-yl)amino]propan-2-ol	1.8	1.759	-2.82	0	1	1	1		14.088	9.666	50.72	76.698	9	1	4.02e-01 g/l	biotin	0	DB00264	APRD00208	approved; investigational	Metoprolol	(RS)-Metoprolol; 1-(isopropylamino)-3-[4-(2-methoxyethyl)phenoxy]propan-2-ol; DL-metoprolol; Metoprolol	Aa-metoprolol SR; Ag-metoprolol-L; Apo-metoprolol; Apo-metoprolol (type L); Ava-metoprolol; Ava-metoprolol (type L); Betaloc Durules Tab 200 mg; Betaloc IV Inj 1 mg/ml; Betaloc Tab 100 mg; Betaloc Tab 50 mg; Co Metoprolol-L Tablets 100mg; Co Metoprolol-L Tablets 50mg; Dom-metoprolol-B - Tab 50mg; Dom-metoprolol-B Tab 100mg; Dom-metoprolol-L; Dutoprol; Gen-metoprolol Tablets 100mg; Gen-metoprolol …	Corvitol; Minax; Selokeen; TOPROL-XL	Metoprolol fumarate; Metoprolol succinate; Metoprolol tartrate
DB00265	drugbank	CCN(C(=O)C=CC)C1=CC=CC=C1C	InChI=1S/C13H17NO/c1-4-8-13(15)14(5-2)12-10-7-6-9-11(12)3/h4,6-10H,5H2,1-3H3	DNTGGZPQPQTDQF-UHFFFAOYSA-N	C13H17NO	203.28	203.131	1	32	0	23.072	1	0	0	1	N-ethyl-N-(2-methylphenyl)but-2-enamide	2.7	3.088	-2.76	0	0	1	0			-0.601	20.31	64.148	3	1	3.53e-01 g/l	biotin	1	DB00265	APRD00211	approved	Crotamiton	Crotamiton	Crotan; Eurax; Eurax Cream 10%	Crotamitex; Euracin
DB00266	drugbank	OC1=C(CC2=C(O)C3=C(OC2=O)C=CC=C3)C(=O)OC2=C1C=CC=C2	InChI=1S/C19H12O6/c20-16-10-5-1-3-7-14(10)24-18(22)12(16)9-13-17(21)11-6-2-4-8-15(11)25-19(13)23/h1-8,20-21H,9H2	DOBMPNYZJYQDGZ-UHFFFAOYSA-N	C19H12O6	336.295	336.063	4	37	-1.976	32.315	1	2	0	1	4-hydroxy-3-[(4-hydroxy-2-oxo-2H-chromen-3-yl)methyl]-2H-chromen-2-one	1.54	1.942	-3.71	0	-2	4	-2	5.759	4.663	-6.822	93.06	89.193	2	1	6.62e-02 g/l	tetrahydrofolic acid	0	DB00266	APRD00761	approved	Dicoumarol	3,3'-methylen-bis(4-hydroxy-cumarin); 3,3'-methylene-bis(4-hydroxycoumarine); 3,3'-methylenebis(4-hydroxy-1,2-benzopyrone); 3,3'-methylenebis(4-hydroxy-2H-1-benzopyran-2-one); 3,3'-methylenebis(4-hydroxycoumarin); bis-3,3'-(4-hydroxycoumarinyl)methane; bis-hydroxycoumarin; bis(4-hydroxycoumarin-3-yl)methane; di-(4-hydroxy-3-coumarinyl)methane; Dicoumarol; Dicoumarolum; Dicumarol
DB00267	drugbank	[H][C@]12SCC(CSC3=NN=NN3C)=C(N1C(=O)[C@H]2NC(=O)C(=N/OC)\C1=CSC(N)=N1)C(O)=O	InChI=1S/C16H17N9O5S3/c1-24-16(20-22-23-24)33-4-6-3-31-13-9(12(27)25(13)10(6)14(28)29)19-11(26)8(21-30-2)7-5-32-15(17)18-7/h5,9,13H,3-4H2,1-2H3,(H2,17,18)(H,19,26)(H,28,29)/b21-8-/t9-,13-/m1/s1	HJJDBAOLQAWBMH-YCRCPZNHSA-N	C16H17N9O5S3	511.558	511.051	11	50	-1	47.047	0	3	0	0	(6R,7R)-7-[(2Z)-2-(2-amino-1,3-thiazol-4-yl)-2-(methoxyimino)acetamido]-3-{[(1-methyl-1H-1,2,3,4-tetrazol-5-yl)sulfanyl]methyl}-8-oxo-5-thia-1-azabicyclo[4.2.0]oct-2-ene-2-carboxylic acid	-0.13	-0.935	-3.06	1	-1	4	-1	10.798	2.622	3.525	190.81	133.512	8	0	4.46e-01 g/l	tetrahydrofolic acid	0	DB00267	APRD00851	approved	Cefmenoxime	(6R,7R)-7-((Z)-2-(2-Amino-4-thiazolyl)-2-methoxyiminoacetamido)-3-((1-methyl-1H-5-tetraazolylthio)methyl)-8-oxo-5-thia-1-azabicyclo(4.2.0)oct-2-en-2-carbonsaeure; (6R,7R)-7-[[(2E)-2-(2-amino-1,3-thiazol-4-yl)-2-methoxyiminoacetyl]amino]-3-[(1-methyltetrazol-5-yl)sulfanylmethyl]-8-oxo-5-thia-1-azabicyclo[4.2.0]oct-2-ene-2-carboxylic acid; Cefmenoxima; Cefmenoxime; Cefmenoximum; CMX		Bestcall; Cefmax; Tacef	Cefmenoxime hydrochloride
DB00268	drugbank	CCCN(CCC)CCC1=C2CC(=O)NC2=CC=C1	InChI=1S/C16H24N2O/c1-3-9-18(10-4-2)11-8-13-6-5-7-15-14(13)12-16(19)17-15/h5-7H,3-4,8-12H2,1-2H3,(H,17,19)	UHSKFQJFRQCDBE-UHFFFAOYSA-N	C16H24N2O	260.375	260.189	2	43	0.999	31.193	1	1	0	1	4-[2-(dipropylamino)ethyl]-2,3-dihydro-1H-indol-2-one	3.16	3.061	-2.87	0	1	2	1	17.377	12.272	10.169	32.34	81.428	7	1	3.53e-01 g/l	tetrahydrofolic acid	1	DB00268	APRD00302	approved; investigational	Ropinirole	Ropinirol; Ropinirole; Ropinirolum	Apo-ropinirole; Dom-ropinirole; Jamp-ropinirole; PHL-ropinirole; PMS-ropinirole; Ran-ropinirole; Requip; Requip XL; Ropinirole; Ropinirole Hydrochloride; Ropinirole Tablets; Teva-ropinirole	Adartrel; ReQuip CR; Ronirol	Ropinirole Hydrochloride
DB00270	drugbank	COC(=O)C1=C(C)NC(C)=C(C1C1=CC=CC2=NON=C12)C(=O)OC(C)C	InChI=1S/C19H21N3O5/c1-9(2)26-19(24)15-11(4)20-10(3)14(18(23)25-5)16(15)12-7-6-8-13-17(12)22-27-21-13/h6-9,16,20H,1-5H3	HMJIYCCIJYRONP-UHFFFAOYSA-N	C19H21N3O5	371.387	371.148	5	48	0	37.336	1	1	0	1	3-methyl 5-propan-2-yl 4-(2,1,3-benzoxadiazol-4-yl)-2,6-dimethyl-1,4-dihydropyridine-3,5-dicarboxylate	3	1.999	-3.21	1	0	3	0		16.951	-3.346	103.55	100.084	6	1	2.28e-01 g/l	biotin	0	DB00270	APRD00298	approved; investigational	Isradipine	Isradipine; Isradipino; Isradipinum	DynaCirc; Dynacirc CR; Isradipine	Clivoten; Esradin; Lomir; Prescal
DB00271	drugbank	CC(=O)NC1=C(I)C(C(O)=O)=C(I)C(NC(C)=O)=C1I	InChI=1S/C11H9I3N2O4/c1-3(17)15-9-6(12)5(11(19)20)7(13)10(8(9)14)16-4(2)18/h1-2H3,(H,15,17)(H,16,18)(H,19,20)	YVPYQUNUQOZFHG-UHFFFAOYSA-N	C11H9I3N2O4	613.914	613.77	4	29	-1	38.428	1	3	0	0	3,5-diacetamido-2,4,6-triiodobenzoic acid	2.27	2.893	-3.76	0	-1	1	-1	11.842	2.168	-4.24	95.5	103.128	3	0	1.07e-01 g/l	cephalexin	0	DB00271	APRD00913	approved; vet_approved	Diatrizoate	2,4,6-Triiodo-3,5-diacetamidobenzoic acid; 3,5-Bis(acetylamino)-2,4,6-triiodobenzoic acid; 3,5-diacetamido-2,4,6-triiodobenzoic acid; Acide amidotrizoique; Acidum amidotrizoicum; Acidum diacetylaminotrijodbenzoicum; Amidotrizoate; Amidotrizoic Acid; Amidotrizoic acid (anhydrous); Diatrizoesaure; Diatrizoic acid; Diatrizoic acid (anhydrous); Methalamic acid; Triombrin; Urografin acid; Urogranoic a…	Cystografin; Cystografin Dilute; Diatrizoate Meglumine and Diatrizoate Sodium; Gastrografin; Gastrografin Liq; Hypaque; Hypaque - Cysto; Hypaque Oral Liquid - 50g/120ml; Hypaque Oral Liquid 50gm/120ml; Hypaque Oral Powder; Hypaque Oral Powder 0.9974g/g; Hypaque Pwr 100%; Hypaque Sodium; Hypaque Sodium 50% - Liq IV; Hypaque Sodium 50% Liq; Hypaque Sodium Liq 50%; Hypaque-M 18%; Hypaque-M 18% Liq; …	Cardiografin; Odiston; Urovison; Urovist	Diatrizoate meglumine; Diatrizoate sodium; Diatrizoic acid dihydrate
DB00272	drugbank	NCCC1=CC=NN1	InChI=1S/C5H9N3/c6-3-1-5-2-4-7-8-5/h2,4H,1,3,6H2,(H,7,8)	JXDFEQONERDKSS-UHFFFAOYSA-N	C5H9N3	111.145	111.08	2	17	0.998	11.961	1	2	0	0	2-(1H-pyrazol-5-yl)ethan-1-amine	-0.64	-0.617	0.15	0	1	1	1		14.517	9.795	54.7	32.962	2	1	1.56e+02 g/l	tetrahydrofolic acid	0	DB00272	APRD00714	approved	Betazole	1H-pyrazole-3-ethanamine; 2-(1H-pyrazol-5-yl)ethanamine; 2-(3-pyrazolyl)ethylamine; 3-(2-aminoethyl)pyrazole; 3-(beta-aminoethyl)pyrazole; 3-(β-aminoethyl)pyrazole; Ametazole; Betazol; Betazole; Betazolum		Gastramine; Histalog	Betazole hydrochloride
DB00273	drugbank	[H][C@@]12CO[C@@]3(COS(N)(=O)=O)OC(C)(C)O[C@@]3([H])[C@]1([H])OC(C)(C)O2	InChI=1S/C12H21NO8S/c1-10(2)18-7-5-16-12(6-17-22(13,14)15)9(8(7)19-10)20-11(3,4)21-12/h7-9H,5-6H2,1-4H3,(H2,13,14,15)/t7-,8-,9+,12+/m1/s1	KJADKKWYZYXHBB-XBWDGYHZSA-N	C12H21NO8S	339.362	339.099	8	43	0	32.4	1	1	0	1	[(1R,2S,6S,9R)-4,4,11,11-tetramethyl-3,5,7,10,12-pentaoxatricyclo[7.3.0.0^{2,6}]dodecan-6-yl]methyl sulfamate	1.29	0.127	-1.7	0	0	3	0		11.087	-3.723	115.54	72.302	3	1	6.80e+00 g/l	tetrahydrofolic acid	0	DB00273	APRD00237	approved	Topiramate	2,3:4,5-bis-O-(1-methylethylidene)-β-D-fructopyranose sulfamate; 2,3:4,5-di-O-isopropylidene-β-D-fructopyranose sulfamate; Tipiramate; Tipiramato; Topiramate; Topiramato; Topiramatum; TPM	Abbott-topiramate; Accel-topiramate; Ach-topiramate; Ag-topiramate; Ag-topiramate Tablets; Apo-topiramate; Auro-topiramate; Ava-topiramate; Dom-topiramate; Eprontia; Gd-topiramate; Gln-topiramate; Ipg-topiramate; Jamp Topiramate Tablets; Jamp-topiramate; Mar-topiramate; Mint-topiramate; Mylan-topiramate; Nra-topiramate; Nu-topiramate; PHL-topiramate; PMS-topiramate; Pro-topiramate; Q-topiramate; …		Topiramate calcium; Topiramate potassium; Topiramate sodium
DB00274	drugbank	[H][C@]12SCC(CSC3=NN=NN3C)=C(N1C(=O)[C@]2(NC(=O)CSCC#N)OC)C(O)=O	InChI=1S/C15H17N7O5S3/c1-21-14(18-19-20-21)30-6-8-5-29-13-15(27-2,17-9(23)7-28-4-3-16)12(26)22(13)10(8)11(24)25/h13H,4-7H2,1-2H3,(H,17,23)(H,24,25)/t13-,15+/m1/s1	SNBUBQHDYVFSQF-HIFRSBDPSA-N	C15H17N7O5S3	471.534	471.045	9	47	-1	44.503	1	2	0	0	(6R,7S)-7-{2-[(cyanomethyl)sulfanyl]acetamido}-7-methoxy-3-{[(1-methyl-1H-1,2,3,4-tetrazol-5-yl)sulfanyl]methyl}-8-oxo-5-thia-1-azabicyclo[4.2.0]oct-2-ene-2-carboxylic acid	-0.38	-0.648	-2.34	1	-1	3	-1	10.475	3.185	-1.665	163.33	124.571	9	1	2.16e+00 g/l	biotin	0	DB00274	APRD00852	approved; investigational	Cefmetazole	(6R,7S)-7-({[(cyanomethyl)sulfanyl]acetyl}amino)-7-methoxy-3-{[(1-methyl-1H-tetrazol-5-yl)sulfanyl]methyl}-8-oxo-5-thia-1-azabicyclo[4.2.0]oct-2-ene-2-carboxylic acid; Cefmetazole; Cefmetazolo; Cefmetazolum		Zefazone	Cefmetazole sodium
DB00275	drugbank	CCCC1=NC(=C(N1CC1=CC=C(C=C1)C1=C(C=CC=C1)C1=NN=NN1)C(O)=O)C(C)(C)O	InChI=1S/C24H26N6O3/c1-4-7-19-25-21(24(2,3)33)20(23(31)32)30(19)14-15-10-12-16(13-11-15)17-8-5-6-9-18(17)22-26-28-29-27-22/h5-6,8-13,33H,4,7,14H2,1-3H3,(H,31,32)(H,26,27,28,29)	VTRAEEWXHOVJFV-UHFFFAOYSA-N	C24H26N6O3	446.502	446.207	7	59	-1.901	47.524	1	3	0	0	4-(2-hydroxypropan-2-yl)-2-propyl-1-{[2'-(1H-1,2,3,4-tetrazol-5-yl)-[1,1'-biphenyl]-4-yl]methyl}-1H-imidazole-5-carboxylic acid	2.98	2.158	-4.63	1	-2	4	-2	4.943	0.885	5.325	129.81	137.324	8	1	1.05e-02 g/l	biotin	0	DB00275	APRD00223	approved; investigational	Olmesartan	4-(1-hydroxy-1-methylethyl)-2-propyl-1-{[2'-(1H-tetrazol-5-yl)biphenyl-4-yl]methyl}-1H-imidazole-5-carboxylic acid; 4-(hydroxy-1-methylethyl)-2-propyl-1-{[2'-(1H-tetrazol-5-yl)-1,1'-biphenyl-4-yl]methyl}-1H-imidazole-5-carboxylic acid; Olmesartan	AMLODIPINE and OLMESARTAN medoxomil; Ach-olmesartan; Ach-olmesartan Hctz; Act Olmesartan HCT; Ag-olmesartan; Ag-olmesartan Hctz; Amlodipine Besylate and Olmesartan Medoxomil; Amlodipine and Olmesartan Medoxomil; Amlodipine and olmesartan Medoxomil; Amlodipine and olmesartan medoxomil; Amlodipine besylate and Olmesartan medoxomil; Amlodipine besylate and Olmesartran medoxomil; Apo-olmesartan; Apo-…	Erastapex; Golme; Olmy; Olsar; Olvance; WinBP	Olmesartan medoxomil
DB00276	drugbank	COC1=C(NC2=C3C=CC=CC3=NC3=CC=CC=C23)C=CC(NS(C)(=O)=O)=C1	InChI=1S/C21H19N3O3S/c1-27-20-13-14(24-28(2,25)26)11-12-19(20)23-21-15-7-3-5-9-17(15)22-18-10-6-4-8-16(18)21/h3-13,24H,1-2H3,(H,22,23)	XCPGHVQEEXUHNC-UHFFFAOYSA-N	C21H19N3O3S	393.459	393.115	5	47	0.965	41.648	1	2	0	1	N-{4-[(acridin-9-yl)amino]-3-methoxyphenyl}methanesulfonamide	4.66	3.162	-5.09	0	1	4	1	18.277	10.825	8.445	80.32	107.69	4	1	3.17e-03 g/l	tetrahydrofolic acid	0	DB00276	APRD00064	approved; investigational	Amsacrine	4'-(9-Acridinylamino)-3'-methoxymethanesulfonanilide; 4'-(9-Acridinylamino)methanesulfon-m-anisidide; 4'-(9-Acridinylamino)methanesulfon-meta-anisidide; 4'-(9-Acridinylamino)methanesulphon-m-anisidide; Acridinyl anisidide; Amsacrina; Amsacrine; Amsacrinum; m-AMSA; mAMSA	Amsa Pd	Amekrin; AMSA P-D; Amsidine; Amsidyl	Amsacrine gluconate; Amsacrine hydrochloride; Amsacrine mesylate
DB00277	drugbank	CN1C2=C(NC=N2)C(=O)N(C)C1=O	InChI=1S/C7H8N4O2/c1-10-5-4(8-3-9-5)6(12)11(2)7(10)13/h3H,1-2H3,(H,8,9)	ZFXYFBGIUFBOJW-UHFFFAOYSA-N	C7H8N4O2	180.164	180.065	3	21		16.855	1	1	0	0	1,3-dimethyl-2,3,6,7-tetrahydro-1H-purine-2,6-dione	-0.26	-0.769	-0.9	0		2	0		7.815	-0.777	69.3	44.934	0	1	2.29e+01 g/l	theophylline	0	DB00277	APRD00082; DB09359	approved	Theophylline	1,3-dimethyl-7H-purine-2,6-dione; 1,3-dimethylxanthine; Teofilina; Theophyllin; Theophylline anhydrous; Theophylline, anhydrous	Aa-theo LA; Apo-theo ER; Elixir De Theophylline; Elixophyllin; I D M Expectorant Tab; Idm Tab; PMS-theophylline Elixir; Pulmophylline Elx; Quibron T SR Tab 300mg; Quibron T/SR; Quibron-T; Ratio-theo-bronc; Senophylline; Slo-bid 100; Slo-bid 200; Slo-bid 300; Slo-bid 50; Tedral Tab; Teva-theophylline SR; Theo ER; Theo-24; Theo-SR 300 Srt 300mg; Theo-dur 100 mg; Theo-dur 200 mg; Theo-dur 300 mg; Th…	Respbid; Slo-Bid; Theo 24; Theo-Dur; Theodur G	Theophylline sodium glycinate
DB00278	drugbank	C[C@@H]1CCN([C@H](C1)C(O)=O)C(=O)[C@H](CCCNC(N)=N)NS(=O)(=O)C1=CC=CC2=C1NCC(C)C2	InChI=1S/C23H36N6O5S/c1-14-8-10-29(18(12-14)22(31)32)21(30)17(6-4-9-26-23(24)25)28-35(33,34)19-7-3-5-16-11-15(2)13-27-20(16)19/h3,5,7,14-15,17-18,27-28H,4,6,8-13H2,1-2H3,(H,31,32)(H4,24,25,26)/t14-,15?,17+,18-/m1/s1	KXNPVXPOPUZYGB-IOVMHBDKSA-N	C23H36N6O5S	508.64	508.247	9	71		53.766	0	6	0	0	(2R,4R)-1-[(2S)-5-carbamimidamido-2-(3-methyl-1,2,3,4-tetrahydroquinoline-8-sulfonamido)pentanoyl]-4-methylpiperidine-2-carboxylic acid	0.04	-0.916	-3.48	1		3	0	10.457	3.058	11.803	177.71	143.829	8	0	1.68e-01 g/l	argatroban	0	DB00278	APRD00105	approved; investigational	Argatroban	Argatroban; Argatroban anhydrous	Argatroban		Argatroban monohydrate
DB00279	drugbank	N[C@@H](CC1=CC(I)=C(OC2=CC(I)=C(O)C=C2)C(I)=C1)C(O)=O	InChI=1S/C15H12I3NO4/c16-9-6-8(1-2-13(9)20)23-14-10(17)3-7(4-11(14)18)5-12(19)15(21)22/h1-4,6,12,20H,5,19H2,(H,21,22)/t12-/m0/s1	AUYYCJSJGJYCDS-LBPRGKRZSA-N	C15H12I3NO4	650.973	650.79	4	35	-0.035	43.921	1	3	0	0	(2S)-2-amino-3-[4-(4-hydroxy-3-iodophenoxy)-3,5-diiodophenyl]propanoic acid	0.82	2.799	-4.52	0	0	2	0	8.491	0.303	9.482	92.78	113.425	5	0	1.95e-02 g/l	tetrahydrofolic acid	0	DB00279	APRD01074	approved; vet_approved	Liothyronine	3,3',5-triiodo-L-thyronine; 3,5,3'-Triiodo-L-thyronine; 3,5,3'-Triiodothyronine; 4-(4-hydroxy-3-iodophenoxy)-3,5-diiodo-L-phenylalanine; L-3,5,3'-Triiodothyronine; L-T3; Liothyronine; Liothyroninum; Liotironina; O-(4-hydroxy-3-iodophenyl)-3,5-diiodo-L-tyrosine; T3; Triiodothyronine	Adthyza thyroid; Cytomel; Levothyroxine and Liothyronine Thyroid; Liothyronine Sodium; Liothyronine sodium; NP Thyroid 120; NP Thyroid 15; NP Thyroid 30; NP Thyroid 60; NP Thyroid 90; Np Thyroid; Np Thyroid 60; Np Thyroid 90; Teva-liothyronine; Thyroid; Thyrolar; Triostat	Tertroxin	Liothyronine sodium
DB00280	drugbank	CC(C)N(CCC(C(N)=O)(C1=CC=CC=C1)C1=NC=CC=C1)C(C)C	InChI=1S/C21H29N3O/c1-16(2)24(17(3)4)15-13-21(20(22)25,18-10-6-5-7-11-18)19-12-8-9-14-23-19/h5-12,14,16-17H,13,15H2,1-4H3,(H2,22,25)	UVTNFZQICZKOEM-UHFFFAOYSA-N	C21H29N3O	339.474	339.231	3	54	1	38.819	1	1	0	1	4-[bis(propan-2-yl)amino]-2-phenyl-2-(pyridin-2-yl)butanamide	3.21	3.468	-3.84	0	1	2	1		16.19	10.419	59.22	102.3	8	1	4.93e-02 g/l	biotin	0	DB00280	APRD00507	approved	Disopyramide	Disopiramida; Disopyramide; Disopyramidum	Disopyramide Phosphate; Disopyramide Phosphate ER; Norpace; Norpace CR; Norpace CR 150mg; Norpace Cap 100mg; Norpace Cap 150mg; Rythmodan; Rythmodan Cap 100mg; Rythmodan Cap 150mg; Rythmodan Capsules 100mg; Rythmodan Capsules 150mg; Rythmodan LA Tab 250mg; Rythmodan-LA; Rythmodan-LA 250mg	Dicorantil; Isorythm; Lispine; Ritmodan	Disopyramide phosphate
DB00281	drugbank	CCN(CC)CC(=O)NC1=C(C)C=CC=C1C	InChI=1S/C14H22N2O/c1-5-16(6-2)10-13(17)15-14-11(3)8-7-9-12(14)4/h7-9H,5-6,10H2,1-4H3,(H,15,17)	NNJVILVZKWQKPM-UHFFFAOYSA-N	C14H22N2O	234.337	234.173	2	39		27.766	1	1	0	1	2-(diethylamino)-N-(2,6-dimethylphenyl)acetamide	1.81	2.843	-2.6	0		1	1		13.775	7.755	32.34	73.93	5	1	5.93e-01 g/l	palladium(2+) (4S,5S,14R,15R)-10-acetyl-4-(2-carboxyethyl)-15-ethyl-2-(2-methoxy-2-oxoethyl)-5,9,14,19-tetramethyl-20-[(2-sulfoethyl)carbamoyl]-21,22,23,24-tetraazapentacyclo[16.2.1.1^{3,6}.1^{8,11}.1^{13,16}]tetracosa-1,3(24),6,8,10,12,16(22),17,19-nonaene-21,23-diide	1	DB00281	APRD00479; DB05291	approved; vet_approved	Lidocaine	2-(Diethylamino)-2',6'-acetoxylidide; 2-(Diethylamino)-N-(2,6-dimethylphenyl)acetamide; alpha-diethylamino-2,6-dimethylacetanilide; Lidocaína; Lidocaina; Lidocaine; Lidocainum; Lignocaine; α-diethylamino-2,6-dimethylacetanilide	0.4% Lidocaine Hydrochloride and 5% Dextrose Injection; 0.4% Lidocaine Hydrochloride and 5% Dextrose Injection USP; 0.5% LIDOCAINE HCl; 1% Lidocaine Hci; 10 Person ANSI; 1st Medxpatch With Lidocaine 4%; 1st Medxpatch With Lidocaine 4%-rx; 1st RELIEF TOPICAL; 2% Lidocaine Hci; 2% Lidocaine and Epinephrine 1:100,000 Injection USP; 25 Person ANSI; 2677 First Aid Burn Cream; 3 Step First Aid Kit; 3-S…	After Burn Double Strength Gel; After Burn Double Strength Spray; After Burn Gel; After Burn Spray; Alphacaine; Anestacon Jelly; DermaFlex; Dilocaine; Esracaine; L-Caine; Lidoject-1; Lidoject-2; LidoPain SP; Norwood Sunburn Spray; Xilocaina; Xylocaine	Lidocaine hydrochloride; Lidocaine hydrochloride anhydrous
DB00282	drugbank	NCCC(O)(P(O)(O)=O)P(O)(O)=O	InChI=1S/C3H11NO7P2/c4-2-1-3(5,12(6,7)8)13(9,10)11/h5H,1-2,4H2,(H2,6,7,8)(H2,9,10,11)	WRUUGTRCQOWXEG-UHFFFAOYSA-N	C3H11NO7P2	235.07	235.001	8	24	-1.565	17.338	1	6	0	0	(3-amino-1-hydroxy-1-phosphonopropyl)phosphonic acid	-1.41	-4.536	-1.17	0	-2	0	-2	1.432	0.669	9.855	161.31	42.619	4	0	1.58e+01 g/l	biotin	0	DB00282	APRD01161	approved	Pamidronic acid	Acide pamidronique; Acido pamidronico; Acidum pamidronicum; Pamidronate; Pamidronic acid	Aredia; Aredia 30mg; Aredia 90mg; Aredia Liq Inj 3mg/ml; PMS-pamidronate; Pamidronate Disodium; Pamidronate Disodium Omega 3 mg/ml; Pamidronate Disodium Omega 6 mg/ml; Pamidronate Disodium Omega 9 mg/ml; Pamidronate Disodium for Injection; Val-pamidronate Disodium	Aminomux; Pamimed; Ribodroat	Pamidronate Disodium
DB00283	drugbank	CN1CCC[C@@H]1CCO[C@](C)(C1=CC=CC=C1)C1=CC=C(Cl)C=C1	InChI=1S/C21H26ClNO/c1-21(17-7-4-3-5-8-17,18-10-12-19(22)13-11-18)24-16-14-20-9-6-15-23(20)2/h3-5,7-8,10-13,20H,6,9,14-16H2,1-2H3/t20-,21-/m1/s1	YNNUSGIPVFPVBX-NHCUHLMSSA-N	C21H26ClNO	343.89	343.17	2	50	0.997	39.063	1	0	0	1	(2R)-2-{2-[1-(4-chlorophenyl)-1-phenylethoxy]ethyl}-1-methylpyrrolidine	5.29	4.923	-5.93	1	1	3	1			9.551	12.47	101.648	6	1	4.05e-04 g/l	tetrahydrofolic acid	1	DB00283	APRD00875	approved; investigational	Clemastine	(+)-(2R)-2-(2-(((R)-p-chloro-α-methyl-α-phenylbenzyl)oxy)ethyl)-1-methylpyrrolidine; (+)-(2R)-2-[2-[[(R)-p-chloro-α-methyl-α-phenylbenzyl]oxy]ethyl]-1-methylpyrrolidine; Clemastina; Clemastine; Clemastinum	Allergy Relief; Clemastine Fumarate; Dayhist Allergy; Dayhist Allergy 12 Hour Relief; Dayhist allergy; Good Neighbor Pharmacy Dayhist Allergy; Good Sense dayhist allergy; Leader Allerhist; Sunmark 12 Hour Allergy Relief; Tavist Allergy; Tavist Syrup 0.5mg/5ml; Tavist Tablets 1mg; Tavist-D Tablets; Topcare Dayhist Allergy; Wal Hist; Wal Hist 12 Hour Relief	Agasten; Allerhist-1; Tavegil; Tavegyl; Tavist; Tavist-1	Clemastine fumarate
DB00284	drugbank	[H]C(=O)[C@H](O)[C@@H](O)[C@]([H])(O[C@@]1([H])O[C@H](CO)[C@@]([H])(O[C@H]2O[C@H](C)[C@@H](N[C@@]3([H])C=C(CO)[C@@H](O)[C@H](O)[C@H]3O)[C@H](O)[C@H]2O)[C@H](O)[C@H]1O)[C@H](O)CO	InChI=1S/C25H43NO18/c1-7-13(26-9-2-8(3-27)14(33)18(37)15(9)34)17(36)20(39)24(41-7)44-23-12(6-30)42-25(21(40)19(23)38)43-22(11(32)5-29)16(35)10(31)4-28/h2,4,7,9-27,29-40H,3,5-6H2,1H3/t7-,9+,10+,11-,12-,13-,14-,15+,16-,17+,18+,19-,20-,21-,22-,23-,24-,25-/m1/s1	CEMXHAPUFJOOSV-XGWNLRGSSA-N	C25H43NO18	645.608	645.248	19	87	1	60.87	0	14	0	0	(2R,3R,4R,5R)-4-{[(2R,3R,4R,5S,6R)-5-{[(2R,3R,4S,5S,6R)-3,4-dihydroxy-6-methyl-5-{[(1S,4R,5S,6S)-4,5,6-trihydroxy-3-(hydroxymethyl)cyclohex-2-en-1-yl]amino}oxan-2-yl]oxy}-3,4-dihydroxy-6-(hydroxymethyl)oxan-2-yl]oxy}-2,3,5,6-tetrahydroxyhexanal	-2.7	-8.25	-0.78	1	1	3	1	12.276	11.834	7.032	329.01	139.025	13	0	1.08e+02 g/l	(5Z,7E)-deca-5,7,9-trien-2-one	0	DB00284	APRD00656	approved; investigational	Acarbose	Acarbosa; Acarbose; Acarbosum	Acarbose; Acarbose Tablets; Glucobay; Mar-acarbose; Precose	Glucobay; Prandase; Precose
DB00285	drugbank	COC1=CC=C(C=C1)C(CN(C)C)C1(O)CCCCC1	InChI=1S/C17H27NO2/c1-18(2)13-16(17(19)11-5-4-6-12-17)14-7-9-15(20-3)10-8-14/h7-10,16,19H,4-6,11-13H2,1-3H3	PNVNVHUZROJLTJ-UHFFFAOYSA-N	C17H27NO2	277.402	277.204	3	47	1.001	32.332	1	1	0	1	1-[2-(dimethylamino)-1-(4-methoxyphenyl)ethyl]cyclohexan-1-ol	2.69	2.739	-3.08	0	1	2	1		14.42	8.908	32.7	83.024	5	1	2.30e-01 g/l	venlafaxine	1	DB00285	APRD00125	approved	Venlafaxine	Venlafaxina; Venlafaxine; Venlafaxinum	Act Venlafaxine XR; Apo-venlafaxine XR; Auro-venlafaxine XR; Dom-venlafaxine XR; Effexor; Effexor Tablets, 37.5mg; Effexor Tablets, 50mg; Effexor Tablets, 75mg; Effexor XR; Effexor XR Extended-Release; Gd-venlafaxine XR; M-venlafaxine XR; Mint-venlafaxine XR; Mylan-venlafaxine XR; Ntp-venlafaxine XR; PHL-venlafaxine XR; PMS-venlafaxine XR; Pmsc-venlafaxine XR; Riva-venlafaxine XR; Sandoz Venlafax…	Elafax	Venlafaxine besylate monohydrate; Venlafaxine hydrochloride
DB00287	drugbank	CC(C)OC(=O)CCC\C=C/C[C@H]1[C@@H](O)C[C@@H](O)[C@@H]1\C=C\[C@@H](O)COC1=CC=CC(=C1)C(F)(F)F	InChI=1S/C26H35F3O6/c1-17(2)35-25(33)11-6-4-3-5-10-21-22(24(32)15-23(21)31)13-12-19(30)16-34-20-9-7-8-18(14-20)26(27,28)29/h3,5,7-9,12-14,17,19,21-24,30-32H,4,6,10-11,15-16H2,1-2H3/b5-3-,13-12+/t19-,21-,22-,23+,24-/m1/s1	MKPLKVHSHYCHOC-AHTXBMBWSA-N	C26H35F3O6	500.548	500.239	5	70	0	50.927	0	3	0	0	propan-2-yl (5Z)-7-[(1R,2R,3R,5S)-3,5-dihydroxy-2-[(1E,3R)-3-hydroxy-4-[3-(trifluoromethyl)phenoxy]but-1-en-1-yl]cyclopentyl]hept-5-enoate	4.02	3.839	-4.82	0	0	2	0	14.621	13.948	-2.872	96.22	127.858	14	0	7.59e-03 g/l	biotin	0	DB00287	APRD01271	approved	Travoprost	isopropyl (Z)-7-((1R,2R,3R,5S)-3,5-dihydroxy-2-{(1E,3R)-3-hydroxy-4-[(α,α,α-trifluoro-m-tolyl)oxy]-1-butenyl}cyclopentyl)-5-heptenoate; Travoprost; Travoprostum	Apo-travoprost; Apo-travoprost Z; Apo-travoprost-timolol Pq; Apo-travoprost-timop Pq; Duotrav; Duotrav Pq; Izba; Mylan-travoprost Z; PMS-travoprost Z; Sandoz Travoprost; Sandoz Travoprost / Timolol Pq; Teva-travoprost Z Ophthalmic Solution; Travatan; Travatan Z; Travoprost; Travoprost Ophthalmic; Travoprost Ophthalmic Solution; Travoprost Ophthalmic Solution 0.004%; Travoprost Ophthalmic Solution…	Travo-Z
DB00288	drugbank	[H][C@@]12C[C@H]3OC4(CCCC4)O[C@@]3(C(=O)COC(C)=O)[C@@]1(C)C[C@H](O)[C@@]1(F)[C@@]2([H])CCC2=CC(=O)C=C[C@]12C	InChI=1S/C28H35FO7/c1-16(30)34-15-22(33)28-23(35-26(36-28)9-4-5-10-26)13-20-19-7-6-17-12-18(31)8-11-24(17,2)27(19,29)21(32)14-25(20,28)3/h8,11-12,19-21,23,32H,4-7,9-10,13-15H2,1-3H3/t19-,20-,21-,23+,24-,25-,27-,28+/m0/s1	ILKJAFIWWBXGDU-MOGDOJJUSA-N	C28H35FO7	502.572	502.237	6	71	0	52.38	1	1	0	0	2-[(1'S,2'S,4'R,8'S,9'S,11'S,12'R,13'S)-12'-fluoro-11'-hydroxy-9',13'-dimethyl-16'-oxo-5',7'-dioxaspiro[cyclopentane-1,6'-pentacyclo[10.8.0.0^{2,9}.0^{4,8}.0^{13,18}]icosane]-14',17'-dien-8'-yl]-2-oxoethyl acetate	3.16	3.195	-4.81	0	0	6	0	15.463	13.634	-3.393	99.13	127.877	4	0	7.74e-03 g/l	2-[(1'S,2'S,4'R,8'S,9'S,11'S,12'R,13'S)-12'-fluoro-11'-hydroxy-9',13'-dimethyl-16'-oxo-5',7'-dioxaspiro[cyclopentane-1,6'-pentacyclo[10.8.0.0^{2,9}.0^{4,8}.0^{13,18}]icosane]-14',17'-dien-8'-yl]-2-oxoethyl acetate	0	DB00288	APRD00788	approved	Amcinonide	Amcinónida; Amcinonide; Amcinonidum; Triamcinolonacetatcyclopentanonid	Amcinonide; Cyclocort; Cyclocort Crm 0.1%; Cyclocort Lot 0.1%; Cyclocort Ont 0.1%; Ratio-amcinonide; Taro-amcinonide	Mycoderm; Penticort; Visderm
DB00289	drugbank	CNCC[C@@H](OC1=CC=CC=C1C)C1=CC=CC=C1	InChI=1S/C17H21NO/c1-14-8-6-7-11-16(14)19-17(12-13-18-2)15-9-4-3-5-10-15/h3-11,17-18H,12-13H2,1-2H3/t17-/m1/s1	VHGCDTVCOLNTBX-QGZVFWFLSA-N	C17H21NO	255.355	255.162	2	40	0.998	29.75	1	1	0	1	methyl[(3R)-3-(2-methylphenoxy)-3-phenylpropyl]amine	3.95	3.809	-4.82	0	1	2	1			9.803	21.26	79.435	6	1	3.90e-03 g/l	biotin	1	DB00289	APRD00614	approved	Atomoxetine	(-)-Tomoxetine; Atomoxetina; Atomoxetine; Tomoxetina; Tomoxetine; Tomoxetinum	Ag-atomoxetine; Apo-atomoxetine; Atomoxetine; Atomoxetine Hydrochloride; Atomoxetine hydrochloride; Auro-atomoxetine; Dom-atomoxetine; Jamp Atomoxetine; Mylan-atomoxetine; PMS-atomoxetine; Ratio-atomoxetine; Riva-atomoxetine; Sandoz Atomoxetine; Strattera; Teva-atomoxetine	Tomoxetin	Atomoxetine hydrochloride
DB00290	drugbank	[H][C@](C)(NC(=O)[C@@]([H])(NC(=O)C1=NC(=NC(N)=C1C)[C@H](CC(N)=O)NC[C@H](N)C(N)=O)[C@@]([H])(OC1OC(CO)C(O)C(O)C1OC1OC(CO)C(O)C(OC(N)=O)C1O)C1=CNC=N1)[C@@H](O)[C@H](C)C(=O)N[C@]([H])(C(=O)NCCC1=NC(=CS1)C1=NC(=CS1)C(=O)NCCC[S+](C)C)[C@@]([H])(C)O	InChI=1S/C55H83N17O21S3/c1-20-33(69-46(72-44(20)58)25(12-31(57)76)64-13-24(56)45(59)82)50(86)71-35(41(26-14-61-19-65-26)91-54-43(39(80)37(78)29(15-73)90-54)92-53-40(81)42(93-55(60)88)38(79)30(16-74)89-53)51(87)66-22(3)36(77)21(2)47(83)70-34(23(4)75)49(85)63-10-8-32-67-28(18-94-32)52-68-27(17-95-52)48(84)62-9-7-11-96(5)6/h14,17-19,21-25,29-30,34-43,53-54,64,73-75,77-81H,7-13,15-16,56H2,1-6H3,(H13-…	OYVAGSVQBOHSSS-WXFSZRTFSA-O	C55H84N17O21S3	1415.552	1414.519	28	180	1.884	139.194	0	20	1	0	(3-{[2-(2-{2-[(2S,3R)-2-[(2S,3S,4R)-4-[(2S,3R)-2-({6-amino-2-[(1S)-1-{[(2S)-2-amino-2-carbamoylethyl]amino}-2-carbamoylethyl]-5-methylpyrimidin-4-yl}formamido)-3-[(3-{[4-(carbamoyloxy)-3,5-dihydroxy-6-(hydroxymethyl)oxan-2-yl]oxy}-4,5-dihydroxy-6-(hydroxymethyl)oxan-2-yl)oxy]-3-(1H-imidazol-4-yl)propanamido]-3-hydroxy-2-methylpentanamido]-3-hydroxybutanamido]ethyl}-1,3-thiazol-4-yl)-1,3-thiazol-4…	-0.41	-9.313	-4.72	1	2	6	2	12.121	11.39	7.651	627.07	343.835	36	0	2.77e-02 g/l	ENTA	0	DB00290	APRD00453; EXPT00718	approved; investigational	Bleomycin	Bleocin; Bleomicin; Bleomicina; Bleomycin; Bleomycine; Bleomycinum	Blenoxane; Blenoxane Pws 15unit; Bleomycin; Bleomycin for Injection; Bleomycin for Injection USP		Bleomycin hydrochloride; Bleomycin sulfate
DB00291	drugbank	OC(=O)CCCC1=CC=C(C=C1)N(CCCl)CCCl	InChI=1S/C14H19Cl2NO2/c15-8-10-17(11-9-16)13-6-4-12(5-7-13)2-1-3-14(18)19/h4-7H,1-3,8-11H2,(H,18,19)	JCKYGMPEJWAADB-UHFFFAOYSA-N	C14H19Cl2NO2	304.212	303.079	3	38	-0.997	31.982	1	1	0	1	4-{4-[bis(2-chloroethyl)amino]phenyl}butanoic acid	3.81	3.937	-3.59	0	-1	1	-1		4.456	1.717	40.54	79.683	9	1	7.73e-02 g/l	tetrahydrofolic acid	0	DB00291	APRD00115	approved	Chlorambucil	4-(p-bis(beta-chloroethyl)aminophenyl)butyric acid; 4-(p-bis(β-chloroethyl)aminophenyl)butyric acid; 4-[p-[bis(2-chloroethyl)amino]phenyl]butyric acid; Ambochlorin; Chlorambucil; Chloraminophen; Clorambucilo; gamma-[p-di(2-chloroethyl)aminophenyl]butyric acid; N,N-di-2-chloroethyl-gamma-p-aminophenylbutyric acid; N,N-di-2-chloroethyl-γ-p-aminophenylbutyric acid; Phenylbutyric acid nitrogen mustar…	Leukeran	Celkeran; Chloraminophène
DB00292	drugbank	CCOC(=O)C1=CN=CN1[C@H](C)C1=CC=CC=C1	InChI=1S/C14H16N2O2/c1-3-18-14(17)13-9-15-10-16(13)11(2)12-7-5-4-6-8-12/h4-11H,3H2,1-2H3/t11-/m1/s1	NPUKDXXFDDZOKR-LLVKDONJSA-N	C14H16N2O2	244.289	244.121	2	34	0.002	26.429	1	0	0	1	ethyl 1-[(1R)-1-phenylethyl]-1H-imidazole-5-carboxylate	2.66	2.5	-2.71	0	0	2	0			4.251	44.12	69.592	5	1	4.77e-01 g/l	tetrahydrofolic acid	0	DB00292	APRD00965	approved	Etomidate	(+)-ethyl 1-(α-methylbenzyl)imidazole-5-carboxylate; (+)-etomidate; (R)-(+)-1-(α-methylbenzyl)imidazole-5-carboxylic acid ethyl ester; (R)-1-(1-phenylethyl)-1H-imidazole-5-carboxylic acid ethyl ester; 3-((R)-1-Phenyl-ethyl)-3H-imidazole-4-carboxylic acid ethyl ester; Etomidate; Etomidato; Etomidatum; R-(+)-ethyl 1-(1-phenylethyl)-1H-imidazole-5-carboxylate	Amidate; Amidate(tm) Etomidate; ETOMIDATE injection, solution; Etomidate; Etomidate Injection USP; Etomidate Injection, USP; Tomvi	Hypnomidate
DB00293	drugbank	CN(CC1=CC2=C(NC(C)=NC2=O)C=C1)C1=CC=C(S1)C(=O)N[C@@H](CCC(O)=O)C(O)=O	InChI=1S/C21H22N4O6S/c1-11-22-14-4-3-12(9-13(14)19(28)23-11)10-25(2)17-7-6-16(32-17)20(29)24-15(21(30)31)5-8-18(26)27/h3-4,6-7,9,15H,5,8,10H2,1-2H3,(H,24,29)(H,26,27)(H,30,31)(H,22,23,28)/t15-/m0/s1	IVTVGDXNLFLDRM-HNNXBMFYSA-N	C21H22N4O6S	458.488	458.126	9	54	-1.998	45.554	1	4	0	1	(2S)-2-[(5-{methyl[(2-methyl-4-oxo-1,4-dihydroquinazolin-6-yl)methyl]amino}thiophen-2-yl)formamido]pentanedioic acid	1.65	1.97	-4.4	1	-2	3	-2	4.449	3.725	1.244	148.4	117.392	9	1	1.81e-02 g/l	tetrahydrofolic acid	0	DB00293	APRD00430; EXPT01092	approved; investigational	Raltitrexed	Raltitrexed	Tomudex		Raltitrexed disodium
DB00294	drugbank	[H][C@@]12CC[C@@](O)(C#C)[C@@]1(CC)CC(=C)[C@]1([H])[C@@]3([H])CCC(=O)C=C3CC[C@@]21[H]	InChI=1S/C22H28O2/c1-4-21-13-14(3)20-17-9-7-16(23)12-15(17)6-8-18(20)19(21)10-11-22(21,24)5-2/h2,12,17-20,24H,3-4,6-11,13H2,1H3/t17-,18-,19-,20+,21-,22-/m0/s1	GCKFUYQCUCGESZ-BPIQYHPVSA-N	C22H28O2	324.457	324.209	2	52	0	37.835	1	1	0	1	(1R,3aS,3bS,9aR,9bS,11aS)-11a-ethyl-1-ethynyl-1-hydroxy-10-methylidene-1H,2H,3H,3aH,3bH,4H,5H,7H,8H,9H,9aH,9bH,10H,11H,11aH-cyclopenta[a]phenanthren-7-one	3.19	3.601	-4.64	0	0	4	0	18.221	17.994	-1.489	37.3	96.352	1	1	7.37e-03 g/l	biotin	1	DB00294	APRD00766	approved; investigational	Etonogestrel	3-Ketodesogestrel; 3-Oxodesogestrel; étonogestrel; Etonogestrel; Etonogestrelum	EluRyng; EnilloRing; Etonogestrel and Ethinyl Estradiol; Etonogestrel and Ethinyl Estradiol Vaginal; Etonogestrel and Ethinyl Estradiol Vaginal Ring; Etonogestrel/Ethinyl Estradiol; Haloette; Implanon; Nexplanon; NuvaRing; Nuvaring
DB00295	drugbank	[H][C@@]12OC3=C(O)C=CC4=C3[C@@]11CCN(C)[C@]([H])(C4)[C@]1([H])C=C[C@@H]2O	InChI=1S/C17H19NO3/c1-18-7-6-17-10-3-5-13(20)16(17)21-15-12(19)4-2-9(14(15)17)8-11(10)18/h2-5,10-11,13,16,19-20H,6-8H2,1H3/t10-,11+,13-,16-,17-/m0/s1	BQJCRHHNABKAKU-KBQPJGBKSA-N	C17H19NO3	285.338	285.136	4	40	0.992	29.941	1	2	0	1	(1S,5R,13R,14S,17R)-4-methyl-12-oxa-4-azapentacyclo[9.6.1.0^{1,13}.0^{5,17}.0^{7,18}]octadeca-7(18),8,10,15-tetraene-10,14-diol	0.99	0.895	-1.45	0	1	5	1	13.783	10.256	9.122	52.93	80.122	0	1	1.02e+01 g/l	dexamethasone phosphate	0	DB00295	APRD00215; DB05354	approved; investigational	Morphine	(�?-morphine; (5alpha,6alpha)-17-methyl-7,8-didehydro-4,5-epoxymorphinan-3,6-diol; (5alpha,6alpha)-didehydro-4,5-epoxy-17-methylmorphinan-3,6-diol; (5R,6S,9R,13S,14R)-4,5-epoxy-N-methyl-7-morphinen-3,6-diol; (5α,6α)-17-methyl-7,8-didehydro-4,5-epoxymorphinan-3,6-diol; (5α,6α)-didehydro-4,5-epoxy-17-methylmorphinan-3,6-diol; (7R,7AS,12bs)-3-methyl-2,3,4,4a,7,7a-hexahydro-1H-4,12-methano[1]benzofur…	Arymo ER; Astramorph; Astramorph PF; Avinza; Bar-morphine SR; DepoDur; Doloral 1 Sirop 1mg/ml; Doloral 5 Sirop 5mg/ml; Duramorph; Embeda; Infumorph 200; Infumorph 200/Infumorph 500; Infumorph 500; Kadian; Kadian ER; M-ediat; M-eslon; M.O.S. 10 Syrup 10mg/ml; M.O.S. 10 Tablets 10mg; M.O.S. 20 Concentrate 20mg/ml; M.O.S. SR Tablets 30mg; M.O.S. SR Tablets 60mg; M.O.S. Sulphate 10mg Tab; M.O.S. Sulp…	Kapanol; MSIR; Oramorph	Morphine acetate; Morphine hydrochloride; Morphine hydrochloride trihydrate; Morphine mesylate; Morphine nitrate; Morphine phosphate; Morphine sulfate; Morphine sulfate pentahydrate; Morphine tartrate
DB00296	drugbank	CCCN1CCCC[C@H]1C(=O)NC1=C(C)C=CC=C1C	InChI=1S/C17H26N2O/c1-4-11-19-12-6-5-10-15(19)17(20)18-16-13(2)8-7-9-14(16)3/h7-9,15H,4-6,10-12H2,1-3H3,(H,18,20)/t15-/m0/s1	ZKMNUMMKYBVTFN-HNNXBMFYSA-N	C17H26N2O	274.401	274.205	2	46	1	32.665	1	1	0	1	(2S)-N-(2,6-dimethylphenyl)-1-propylpiperidine-2-carboxamide		4.071		0	1	2	1		13.624	7.818	32.34	85.592	4	1		ropivacaine	1	DB00296	APRD00492	approved	Ropivacaine	(S)-(�?-1-propyl-2',6'-pipecoloxylidide; (S)-ropivacaine; L-N-n-propylpipecolic acid-2,6-xylidide; Ropivacaina; Ropivacaine; Ropivacainum	Dexopin; Naropin; Naropin Inj 7.5mg/ml; ReadyfusOR Ropivacaine Fixed Rate Delivery System; Ropidex; Ropivacaine HCl; Ropivacaine Hydrochloride; Ropivacaine Hydrochloride Injection; Ropivacaine Hydrochloride Injection USP; Ropivacaine Hydrochloride Injection, USP; Ropivacaine hydrochloride		Ropivacaine hydrochloride; Ropivacaine hydrochloride anhydrous
DB00297	drugbank	CCCCN1CCCCC1C(=O)NC1=C(C)C=CC=C1C	InChI=1S/C18H28N2O/c1-4-5-12-20-13-7-6-11-16(20)18(21)19-17-14(2)9-8-10-15(17)3/h8-10,16H,4-7,11-13H2,1-3H3,(H,19,21)	LEBVLXFERQHONN-UHFFFAOYSA-N	C18H28N2O	288.428	288.22	2	49	0.91	34.197	1	1	0	1	1-butyl-N-(2,6-dimethylphenyl)piperidine-2-carboxamide	3.31	4.516	-3.47	0	1	2	1		13.624	8.003	32.34	90.193	5	1	9.77e-02 g/l	3-(piperazin-1-yl)-1,2-benzothiazole	1	DB00297	APRD00247	approved; investigational	Bupivacaine	(±)-bupivacaine; (RS)-bupivacaine; 1-Butyl-2',6'-pipecoloxylidide; 1-Butyl-N-(2,6-dimethylphenyl)-2-piperidinecarboxamide; Bupivacaina; Bupivacaine; Bupivacainum; dl-1-Butyl-2',6'-pipecoloxylidide; DL-Bupivacaine; Racemic bupivacaine	0.25% BUPIVACAINE HCl; BUPIVACAINE HCl; BUPIVACAINE HYDROCHLORIDE injection, solution; Bl; Bt; Bupivacaine HCl; Bupivacaine HCl 0.5% and Epinephrine 1:200,000 Injection; Bupivacaine Hci; Bupivacaine Hci and Epinephrine; Bupivacaine Heavy Injection BP; Bupivacaine Hydrochloride; Bupivacaine Hydrochloride In Dextrose Injection USP; Bupivacaine Hydrochloride Injection USP; Bupivacaine Hydrochloride …	Bupivan; Carbostesin; Marcain; Marcaina; Posimir; Sensorcaine-MPF; Xaracoll	Bupivacaine hydrochloride; Bupivacaine hydrochloride anhydrous
DB00298	drugbank	CC1=CC=CC=C1N1CCN(CCC2=NN=C3CCCCN23)CC1	InChI=1S/C19H27N5/c1-16-6-2-3-7-17(16)23-14-12-22(13-15-23)11-9-19-21-20-18-8-4-5-10-24(18)19/h2-3,6-7H,4-5,8-15H2,1H3	RFWZESUMWJKKRN-UHFFFAOYSA-N	C19H27N5	325.451	325.227	4	51	0.812	38.225	1	0	0	1	1-(2-methylphenyl)-4-(2-{5H,6H,7H,8H-[1,2,4]triazolo[4,3-a]pyridin-3-yl}ethyl)piperazine	2.78	2.416	-2.64	0	1	4	1			7.635	37.19	100.222	4	1	7.51e-01 g/l	tetrahydrofolic acid	1	DB00298	APRD00902	approved	Dapiprazole	5,6,7,8-Tetrahydro-3-(2-(4-(o-tolyl)-1-piperazinyl)ethyl)-s-triazolo(4,3-a)pyridine; Dapiprazol; Dapiprazole; Dapiprazolum	Dapiprazole	Rev-Eyes	Dapiprazole hydrochloride
DB00299	drugbank	NC1=NC(=O)C2=C(N1)N(CCC(CO)CO)C=N2	InChI=1S/C10H15N5O3/c11-10-13-8-7(9(18)14-10)12-5-15(8)2-1-6(3-16)4-17/h5-6,16-17H,1-4H2,(H3,11,13,14,18)	JNTOCHDNEULJHD-UHFFFAOYSA-N	C10H15N5O3	253.258	253.117	7	33	0	25.106	1	4	0	0	2-amino-9-[4-hydroxy-3-(hydroxymethyl)butyl]-6,9-dihydro-3H-purin-6-one	-0.86	-1.548	-1.53	0	0	2	0	15.096	11.998	2.876	125.76	64.592	5	1	7.45e+00 g/l	tetrahydrofolic acid	0	DB00299	APRD00041; DB01730	approved	Penciclovir	9-(4-hydroxy-3-(hydroxymethyl)butyl)guanine; 9-(4-hydroxy-3-hydroxymethylbut-1-yl)-guanine; 9-[2-hydroxy-1-(hydroxymethyl)-ethoxymethyl]guanine; 9-[4-hydroxy-3-(hydroxymethyl)but-1-yl]guanine; PCV; PE2; Penciclovir; Penciclovirum	Denavir; Penciclovir		Penciclovir sodium
DB00300	drugbank	[H][C@@](C)(CN1C=NC2=C(N)N=CN=C12)OCP(=O)(OCOC(=O)OC(C)C)OCOC(=O)OC(C)C	InChI=1S/C19H30N5O10P/c1-12(2)33-18(25)28-9-31-35(27,32-10-29-19(26)34-13(3)4)11-30-14(5)6-24-8-23-15-16(20)21-7-22-17(15)24/h7-8,12-14H,6,9-11H2,1-5H3,(H2,20,21,22)/t14-/m1/s1	JFVZFKDSXNQEJW-CQSZACIVSA-N	C19H30N5O10P	519.448	519.173	10	65		49.183	0	1	0	0	bis({[(propan-2-yloxy)carbonyl]oxy}methyl) {[(2R)-1-(6-amino-9H-purin-9-yl)propan-2-yl]oxy}methanephosphonate	-0.02	2.653	-2.86	0		2	0		18.588	4.131	185.44	118.588	17	0	7.12e-01 g/l	pmpa prodrug	0	DB00300	APRD01248; DB13426	approved; investigational	Tenofovir disoproxil	Bis(POC)PMPA; Tenofovir bis(isopropyloxycarbonyloxymethyl) ester	Ag-emtricitabine / Tenofovir Disoproxil Fumarate; Ag-tenofovir; Apo-efavirenz-emtricitabine-tenofovir; Apo-emtricitabine-tenofovir; Apo-tenofovir; Atripla; Atripla Access; Auro-efavirenz-emtricitabine-tenofovir; Auro-emtricitabine-tenofovir; Auro-tenofovir; COMPLERA Access; Cimduo; Complera; Delstrigo; Efavirenz, Emtricitabine And Tenofovir Disoproxil Fumarate; Efavirenz, Emtricitabine and Tenofo…		Tenofovir disoproxil fumarate; Tenofovir disoproxil maleate; Tenofovir disoproxil phosphate; Tenofovir disoproxil succinate
DB00301	drugbank	[H][C@]12SC(C)(C)[C@@H](N1C(=O)[C@H]2NC(=O)C1=C(C)ON=C1C1=C(Cl)C=CC=C1F)C(O)=O	InChI=1S/C19H17ClFN3O5S/c1-7-10(12(23-29-7)11-8(20)5-4-6-9(11)21)15(25)22-13-16(26)24-14(18(27)28)19(2,3)30-17(13)24/h4-6,13-14,17H,1-3H3,(H,22,25)(H,27,28)/t13-,14+,17-/m1/s1	UIOFUWFRIANQPC-JKIFEVAISA-N	C19H17ClFN3O5S	453.872	453.056	5	47	-0.999	41.691	1	2	0	1	(2S,5R,6R)-6-[3-(2-chloro-6-fluorophenyl)-5-methyl-1,2-oxazole-4-amido]-3,3-dimethyl-7-oxo-4-thia-1-azabicyclo[3.2.0]heptane-2-carboxylic acid	2.69	2.444	-3.92	0	-1	4	-1	13.638	3.748	-0.929	112.74	106.854	3	1	5.45e-02 g/l	cefazolin sodium	0	DB00301	APRD00609	approved; investigational	Flucloxacillin	(2S,5R,6R)-6-({[3-(2-chloro-6-fluorophenyl)-5-methyl-1,2-oxazol-4-yl]carbonyl}amino)-3,3-dimethyl-7-oxo-4-thia-1-azabicyclo[3.2.0]heptane-2-carboxylic acid; 3-(2-Chloro-6-fluorophenyl)-5-methyl-4-isoxazolylpenicillin; Floxacillin; Flucloxacilina; Flucloxacillin; Flucloxacilline; Flucloxacillinum	Fluclox 250; Fluclox 250 Cap 250mg; Fluclox 500 Cap 500mg; Fluclox-125 Pws 125mg/5ml; Fluclox-250 Cap 250mg	Flopen; Floxapen; Fluclox; Softapen; Staphylex	Flucloxacillin sodium
DB00302	drugbank	NC[C@H]1CC[C@@H](CC1)C(O)=O	InChI=1S/C8H15NO2/c9-5-6-1-3-7(4-2-6)8(10)11/h6-7H,1-5,9H2,(H,10,11)/t6-,7-	GYDJEQRTZSCIOI-LJGSYFOKSA-N	C8H15NO2	157.21	157.11	3	26	0.001	17.279	1	2	0	0	(1r,4r)-4-(aminomethyl)cyclohexane-1-carboxylic acid	-1.42	-1.552	-0.94	0	0	1	0		4.558	10.22	63.32	41.904	2	1	1.82e+01 g/l	tetrahydrofolic acid	0	DB00302	APRD01270; EXPT00508	approved	Tranexamic acid	Acide tranéxamique; ácido tranexámico; Acidum tranexamicum; Tranexamic acid; Tranexamsaeure; Tranexmic acid; Tranhexamic acid; Trans AMCHA; trans-4-(Aminomethyl)cyclohexanecarboxylic acid; trans-4-aminomethylcyclohexane-1-carboxylic acid; trans-Amcha; trans-Tranexamic acid	Cyklokapron; Cyklokapron 100 mg/ml; Cyklokapron 500 mg; Erfa-tranexamic; Gd-tranexamic Acid; Lysteda; Mar-tranexamic Acid; Pure Whitenol Serum; SKINMD LABORATORIES ReviTox blue; Skinmd Laboratories Pure Whitenol Intensive; Skinmd Laboratories Pure Whitenol Serum; Tranexamic Acid; Tranexamic Acid In Sodium Chloride; Tranexamic Acid Injection; Tranexamic Acid Injection BP; Tranexamic Acid Injection…	Cyclo-F; Espercil; Femstrual; Rikavarin; Transamin; Transcam; Traxyl
DB00303	drugbank	[H][C@]12[C@@H](C)C(S[C@]3([H])CN[C@@]([H])(C3)C(=O)NC3=CC=CC(=C3)C(O)=O)=C(N1C(=O)[C@]2([H])[C@@H](C)O)C(O)=O	InChI=1S/C22H25N3O7S/c1-9-16-15(10(2)26)20(28)25(16)17(22(31)32)18(9)33-13-7-14(23-8-13)19(27)24-12-5-3-4-11(6-12)21(29)30/h3-6,9-10,13-16,23,26H,7-8H2,1-2H3,(H,24,27)(H,29,30)(H,31,32)/t9-,10-,13+,14+,15-,16-/m1/s1	JUZNIMUFDBIJCM-ANEDZVCMSA-N	C22H25N3O7S	475.515	475.141	8	58		48.768	1	5	0	0	(4R,5S,6S)-3-{[(3S,5S)-5-[(3-carboxyphenyl)carbamoyl]pyrrolidin-3-yl]sulfanyl}-6-[(1R)-1-hydroxyethyl]-4-methyl-7-oxo-1-azabicyclo[3.2.0]hept-2-ene-2-carboxylic acid	-0.2	-3.225	-3.22	1		4	-1	3.999	3.224	9.027	156.27	121.804	7	1	2.86e-01 g/l	ertapenem	0	DB00303	APRD00952	approved; investigational	Ertapenem	(1R,5S,6S,8R,2'S,4'S)-2-(2-(3-carboxyphenylcarbamoyl)pyrrolidin-4-ylthio)-6-(1-hydroxyethyl)-1-methylcarbapenem-3-carboxylic acid; (4R,5S,6S)-3-((3S,5S)-5-((3-carboxyphenyl)carbamoyl)pyrrolidin-3-ylthio)-6-((R)-1-hydroxyethyl)-4-methyl-7-oxo-1-aza-bicyclo[3.2.0]hept-2-ene-2-carboxylic acid; Ertapenem	Ertapenem; Ertapenem Sodium; Ertapenem Sun; Ertapenem for Injection; Invanz		Ertapenem sodium
DB00304	drugbank	[H][C@@]12CC[C@@](O)(C#C)[C@@]1(CC)CC(=C)[C@]1([H])[C@@]3([H])CCCC=C3CC[C@@]21[H]	InChI=1S/C22H30O/c1-4-21-14-15(3)20-17-9-7-6-8-16(17)10-11-18(20)19(21)12-13-22(21,23)5-2/h2,8,17-20,23H,3-4,6-7,9-14H2,1H3/t17-,18-,19-,20+,21-,22-/m0/s1	RPLCPCMSCLEKRS-BPIQYHPVSA-N	C22H30O	310.473	310.23	1	53	0	37.506	1	1	0	1	(1R,3aS,3bS,9aR,9bS,11aS)-11a-ethyl-1-ethynyl-10-methylidene-1H,2H,3H,3aH,3bH,4H,5H,7H,8H,9H,9aH,9bH,10H,11H,11aH-cyclopenta[a]phenanthren-1-ol	4.3	4.421	-5.01	0	0	4	0		17.994	-1.489	20.23	95.733	1	1	3.01e-03 g/l	biotin	1	DB00304	APRD00762	approved	Desogestrel	13-Ethyl-11-methylene-18,19-dinor-17α-pregn-4-en-20-yn-17-ol; Désogestrel; Desogestrel; Desogestrelum	Apri; Apri 21; Apri 28; Apri 28 Day; Azurette; Bekyree; Caziant; Caziant Triphasic Regimen; Cesia; Cyclessa; Cyred; Cyred EQ; Desogen; Desogestrel and Ethinyl Estradiol; Desogestrel and Ethinyl Estradiol and Ethinyl Estradiol; Desogestrel/Ethinyl Estradiol and Ethinyl Estradiol; Emoquette; Enskyce; Freya 21; Freya 28; Isibloom; Juleber; Kalliga; Kariva; Kimidess; Linessa 21; Linessa 28; Marfem 21…	Cerazette; Marvelon
DB00305	drugbank	[H][C@]12CN3C4=C([C@@H](COC(N)=O)[C@@]3(OC)[C@@]1([H])N2)C(=O)C(N)=C(C)C4=O	InChI=1S/C15H18N4O5/c1-5-9(16)12(21)8-6(4-24-14(17)22)15(23-2)13-7(18-13)3-19(15)10(8)11(5)20/h6-7,13,18H,3-4,16H2,1-2H3,(H2,17,22)/t6-,7+,13+,15-/m1/s1	NWIBSHFKIJFRCO-WUDYKRTCSA-N	C15H18N4O5	334.327	334.128	7	42	1	32.772	1	3	0	0	[(4S,6S,7R,8S)-11-amino-7-methoxy-12-methyl-10,13-dioxo-2,5-diazatetracyclo[7.4.0.0^{2,7}.0^{4,6}]trideca-1(9),11-dien-8-yl]methyl carbamate	-0.55	-1.046	-1.52	0	0	4	0	16.143	14.966	5.761	146.89	83.269	4	1	1.01e+01 g/l	[(4S,6S,7R,8S)-11-amino-7-methoxy-12-methyl-10,13-dioxo-2,5-diazatetracyclo[7.4.0.0^{2,7}.0^{4,6}]trideca-1(9),11-dien-8-yl]methyl carbamate	0	DB00305	APRD00284	approved	Mitomycin	7-Amino-9alpha-methoxymitosane; Ametycine; Mitamycin; Mitocin-C; Mitomycin; Mitomycin C; Mitomycin-C; MMC	Jelmyto; Mitomycin; Mitomycin for Injection; Mitomycin for Injection USP; Mitomycin for Injection, USP; Mitosol; Mutamycin; Mutamycin Inj 20mg/vial; Mutamycin Inj 5mg/vial	Mitozytrex
DB00306	drugbank	CCC(C)C1(CC=C)C(=O)NC(=O)NC1=O	InChI=1S/C11H16N2O3/c1-4-6-11(7(3)5-2)8(14)12-10(16)13-9(11)15/h4,7H,1,5-6H2,2-3H3,(H2,12,13,14,15,16)	BJVVMKUXKQHWJK-UHFFFAOYSA-N	C11H16N2O3	224.256	224.116	3	32	-0.249	22.482	1	2	0	1	5-(butan-2-yl)-5-(prop-2-en-1-yl)-1,3-diazinane-2,4,6-trione	1.87	1.589	-1.96	0	0	1	0	11.148	7.479		75.27	58.047	4	1	2.46e+00 g/l	biotin	0	DB00306	APRD01333	approved; illicit	Talbutal	(RS)-5-allyl-5-sec-butylpyrimidine-2,4,6(1H,3H,5H)-trione; 5-allyl-5-sec-butylbarbituric acid; sec-Butyl allyl barbituric acid; Talbutal; Talbutale; Talbutalum		Lotusate
DB00307	drugbank	CC1=CC2=C(C=C1C(=C)C1=CC=C(C=C1)C(O)=O)C(C)(C)CCC2(C)C	InChI=1S/C24H28O2/c1-15-13-20-21(24(5,6)12-11-23(20,3)4)14-19(15)16(2)17-7-9-18(10-8-17)22(25)26/h7-10,13-14H,2,11-12H2,1,3-6H3,(H,25,26)	NAVMQTYZDKMPEU-UHFFFAOYSA-N	C24H28O2	348.478	348.209	2	54	-0.999	41.061	1	1	0	0	4-[1-(3,5,5,8,8-pentamethyl-5,6,7,8-tetrahydronaphthalen-2-yl)ethenyl]benzoic acid	6.86	6.941	-6.37	0	-1	3	-1		4.071		37.3	117.124	3	0	1.49e-04 g/l	tetrahydrofolic acid	1	DB00307	APRD00114	approved; investigational	Bexarotene	4-[1-(3,5,5,8,8-pentamethyltetralin-2-yl)ethenyl]benzoic acid; 4-[1-(5,6,7,8,-Tetrahydro-3,5,5,8,8-pentamethyl-2-naphtalenyl)ethenyl]benzoic acid; Bexaroten; Bexarotene; Bexarotène; Bexaroteno; Bexarotenum; p-(1-(5,6,7,8-Tetrahydro-3,5,5,8,8-pentamethyl-2-naphthyl)vinyl)benzoic acid	Bexarotene; Targretin
DB00308	drugbank	CCCCCCCN(CC)CCCC(O)C1=CC=C(NS(C)(=O)=O)C=C1	InChI=1S/C20H36N2O3S/c1-4-6-7-8-9-16-22(5-2)17-10-11-20(23)18-12-14-19(15-13-18)21-26(3,24)25/h12-15,20-21,23H,4-11,16-17H2,1-3H3	ALOBUEHUHMBRLE-UHFFFAOYSA-N	C20H36N2O3S	384.576	384.245	4	62	0.998	46.453	1	2	0	1	N-(4-{4-[ethyl(heptyl)amino]-1-hydroxybutyl}phenyl)methanesulfonamide	4.72	2.543	-4.91	0	1	1	1	14.463	9.72	10.397	69.64	109.182	13	1	4.73e-03 g/l	tetrahydrofolic acid	0	DB00308	APRD01025	approved	Ibutilide	Ibutilid; Ibutilida; Ibutilide; Ibutilidum; N-(4-{4-[ethyl(heptyl)amino]-1-hydroxybutyl}phenyl)methanesulfonamide	Corvert; Ibutilide Fumarate		Ibutilide fumarate
DB00309	drugbank	[H][C@@]12N3CC[C@@]11C4=CC(=C(OC)C=C4N(C)[C@@]1([H])[C@](O)([C@H](O)[C@]2(CC)C=CC3)C(N)=O)[C@]1(C[C@@]2([H])CN(C[C@](O)(CC)C2)CCC2=C1NC1=C2C=CC=C1)C(=O)OC	InChI=1S/C43H55N5O7/c1-6-39(52)21-25-22-42(38(51)55-5,33-27(13-17-47(23-25)24-39)26-11-8-9-12-30(26)45-33)29-19-28-31(20-32(29)54-4)46(3)35-41(28)15-18-48-16-10-14-40(7-2,34(41)48)36(49)43(35,53)37(44)50/h8-12,14,19-20,25,34-36,45,49,52-53H,6-7,13,15-18,21-24H2,1-5H3,(H2,44,50)/t25-,34-,35+,36+,39-,40+,41+,42-,43-/m0/s1	HHJUWIANJFBDHT-ZVTSDNJWSA-N	C43H55N5O7	753.941	753.41	9	110	3.997	81.39	1	5	0	0	methyl (13S,15R,17S)-13-[(1R,9R,10S,11R,12R,19R)-10-carbamoyl-12-ethyl-10,11-dihydroxy-5-methoxy-8-methyl-8,16-diazapentacyclo[10.6.1.0^{1,9}.0^{2,7}.0^{16,19}]nonadeca-2,4,6,13-tetraen-4-yl]-17-ethyl-17-hydroxy-1,11-diazatetracyclo[13.3.1.0^{4,12}.0^{5,10}]nonadeca-4(12),5(10),6,8-tetraene-13-carboxylate		2.789		1	2	9	2	13.863	11.345	9.088	164.82	210.322	7	0		methyl (13S,15R,17S)-13-[(1R,9R,10S,11R,12R,19R)-10-carbamoyl-12-ethyl-10,11-dihydroxy-5-methoxy-8-methyl-8,16-diazapentacyclo[10.6.1.0^{1,9}.0^{2,7}.0^{16,19}]nonadeca-2,4,6,13-tetraen-4-yl]-17-ethyl-17-hydroxy-1,11-diazatetracyclo[13.3.1.0^{4,12}.0^{5,10}]nonadeca-4(12),5(10),6,8-tetraene-13-carboxylate	0	DB00309	APRD00392	approved; investigational	Vindesine	3-(aminocarbonyl)-O4-deacetyl-3-de(methoxycarbonyl)vincaleukoblastine; 3-carbamoyl-4-deacetyl-3-de(methoxycarbonyl)vincaleukoblastine; Desacetylvinblastine amide; Vindesina; Vindesine; Vindesinum	Eldisine Inj 5mg/2ml	Eldesine; Eldisine	Vindesine sulfate
DB00310	drugbank	NS(=O)(=O)C1=C(Cl)C=CC(=C1)C1(O)NC(=O)C2=CC=CC=C12	InChI=1S/C14H11ClN2O4S/c15-11-6-5-8(7-12(11)22(16,20)21)14(19)10-4-2-1-3-9(10)13(18)17-14/h1-7,19H,(H,17,18)(H2,16,20,21)	JIVPVXMEBJLZRO-UHFFFAOYSA-N	C14H11ClN2O4S	338.766	338.013	4	33		31.294	1	3	0	1	2-chloro-5-(1-hydroxy-3-oxo-2,3-dihydro-1H-isoindol-1-yl)benzene-1-sulfonamide	1.27	1.603	-3.81	0		3	0	9.372	8.762	-2.588	109.49	81.301	2	1	5.28e-02 g/l	chlorthalidone	0	DB00310	APRD00127	approved	Chlorthalidone	1-keto-3-(3'-sulfamyl-4'-chlorophenyl)-3-hydroxyisoindoline; 1-oxo-3-(3-sulfamyl-4-chlorophenyl)-3-hydroxyisoindoline; 2-chloro-5-(1-hydroxy-3-oxo-1-isoindolinyl)benzenesulfonamide; 2-chloro-5-(2,3-dihydro-1-hydroxy-3-oxo-1H-isoindol-1-yl)benzenesulfonamide; 3-(4'-chloro-3'-sulfamoylphenyl)-3-hydroxyphthalimidine; 3-hydroxy-3-(4-chloro-3-sulfamylphenyl)phthalimidine; Chlorphthalidolone; Chlortali…	Aa-atenidone; Apo Chlorthalidone Tab 100mg; Apo-chlorthalidone; Atenolol and Chlorthalidone; Chlorthalidone; Chlorthalidone 100mg Tablets; Chlorthalidone 50mg Tablets; Chlorthalidone Chlorthalidone; Chlorthalidone Tab 100mg; Chlorthalidone Tab 50mg; Clorpres; Combipres 0.1/15 Tab; Edarbyclor; Hygroton 50mg; Jamp Chlorthalidone; Novo-thalidone Tab 100mg; Novo-thalidone Tab 50mg; Ntp-atenolol/chlor…	Hygroton; Saluretin
DB00312	drugbank	CCCC(C)C1(CC)C(=O)NC(=O)NC1=O	InChI=1S/C11H18N2O3/c1-4-6-7(3)11(5-2)8(14)12-10(16)13-9(11)15/h7H,4-6H2,1-3H3,(H2,12,13,14,15,16)	WEXRUCMBJFQVBZ-UHFFFAOYSA-N	C11H18N2O3	226.272	226.132	3	34	-0.248	23.407	1	2	0	1	5-ethyl-5-(pentan-2-yl)-1,3-diazinane-2,4,6-trione	2.16	1.893	-2.42	0	0	1	0	11.152	7.482		75.27	58.003	4	1	8.64e-01 g/l	biotin	0	DB00312	APRD01174	approved; investigational; vet_approved	Pentobarbital	5-Ethyl-5-(1-methyl-butyl)-pyrimidine-2,4,6-trione; 5-Ethyl-5-(1-methylbutyl)-2,4,6(1H,3H,5H)-pyrimidinetrione; 5-ethyl-5-(1-methylbutyl)barbituric acid; 5-ethyl-5-(sec-pentyl)barbituric acid; Pentobarbital; Pentobarbitone	Cafergot Pb Sup; Cafergot Pb Tab; Nembutal Sodium; Nembutal Sodium Cap 100mg; Nembutal Sodium Inj 50mg/ml; Nova Rectal Sup 25mg; Nova Rectal Sup 50mg; Novo-pentobarb 100mg; Pentobarbital Sodium; Pentobarbital Sodium Cap 50mg	Nembutal	Pentobarbital Sodium
DB00313	drugbank	CCCC(CCC)C(O)=O	InChI=1S/C8H16O2/c1-3-5-7(6-4-2)8(9)10/h7H,3-6H2,1-2H3,(H,9,10)	NIJJYAXOARWZEE-UHFFFAOYSA-N	C8H16O2	144.211	144.115	2	26	-0.986	16.997	1	1	0	0	2-propylpentanoic acid	2.54	2.798	-1.79	0	-1	0	-1		5.144		37.3	40.249	5	1	2.36e+00 g/l	tetrahydrofolic acid	1	DB00313	APRD00256; DB00510; APRD00066	approved; investigational	Valproic acid	2-n-propyl-n-valeric acid; 2-propyl-pentanoic acid; 2-Propylpentanoic Acid; 2-Propylvaleric Acid; 4-heptanecarboxylic acid; acide valproïque; ácido valproico; acidum valproicum; di-n-propylacetic acid; Di-n-propylessigsäure; Dipropylacetic acid; DPA; n-DPA; Valproate; Valproic acid; Valproinsäure; VPA	Apo-divalproex; Apo-valproic Acid; Apo-valproic Acid Oral Solution; Depacon; Depakene; Depakene Cap 500mg; Depakote; Depakote ER; Depakote Sprinkles; Deproic Syrup; Divalproex; Divalproex Sodium; Divalproex Sodium DR; Divalproex Sodium Delayed Release; Divalproex Sodium Delayed Release (Sprinkle); Divalproex Sodium Delayed-Release; Divalproex Sodium Delayed-release; Divalproex Sodium Dr; Divalpro…	Convulex; Depakine; Deprakine; Encorate; Epilim; Valcote; Valparin	Divalproex sodium; Magnesium Valproate; Valproate sodium
DB00314	drugbank	[H][C@@]1(CCN=C(N)N1)[C@]1([H])NC(=O)\C(NC(=O)[C@H](CNC(=O)C[C@@H](N)CCCN)NC(=O)[C@H](C)NC(=O)[C@@H](N)CNC1=O)=C/NC(N)=O.[H][C@@]1(CCN=C(N)N1)[C@]1([H])NC(=O)\C(NC(=O)[C@H](CNC(=O)C[C@@H](N)CCCN)NC(=O)[C@H](CO)NC(=O)[C@@H](N)CNC1=O)=C/NC(N)=O	InChI=1S/C25H44N14O8.C25H44N14O7/c26-4-1-2-11(27)6-17(41)32-8-14-20(43)35-15(9-34-25(30)47)21(44)39-18(13-3-5-31-24(29)38-13)23(46)33-7-12(28)19(42)37-16(10-40)22(45)36-14;1-11-19(41)36-15(9-32-17(40)7-12(27)3-2-5-26)21(43)37-16(10-34-25(30)46)22(44)39-18(14-4-6-31-24(29)38-14)23(45)33-8-13(28)20(42)35-11/h9,11-14,16,18,40H,1-8,10,26-28H2,(H,32,41)(H,33,46)(H,35,43)(H,36,45)(H,37,42)(H,39,44)(H3,…	VCOPTHOUUNAYKQ-WBTCAYNUSA-N	C50H88N28O15	1321.412	1320.698	14	181	3.543	65.966	0	14	0	0	(3S)-3,6-diamino-N-{[(2S,5S,8E,11S,15S)-15-amino-11-[(4R)-2-amino-3,4,5,6-tetrahydropyrimidin-4-yl]-8-[(carbamoylamino)methylidene]-2-(hydroxymethyl)-3,6,9,12,16-pentaoxo-1,4,7,10,13-pentaazacyclohexadecan-5-yl]methyl}hexanamide; (3S)-3,6-diamino-N-{[(2S,5S,8E,11S,15S)-15-amino-11-[(4R)-2-amino-3,4,5,6-tetrahydropyrimidin-4-yl]-8-[(carbamoylamino)methylidene]-2-methyl-3,6,9,12,16-pentaoxo-1,4,7,1…	-3.23	-11.192	-2.65	1	4	4	3	10.938	10.622	10.302	378.42	162.205	19	0	1.48e+00 g/l	ENTA	0	DB00314	APRD00844	approved	Capreomycin	Capreomicina; Capreomycin	Capastat Pws Im 1g Vial; Capastat Sulfate; Capastat sulfate; Capreomycin Sulfate	Capastat; Capreomycin; Helpomycin; Kapocin; Lykocin	Capreomycin sulfate
DB00315	drugbank	CN(C)CCC1=CNC2=CC=C(C[C@H]3COC(=O)N3)C=C12	InChI=1S/C16H21N3O2/c1-19(2)6-5-12-9-17-15-4-3-11(8-14(12)15)7-13-10-21-16(20)18-13/h3-4,8-9,13,17H,5-7,10H2,1-2H3,(H,18,20)/t13-/m0/s1	ULSDMUVEXKOYBU-ZDUSSCGKSA-N	C16H21N3O2	287.357	287.163	2	42	0.997	31.651	1	2	0	1	(4S)-4-({3-[2-(dimethylamino)ethyl]-1H-indol-5-yl}methyl)-1,3-oxazolidin-2-one	2.25	2.043	-3.18	0	1	3	1	17.146	13.002	9.546	57.36	82.439	5	1	1.90e-01 g/l	tetrahydrofolic acid	0	DB00315	APRD00376	approved; investigational	Zolmitriptan	(S)-4-({3-[2-(dimethylamino)ethyl]-1H-indol-5-yl}methyl)-1,3-oxazolidin-2-one; 4-[[3-(2-dimethylaminoethyl)-1H-indol-5-yl]methyl]oxazolidin-2-one; Zolmitriptán; Zolmitriptan; Zolmitriptanum	Ag-zolmitriptan ODT; Apo-zolmitriptan; Apo-zolmitriptan Rapid; Auro-zolmitriptan; Bio-zolmitriptan; Ccp-zolmitriptan; Dom-zolmitriptan; Dom-zolmitriptan ODT; Ipg-zolmitriptan; Jamp Zolmitriptan; Jamp-zolmitriptan; Jamp-zolmitriptan ODT; Mar-zolmitriptan; Mint-zolmitriptan; Mint-zolmitriptan ODT; Mylan-zolmitriptan; Mylan-zolmitriptan ODT; Nat-zolmitriptan; Nra-zolmitriptan; PMS-zolmitriptan; PMS-…	AscoTop; Nomi; Zipton; Zolmiles; Zolmit; Zomigon; Zomigoro; Zomitan
DB00316	drugbank	CC(=O)NC1=CC=C(O)C=C1	InChI=1S/C8H9NO2/c1-6(10)9-7-2-4-8(11)5-3-7/h2-5,11H,1H3,(H,9,10)	RZVAJINKPMORJF-UHFFFAOYSA-N	C8H9NO2	151.163	151.063	2	20	-0.003	15.522	1	2	0	0	N-(4-hydroxyphenyl)acetamide	0.51	0.907	-1.56	0	0	1	0	16.654	9.464	-4.362	49.33	42.902	1	1	4.15e+00 g/l	biotin	0	DB00316	APRD00252	approved	Acetaminophen	4-(Acetylamino)phenol; 4-acetamidophenol; 4'-hydroxyacetanilide; Acenol; Acetaminofén; Acetaminophen; Acétaminophène; APAP; N-acetyl-p-aminophenol; p-acetamidophenol; p-acetaminophenol; p-Acetylaminophenol; p-hydroxy-acetanilid; p-hydroxyacetanilide; p-hydroxyphenolacetamide; Paracétamol; Paracetamol; Paracetamolum	(extra Strength) Acetaminophen, Caffeine & 8mg Codeine Phosphate Caplets; 10 Person ANSI; 222 AF Extra Strength Caplet (500mg); 222 AF Regular Strength Caplet (325mg); 222af Extra Strength 500mg; 222af Regular Strength 325mg; 24 / 7 Life Extra Strength Pain Reliever; 24 / 7 Life Extra Strength Pain Reliever PM; 24/7 Life Cold and Flu DayTime Severe; 25 Person ANSI; 365 Everyday Value Acetaminophe…	Acamol; Aceta Elixir; Aceta Tablets; Acetalgin; Actamin; Actimol; Algotropyl; Alvedon; Aminofen; Anacin-3; Anhiba; Apacet; Banesin; Calpol; Conacetol; Dafalgan; Dapa X-S; Disprol; Dolprone; Dymadon; Dypap; Enelfa; Febridol; Febrilix; Finimal; Gelocatil; Genapap; Genebs; Injectapap; Liquiprin; Napafen; Oraphen-PD; Paldesic; Panofen; Paraspen; Parmol; Redutemp; Rounox; Salzone; Snaplets-FR; St. Jos…
DB00317	drugbank	COC1=C(OCCCN2CCOCC2)C=C2C(NC3=CC(Cl)=C(F)C=C3)=NC=NC2=C1	InChI=1S/C22H24ClFN4O3/c1-29-20-13-19-16(12-21(20)31-8-2-5-28-6-9-30-10-7-28)22(26-14-25-19)27-15-3-4-18(24)17(23)11-15/h3-4,11-14H,2,5-10H2,1H3,(H,25,26,27)	XGALLCVXEZPNRQ-UHFFFAOYSA-N	C22H24ClFN4O3	446.902	446.152	7	55	0.42	46.114	1	1	0	1	N-(3-chloro-4-fluorophenyl)-7-methoxy-6-[3-(morpholin-4-yl)propoxy]quinazolin-4-amine	4.02	3.751	-4.22	1	1	4	0		16.105	6.847	68.74	117.507	8	1	2.70e-02 g/l	biotin	0	DB00317	APRD00997; DB07998	approved; investigational	Gefitinib	4-(3'-chloro-4'-fluoroanilino)-7-methoxy-6-(3-morpholinopropoxy)quinazoline; Gefitinib; N-(3-chloro-4-fluorophenyl)-7-methoxy-6-(3-(4-morpholinyl)propoxy)-4-quinazolinamine	Apo-gefitinib; Auro-gefitinib; Gefitinib; Gefitinib Mylan; Iressa; Jamp Gefitinib; Nat-gefitinib; Sandoz Gefitinib
DB00318	drugbank	[H][C@]12C=C[C@H](O)[C@@H]3OC4=C5C(C[C@H]1N(C)CC[C@@]235)=CC=C4OC	InChI=1S/C18H21NO3/c1-19-8-7-18-11-4-5-13(20)17(18)22-16-14(21-2)6-3-10(15(16)18)9-12(11)19/h3-6,11-13,17,20H,7-9H2,1-2H3/t11-,12+,13-,17-,18-/m0/s1	OROGSEYTTFOCAN-DNJOTXNNSA-N	C18H21NO3	299.364	299.152	4	43		31.946	1	1	0	1	(1S,5R,13R,14S,17R)-10-methoxy-4-methyl-12-oxa-4-azapentacyclo[9.6.1.0^{1,13}.0^{5,17}.0^{7,18}]octadeca-7(18),8,10,15-tetraen-14-ol	1.2	1.343	-2.72	0		5	1		13.783	9.193	41.93	84.605	1	1	5.77e-01 g/l	(1S,5R,13R,14S,17R)-10-methoxy-4-methyl-12-oxa-4-azapentacyclo[9.6.1.0^{1,13}.0^{5,17}.0^{7,18}]octadeca-7(18),8,10,15-tetraen-14-ol	0	DB00318	APRD00120; DB09471	approved; illicit	Codeine	(�?-Codeine; (5alpha,6alpha)-7,8-Didehydro-4,5-epoxy-3-methoxy-17-methylmorphinan-6-ol; 7,8-didehydro-4,5α-epoxy-3-methoxy-17-methylmorphinan-6α-ol; Codein; Codeína; Codéine; Codeine anhydrous; Codeine polistirex; Codeinum; L-Codeine; Methylmorphine; morphine 3-methyl ether; Morphine monomethyl ether; morphine-3-methyl ether; O3-Methylmorphine	(extra Strength) Acetaminophen, Caffeine & 8mg Codeine Phosphate Caplets; 222 Tablets; 282 Mep Tab; 282 Tab; 282 Tablets; 292 Tab; 292 Tablets; A & C Tablets With Codeine 15mg; A & C Tablets With Codeine 30mg; A.C. & C 8mg Tab; A.C. & C. 8 mg; A.C. & C. 8mg; A.C.& C Tablets; ACETAMINOPHEN AND CODEINe; ACETAMINOPHEN with CODEINE; Ac and C Tab 1/8gr; Ac&c Tablets; Acet 2; Acet 3; Acet Codeine 30; A…	Actacode; Bisoltus; Bromophar; Bronchicum; Bronchodine; Codant; Codedrill; Codein; Codeisan; Coderpina; Codicalm; Codicept; Codinex; Coducept; Cougel; Coutan; Dinco; Farmacod; Galcodine; Pectoral; Tussoret	Codeine hydrobromide dihydrate; Codeine hydrochloride; Codeine monohydrate; Codeine phosphate; Codeine phosphate hemihydrate; Codeine sulfate; Codeine sulfate anhydrous
DB00319	drugbank	[H][C@]12SC(C)(C)[C@@H](N1C(=O)[C@H]2NC(=O)[C@H](NC(=O)N1CCN(CC)C(=O)C1=O)C1=CC=CC=C1)C(O)=O	InChI=1S/C23H27N5O7S/c1-4-26-10-11-27(19(32)18(26)31)22(35)25-13(12-8-6-5-7-9-12)16(29)24-14-17(30)28-15(21(33)34)23(2,3)36-20(14)28/h5-9,13-15,20H,4,10-11H2,1-3H3,(H,24,29)(H,25,35)(H,33,34)/t13-,14-,15+,20-/m1/s1	IVBHGBMCVLDMKU-GXNBUGAJSA-N	C23H27N5O7S	517.555	517.163	7	63	-1	51.773	1	3	0	0	(2S,5R,6R)-6-[(2R)-2-[(4-ethyl-2,3-dioxopiperazine-1-carbonyl)amino]-2-phenylacetamido]-3,3-dimethyl-7-oxo-4-thia-1-azabicyclo[3.2.0]heptane-2-carboxylic acid	0.67	-0.258	-3.64	1	-1	4	-1	11.568	3.485	-4.256	156.43	126.297	6	0	1.19e-01 g/l	tetrahydrofolic acid	0	DB00319	APRD00325	approved	Piperacillin	(2S,5R,6R)-6-{[(2R)-2-{[(4-ethyl-2,3-dioxopiperazin-1-yl)carbonyl]amino}-2-phenylacetyl]amino}-3,3-dimethyl-7-oxo-4-thia-1-azabicyclo[3.2.0]heptane-2-carboxylic acid; Piperacilina; Piperacillin; Piperacillin anhydrous; Piperacillina; Pipéracilline; Piperacillinum	Jamp-pip/taz; PIPERACILLIN SODIUM and TAZOBACTAM SODIUM; Piperacillin / Tazobactam Powder for Injection; Piperacillin Sodium / Tazobactam Sodium; Piperacillin and Tazobactam; Piperacillin and Tazobactam for Injection; Piperacillin for Injection; Piperacillin, Tazobactam; Piperacillin/tazobactam for Injection; Pipracil; Pipracil Inj 2gm/vial; Pipracil Inj 3gm/vial; Pipracil Inj 4gm/vial; Pipracil …	Ecosette; Farecillin; Penmalin; Pentcillin; Peracin; Piciliant; Picillin; Picillina; Piperac; Stepten; Tronazam	Piperacillin sodium
DB00320	drugbank	[H][C@@]12CCCN1C(=O)[C@H](CC1=CC=CC=C1)N1C(=O)[C@](C)(NC(=O)[C@H]3CN(C)[C@]4([H])CC5=CNC6=CC=CC(=C56)[C@@]4([H])C3)O[C@@]21O	InChI=1S/C33H37N5O5/c1-32(35-29(39)21-15-23-22-10-6-11-24-28(22)20(17-34-24)16-25(23)36(2)18-21)31(41)38-26(14-19-8-4-3-5-9-19)30(40)37-13-7-12-27(37)33(38,42)43-32/h3-6,8-11,17,21,23,25-27,34,42H,7,12-16,18H2,1-2H3,(H,35,39)/t21-,23-,25-,26+,27+,32-,33+/m1/s1	LUZRJRNZXALNLM-JGRZULCMSA-N	C33H37N5O5	583.677	583.279	6	80	1.001	63.545	1	3	0	0	(2R,4R,7R)-N-[(1S,2S,4R,7S)-7-benzyl-2-hydroxy-4-methyl-5,8-dioxo-3-oxa-6,9-diazatricyclo[7.3.0.0^{2,6}]dodecan-4-yl]-6-methyl-6,11-diazatetracyclo[7.6.1.0^{2,7}.0^{12,16}]hexadeca-1(16),9,12,14-tetraene-4-carboxamide	3.04	2.712	-3.41	0	1	8	1	11.675	9.713	8.395	118.21	159.395	4	0	2.29e-01 g/l	(2R,4R,7R)-N-[(1S,2S,4R,7S)-7-benzyl-2-hydroxy-4-methyl-5,8-dioxo-3-oxa-6,9-diazatricyclo[7.3.0.0^{2,6}]dodecan-4-yl]-6-methyl-6,11-diazatetracyclo[7.6.1.0^{2,7}.0^{12,16}]hexadeca-1(16),9,12,14-tetraene-4-carboxamide	0	DB00320	APRD00476; DB05743	approved; investigational	Dihydroergotamine	(2R,4R,7R)-N-[(1S,2S,4R,7S)-7-benzyl-2-hydroxy-4-methyl-5,8-dioxo-3-oxa-6,9-diazatricyclo[7.3.0.02,6]dodecan-4-yl]-6-methyl-6,11-diazatetracyclo[7.6.1.02,7.012,16]hexadeca-1(16),9,12,14-tetraene-4-carboxamide; 5'-benzyl-12'-hydroxy-2'-methyl-3',6',18-trioxo-9,10-dihydroergotaman; 9,10-dihydro-12'-hydroxy-2'-methyl-5'-(phenylmethyl)ergotoman-3',6',18-trione; 9,10-dihydroergotamine; Dihidroergotami…	D.H.E. 45; Dihydroergotamine (dhe), 1mg/ml; Dihydroergotamine Mesylate; Dihydroergotamine Mesylate Injection USP; Dihydroergotamine Mesylate Nasal; Dihydroergotamine mesylate; Dromelate; Migranal; Migranal Nasal Spray 4mg/ml; PMS-dihydroergotamine; Trudhesa	Dihydergot; Ergont; Ergotonin; Ikaran; Orstanorm; Trudhesa; Verladyn	Dihydroergotamine mesylate; Dihydroergotamine tartrate
DB00321	drugbank	CN(C)CCC=C1C2=CC=CC=C2CCC2=CC=CC=C12	InChI=1S/C20H23N/c1-21(2)15-7-12-20-18-10-5-3-8-16(18)13-14-17-9-4-6-11-19(17)20/h3-6,8-12H,7,13-15H2,1-2H3	KRMDCWKBEZIMAB-UHFFFAOYSA-N	C20H23N	277.403	277.183	1	44	0.998	33.739	1	0	0	1	dimethyl(3-{tricyclo[9.4.0.0^{3,8}]pentadeca-1(15),3,5,7,11,13-hexaen-2-ylidene}propyl)amine	5.1	4.81	-4.79	0	1	3	1			9.761	3.24	101.507	3	1	4.50e-03 g/l	tetrahydrofolic acid	1	DB00321	APRD00227	approved	Amitriptyline	10,11-dihydro-5-(γ-dimethylaminopropylidene)-5H-dibenzo(a,d)cycloheptene; 10,11-dihydro-N,N-dimethyl-5H-dibenzo(a,d)heptalene-Δ5,γ-propylamine; 3-(10,11-dihydro-5H-dibenzo(a,d)cyclohepten-5-ylidene)-N,N-dimethyl-1-propanamine; 3-(10,11-dihydro-5H-dibenzo[a,d]cyclohepten-5-ylidene)-N,N-dimethylpropan-1-amine; 5-(3-dimethylaminopropylidene)-10,11-dihydro-5H-dibenzo(a,d)cycloheptatriene; 5-(3-dimeth…	Ag-amitriptyline; Amitriptyline; Amitriptyline 10 Tab; Amitriptyline 25 Tab; Amitriptyline HCL; Amitriptyline HCl; Amitriptyline HCl Tab 25mg; Amitriptyline HCl Tab 50mg; Amitriptyline Hydrochloride; Amitriptyline Hydrochloride Tablets USP; Amitriptyline Tablets B.p 25mg; Amitriptyline hcl; Amitriptyline hydrochloride; Amitriptyline-10; Amitriptyline-25; Amitriptyline-50; Apo Peram Tab 2-25; Apo …	Adepril; Amitryp; Conmitrip; Endep; Fiorda; Kamitrin; Laroxyl; Latilin; Maxitrip; Redomex; Saroten; Sarotex; Sarotex Retard; Syneudon; Tryptanol; Tryptizol; Uxen Retard	Amitriptyline hydrochloride; Amitriptyline pamoate
DB00322	drugbank	OC[C@H]1O[C@H](C[C@@H]1O)N1C=C(F)C(=O)NC1=O	InChI=1S/C9H11FN2O5/c10-4-2-12(9(16)11-8(4)15)7-1-5(14)6(3-13)17-7/h2,5-7,13-14H,1,3H2,(H,11,15,16)/t5-,6+,7+/m0/s1	ODKNJVUHOIMIIZ-RRKCRQDMSA-N	C9H11FN2O5	246.192	246.065	5	28	-0.077	20.95	1	3	0	0	5-fluoro-1-[(2R,4S,5R)-4-hydroxy-5-(hydroxymethyl)oxolan-2-yl]-1,2,3,4-tetrahydropyrimidine-2,4-dione	-1.15	-1.315	-0.78	0	0	2	0	13.908	8.079	-2.978	99.1	51.258	2	1	4.08e+01 g/l	biotin	0	DB00322	APRD00692	approved	Floxuridine	1-(2-Deoxy-beta-D-ribofuranosyl)-5-fluorouracil; 1-beta-D-2'-Deoxyribofuranosyl-5-flurouracil; 1beta-D-2'-Deoxyribofuranosyl-5-flurouracil; 2'-Deoxy-5-fluorouridine; 5-Fluoro-2-desoxyuridine; 5-fluoro-2'-deoxyuridine; 5-Fluorodeoxyuridine; 5-Fluorouracil 2'-deoxyriboside; 5-Fluorouracil deoxyriboside; 5FDU; beta-5-Fluoro-2'-deoxyuridine; Deoxyfluorouridine; FdU; Floxiridina; Floxuridin; Floxuridi…	Fdur; Floxuridine	FUDR
DB00323	drugbank	CC1=CC=C(C=C1)C(=O)C1=CC(=C(O)C(O)=C1)[N+]([O-])=O	InChI=1S/C14H11NO5/c1-8-2-4-9(5-3-8)13(17)10-6-11(15(19)20)14(18)12(16)7-10/h2-7,16,18H,1H3	MIQPIUSUKVNLNT-UHFFFAOYSA-N	C14H11NO5	273.241	273.064	5	31	-0.963	26.892	1	2	0	1	5-(4-methylbenzoyl)-3-nitrobenzene-1,2-diol	2.63	3.279	-3.68	0	-1	2	-1	10.313	5.586	-6.467	100.67	71.957	3	1	5.69e-02 g/l	biotin	0	DB00323	APRD00445	approved; withdrawn	Tolcapone	(3,4-dihydroxy-5-nitrophenyl)(4-methylphenyl)methanone; 3,4-dihydroxy-4'-methyl-5-nitrobenzophenone; 3,4-dihydroxy-5-nitro-4'-methylbenzophenone; 4'-methyl-3,4-dihydroxy-5-nitrobenzophenone; Tolcapon; Tolcapona; Tolcapone; Tolcaponum	Tasmar; Tolcapone	Sen De Ning
DB00324	drugbank	[H][C@@]12CC[C@](O)(C(C)=O)[C@@]1(C)C[C@H](O)[C@@]1(F)[C@@]2([H])C[C@H](C)C2=CC(=O)C=C[C@]12C	InChI=1S/C22H29FO4/c1-12-9-17-15-6-8-21(27,13(2)24)20(15,4)11-18(26)22(17,23)19(3)7-5-14(25)10-16(12)19/h5,7,10,12,15,17-18,26-27H,6,8-9,11H2,1-4H3/t12-,15-,17-,18-,19-,20-,21-,22-/m0/s1	FAOZLTXFLGPHNG-KNAQIMQKSA-N	C22H29FO4	376.462	376.205	4	56	0	39.942	1	2	0	1	(1R,3aS,3bS,5S,9aS,9bR,10S,11aS)-1-acetyl-9b-fluoro-1,10-dihydroxy-5,9a,11a-trimethyl-1H,2H,3H,3aH,3bH,4H,5H,7H,9aH,9bH,10H,11H,11aH-cyclopenta[a]phenanthren-7-one	2.34	2.421	-4.36	0	0	4	0	13.694	12.648	-3.393	74.6	100.868	1	1	1.66e-02 g/l	tetrahydrofolic acid	0	DB00324	APRD00980	approved; investigational	Fluorometholone	(1R,2S,8S,10S,11S,14R,15S,17S)-14-acetyl-1-fluoro-14,17-dihydroxy-2,8,15-trimethyltetracyclo[8.7.0.02,7.011,15]heptadeca-3,6-dien-5-one; 9-Fluoro-11beta,17-dihydroxy-6alpha-methylpregna-1,4-diene-3,20-dione; Fluorometholon; Fluorométholone; Fluorometholone; Fluorometholonum; Fluorometolona	FML; FML Forte; FML Forte Sus 0.25%; FML-S; FML-neo Oph Sus; Flarex; Fluor-Op; Fluorometholone; PMS-fluorometholone; Sandoz Fluorometholone; Tobraflex	Efflumidex; Fluaton; Flumetholon; Flurolon; FML Liquifilm; Foxone; Fucin; Fuluson; Fumelon; Humetoron; Oxylone	Fluorometholone acetate
DB00325	drugbank	O=N[Fe--](C#N)(C#N)(C#N)(C#N)C#N	InChI=1S/5CN.Fe.NO/c5*1-2;;1-2/q;;;;;2*-1	ASPOIVQEUUCDQT-UHFFFAOYSA-N	C5FeN6O	215.938	215.948	6	13		16.522	1	0	-2	0	pentacyano(nitroso)irondiuide		0.071		0		0	-2			-3.287	148.38	39.435	1	1		cetrorelix	0	DB00325	APRD01143	approved; investigational	Nitroprusside	Nitroferricyanide	Nipride; Nipride Rtu; Nitropress; Sodium Nitroprusside; Sodium Nitroprusside In 0.9% Sodium Chloride; Sodium Nitroprusside for Injection; Sodium nitroprusside		Sodium nitroprusside
DB00326	drugbank	[Ca++].OC[C@@H](O)[C@@H](O)[C@H](O)[C@@H](O)C(O)C([O-])=O.OC[C@@H](O)[C@@H](O)[C@H](O)[C@@H](O)C(O)C([O-])=O	InChI=1S/2C7H14O8.Ca/c2*8-1-2(9)3(10)4(11)5(12)6(13)7(14)15;/h2*2-6,8-13H,1H2,(H,14,15);/q;;+2/p-2/t2*2-,3-,4+,5-,6?;/m11./s1	FATUQANACHZLRT-KMRXSBRUSA-L	C14H26CaO16	490.425	490.085	8	57		19.341	0	6	0	0	calcium bis((3R,4S,5R,6R)-2,3,4,5,6,7-hexahydroxyheptanoate)	-1.91	-4.04	-1.09	0		0	-1	12.467	3.385	-2.974	161.51	55.071	12	0	3.98e+01 g/l	calcium gluceptate	0	DB00326	APRD00841	approved	Calcium glucoheptonate	Calcii glucoheptonas; calcium (2ξ)-D-gluco-heptonate; calcium bis[(2ξ)-D-glycero-D-gulo-heptonate]; calcium bis[(2ξ)-D-glycero-D-ido-heptonate]; calcium bis[(3R,4S,5R,6R)-2,3,4,5,6,7-hexahydroxyheptanoate]; Calcium gluceptate; Calcium glucoheptonat; Calcium glucoheptonate; Calcium glucoheptonate (1:2); Glucoheptonate de calcium; Glucoheptonato calcico	Calcium Liq Alsi; Calcium Liquid; Glucoheptonate; Liquid Calcium; Sirop De Calcium 625mg/5ml
DB00327	drugbank	[H][C@@]12OC3=C(O)C=CC4=C3[C@@]11CCN(C)[C@]([H])(C4)[C@]1([H])CCC2=O	InChI=1S/C17H19NO3/c1-18-7-6-17-10-3-5-13(20)16(17)21-15-12(19)4-2-9(14(15)17)8-11(10)18/h2,4,10-11,16,19H,3,5-8H2,1H3/t10-,11+,16-,17-/m0/s1	WVLOADHCBXTIJK-YNHQPCIGSA-N	C17H19NO3	285.338	285.136	4	40	0.991	30.015	1	1	0	1	(1S,5R,13R,17R)-10-hydroxy-4-methyl-12-oxa-4-azapentacyclo[9.6.1.0^{1,13}.0^{5,17}.0^{7,18}]octadeca-7(18),8,10-trien-14-one	1.69	1.475	-1.81	0	1	5	1	19.441	10.173	9.082	49.77	78.262	0	1	4.39e+00 g/l	tetrahydrofolic acid	0	DB00327	APRD01021	approved; illicit	Hydromorphone	(-)-(5R)-4,5-Epoxy-3-hydroxy-9α-methylmorphinan-6-one; 4,5-Epoxy-3-hydroxy-17-methylmorphinan-6-one; 4,5alpha-Epoxy-3-hydroxy-17-methyl-6-morphinanone; 6-Deoxy-7,8-dihydro-6-oxomorphine; 7,8-Dihydromorphinone; Dihydromorfinon; Dihydromorphinone; Dimorphone; Hidromorfona; Hydromorfona; Hydromorphone; Hydromorphonum; Idromorfone	Apo-hydromorphone; Apo-hydromorphone CR; Bar-hydromorphone CR; Dilaudid; Dilaudid Hp; Dilaudid-HP; Dilaudid-HP-plus; Dilaudid-XP; Exalgo; HYDROmorphone Hydrochloride; Hydromorph Contin; Hydromorph Contin-controlled Release Cap - 12mg; Hydromorph Contin-controlled Release Cap - 18mg; Hydromorph Contin-controlled Release Cap - 24mg; Hydromorph Contin-controlled Release Cap - 30mg; Hydromorph Contin…		Hydromorphone hydrochloride; Hydromorphone sulfate
DB00328	drugbank	COC1=CC2=C(C=C1)N(C(=O)C1=CC=C(Cl)C=C1)C(C)=C2CC(O)=O	InChI=1S/C19H16ClNO4/c1-11-15(10-18(22)23)16-9-14(25-2)7-8-17(16)21(11)19(24)12-3-5-13(20)6-4-12/h3-9H,10H2,1-2H3,(H,22,23)	CGIGDMFJXJATDK-UHFFFAOYSA-N	C19H16ClNO4	357.788	357.077	4	41		36.641	1	1	0	1	2-[1-(4-chlorobenzoyl)-5-methoxy-2-methyl-1H-indol-3-yl]acetic acid	4.25	3.53	-5.17	0		3	-1		3.792	-2.929	68.53	94.811	4	1	2.40e-03 g/l	indomethacin	0	DB00328	APRD00109	approved; investigational	Indomethacin	{1-[(4-chlorophenyl)carbonyl]-5-methoxy-2-methyl-1H-indol-3-yl}acetic acid; 1-(p-chlorobenzoyl)-5-methoxy-2-methylindole-3-acetic acid; Indometacin; Indometacina; Indometacine; Indometacinum; Indomethacin	Apo-indomethacin; Auro-indomethacin; Ftp-indomethacin; Indocid Cap 25mg; Indocid Cap 50mg; Indocid SR 75mg; Indocid Sterile Oph Susp 1%; Indocid Sup 100mg; Indocid Sup 50mg; Indocin; Indocollyre; Indomethacin; Indomethacin ER; Indomethacin Extended-Release; Indomethacin Extended-release; Indomethacin extended-release; Mint-indomethacin; Novo-methacin - 100mg Sup; Novo-methacin - Sup 50mg; Ntp-ind…	Aconip; Arthrexin; Elmetacin; Indaflex; Indocid; Indolar SR; Indomed; Indoxen; Metindol; Mikametan; Nu-Indo; Reumacide	Indomethacin sodium
DB00330	drugbank	CC[C@@H](CO)NCCN[C@@H](CC)CO	InChI=1S/C10H24N2O2/c1-3-9(7-13)11-5-6-12-10(4-2)8-14/h9-14H,3-8H2,1-2H3/t9-,10-/m0/s1	AEUTYOVWOVBAKS-UWVGGRQHSA-N	C10H24N2O2	204.31	204.184	4	38	1.312	24.469	1	4	0	1	(2S)-2-[(2-{[(2S)-1-hydroxybutan-2-yl]amino}ethyl)amino]butan-1-ol		-0.059		0	1	0	1	15.422	14.82	9.552	64.52	57.888	9	1		disodium dexamethasone phosphate(2-)	0	DB00330	APRD00957	approved	Ethambutol	(+)-2,2'-(ethylenediimino)di-1-butanol; (+)-ethambutol; (+)-N,N'-bis(1-(hydroxymethyl)propyl)ethylenediamine; (+)-S,S-ethambutol; (2S,7S)-2,7-diethyl-3,6-diazaoctane-1,8-diol; (S,S)-ethambutol; EMB; Etambutol; Etambutolo; Ethambutol; Ethambutolum; S,S-Ethambutol	Ethambutol; Ethambutol Hydrochloride; Etibi; Myambutol; Myambutol Tab 100mg; Myambutol Tab 400mg; Myambutol Tablets - 400 mg	Etibi; Tibutol	Ethambutol hydrochloride
DB00331	drugbank	CN(C)C(=N)NC(N)=N	InChI=1S/C4H11N5/c1-9(2)4(7)8-3(5)6/h1-2H3,(H5,5,6,7,8)	XZWYZXLIPXDOLR-UHFFFAOYSA-N	C4H11N5	129.164	129.101	5	20	1.999	13.427	1	4	0	0	1-carbamimidamido-N,N-dimethylmethanimidamide	-1.83	-0.918	-1.97	0	2	0	2			12.325	88.99	56.643	0	1	1.38e+00 g/l	biotin	0	DB00331	APRD01099	approved	Metformin	1,1-Dimethylbiguanide; Dimethylbiguanid; Metformin; Metformina; Metformine; Metforminum	Acc-metformin; Ach-metformin; Actoplus Met; Actoplus Met XR; Ag-metformin; Alogliptin and Metformin Hydrochloride; Apo-dapagliflozin-metformin; Apo-metformin; Apo-metformin ER; Apo-sitagliptin-metformin; Apo-sitagliptin/metformin XR; Appformin; Appformin-D; Auro-dapagliflozin / Metformin; Auro-metformin; Ava-metformin; Avandamet; Bci Metformin; Bio-metformin; Competact; Compresso MF 95P; Dm2; Dom…	Apo-Metformin; Gen-Metformin; Novo-Metformin; Nu-Metformin; Sandoz Metformin	Metformin hydrochloride
DB00332	drugbank	[H][C@]12CC[C@]([H])(C[C@@H](C1)OC(=O)C(CO)C1=CC=CC=C1)[N+]2(C)C(C)C	InChI=1S/C20H30NO3/c1-14(2)21(3)16-9-10-17(21)12-18(11-16)24-20(23)19(13-22)15-7-5-4-6-8-15/h4-8,14,16-19,22H,9-13H2,1-3H3/q+1/t16-,17+,18+,19?,21?	OEXHQOGQTVQTAT-BHIXFJMTSA-N	C20H30NO3	332.463	332.222	2	54		37.571	1	1	1	0	(1R,3R,5S)-3-[(3-hydroxy-2-phenylpropanoyl)oxy]-8-methyl-8-(propan-2-yl)-8-azabicyclo[3.2.1]octan-8-ium	0.89	-1.818	-5.48	1		3	1		15.146	-2.735	46.53	105.897	6	1	1.22e-03 g/l	(1R,3R,5S)-3-[(3-hydroxy-2-phenylpropanoyl)oxy]-8-isopropyl-8-methyl-8-azabicyclo[3.2.1]octan-8-ium	0	DB00332	APRD00537	approved; experimental	Ipratropium	bromuro de ipratropio; Ipratropium cation; Ipratropium ion	Aa-ipravent; Apo-ipravent Sterules; Apo-salvent-ipravent Sterules; Atrovent; Atrovent HFA; Atrovent Nasal Aerosol 20mcg/aem; Atrovent Nasal Spray; Atrovent Udv 125mcg/ml; Atrovent Udv Sol Inh 250mcg/ml; AtroventHFA; Combivent; Combivent Inhalation Aerosol; Combivent Respimat; Combivent Udv; Dom-ipratropium; Dom-ipratropium 125 Mcg/ml; Dom-ipratropium 250 Mcg/ml (1 Ml); Dom-ipratropium 250 Mcg/ml …	Aerovent; Apovent; Atronase; Ipraxa; Ipvent; Rhinovent; Rinatec; Rinovagos	Ipratropium bromide anhydrous; Ipratropium bromide monohydrate; Ipratropium chloride
DB00333	drugbank	CCC(=O)C(CC(C)N(C)C)(C1=CC=CC=C1)C1=CC=CC=C1	InChI=1S/C21H27NO/c1-5-20(23)21(16-17(2)22(3)4,18-12-8-6-9-13-18)19-14-10-7-11-15-19/h6-15,17H,5,16H2,1-4H3	USSIQXCVUWKGNF-UHFFFAOYSA-N	C21H27NO	309.445	309.209	2	50		36.277	1	0	0	1	6-(dimethylamino)-4,4-diphenylheptan-3-one	4.14	5.007	-4.72	0		2	1		19.792	9.117	20.31	97.269	7	0	5.90e-03 g/l	methadone	1	DB00333	APRD00485	approved	Methadone	(+-)-Methadone; (+/-)-Methadone; (±)-methadone; 6-Dimethylamino-4,4-diphenyl-3-heptanone; dl-Methadone; Metadona; Methadone; Methadonum	Apo-methadone; Diskets; Dolophine; Jamp Methadone Oral Concentrate; Metadol; Metadol-D; Methadone; Methadone HCl; Methadone Hydrochloride; Methadone Hydrochloride Oral Concentrate USP; Methadone Hydrocloride; Methadone Hydrocloride dye-free, sugar-free, unflavored; Methadone hydrochloride; Methadose; Methadose Dispersible; Methadose Sugar-free; Odan-methadone; PMS-methadone	Adolan; Depridol; Heptadon; Heptanon; Ketalgin; Mephenon; Physeptone	Methadone hydrochloride
DB00334	drugbank	CN1CCN(CC1)C1=NC2=CC=CC=C2NC2=C1C=C(C)S2	InChI=1S/C17H20N4S/c1-12-11-13-16(21-9-7-20(2)8-10-21)18-14-5-3-4-6-15(14)19-17(13)22-12/h3-6,11,19H,7-10H2,1-2H3	KVWDHTXUZHCGIO-UHFFFAOYSA-N	C17H20N4S	312.432	312.141	4	42	0.637	35.355	1	1	0	1	5-methyl-8-(4-methylpiperazin-1-yl)-4-thia-2,9-diazatricyclo[8.4.0.0^{3,7}]tetradeca-1(14),3(7),5,8,10,12-hexaene	3.61	3.388	-3.52	0	1	4	1		15.674	7.242	30.87	93.874	0	1	9.42e-02 g/l	biotin	1	DB00334	APRD00138	approved; investigational	Olanzapine	2-methyl-4-(4-methyl-1-piperazinyl)-10H-thieno[2,3-b][1,5]benzodiazepine; Olanzapin; Olanzapina; Olanzapine; Olanzapinum	Abbott-olanzapine ODT; Accel-olanzapine; Act Olanzapine; Act Olanzapine ODT; Ag-olanzapine Fc; Ag-olanzapine ODT; Apo-olanzapine; Apo-olanzapine ODT; Auro-olanzapine ODT; Ava-olanzapine; Dom-olanzapine; Dom-olanzapine ODT; Ipg-olanzapine; Ipg-olanzapine ODT; Jamp Olanzapine Fc; Jamp Olanzapine ODT; Lybalvi; Mar-olanzapine; Mar-olanzapine ODT; Mint-olanzapine; Mint-olanzapine ODT; Mylan-olanzapine…	Aedon; Amulsin; Apisco; Apsico; Arkolamyl; Caprilon; CO Olanzapine; Deprex; Dominazol; Dopin; Egolanza; Elynza; Frenial; Jolyon-MD; Kozylex; Lanopin; Lanzapin; Lanzep; Lapenza; Lapozan; Lazapix	Olanzapine hydrochloride; Olanzapine pamoate; Olanzapine tartrate
DB00335	drugbank	CC(C)NCC(O)COC1=CC=C(CC(N)=O)C=C1	InChI=1S/C14H22N2O3/c1-10(2)16-8-12(17)9-19-13-5-3-11(4-6-13)7-14(15)18/h3-6,10,12,16-17H,7-9H2,1-2H3,(H2,15,18)	METKIMKYRPQLGS-UHFFFAOYSA-N	C14H22N2O3	266.336	266.163	4	41	0.998	29.983	1	3	0	1	2-(4-{2-hydroxy-3-[(propan-2-yl)amino]propoxy}phenyl)acetamide	0.57	0.425	-2.79	0	1	1	1	15.95	14.079	9.666	84.58	73.505	8	1	4.29e-01 g/l	tetrahydrofolic acid	0	DB00335	APRD00172	approved	Atenolol	1-p-Carbamoylmethylphenoxy-3-isopropylamino-2-propanol; 2-(p-(2-Hydroxy-3-(isopropylamino)propoxy)phenyl)acetamide; 4-(2-Hydroxy-3-((1-methylethyl)amino)propoxy)benzeneacetamide; Atenolol; Atenololum	Aa-atenidone; Act Atenolol; Ag-atenolol; Apo-atenol Tab 100mg; Apo-atenol Tab 50mg; Atenolol; Atenolol - Tab 100mg; Atenolol - Tab 50mg; Atenolol Scopolamine; Atenolol Tablets 100mg; Atenolol Tablets 50mg; Atenolol Tablets, BP; Atenolol and Chlorthalidone; Ava-atenolol; Bci Atenolol; Bio-atenolol; Dom-atenolol - 100mg; Dom-atenolol - 50mg; Ftp-atenolol; Ipg-atenolol; Jamp-atenolol; Mar-atenolol; …	Myocord; Normiten
DB00336	drugbank	NC(=O)N\N=C\C1=CC=C(O1)[N+]([O-])=O	InChI=1S/C6H6N4O4/c7-6(11)9-8-3-4-1-2-5(14-4)10(12)13/h1-3H,(H3,7,9,11)/b8-3+	IAIWVQXQOWNYOU-FPYGCLRLSA-N	C6H6N4O4	198.136	198.039	4	20	0	16.971	1	2	0	1	[(E)-[(5-nitrofuran-2-yl)methylidene]amino]urea	0.23	-0.135	-2.87	0	0	1	0	19.214	11.795	-1.982	123.76	44.206	3	1	2.68e-01 g/l	tetrahydrofolic acid	0	DB00336	APRD00050	approved; investigational; vet_approved; withdrawn	Nitrofural	5-Nitro-2-furaldehyde semicarbazone; Furacilin; Nitrofural; Nitrofurazone		Furacin; Furaderm; Nitrofurazone
DB00337	drugbank	[H][C@]1(CC[C@H](Cl)[C@@H](C1)OC)\C=C(/C)[C@@]1([H])OC(=O)[C@]2([H])CCCCN2C(=O)C(=O)[C@]2(O)O[C@@]([H])([C@H](C[C@H]2C)OC)[C@H](C[C@@H](C)C\C(C)=C\[C@@H](CC)C(=O)C[C@H](O)[C@H]1C)OC	InChI=1S/C43H68ClNO11/c1-10-30-18-24(2)17-25(3)19-36(53-8)39-37(54-9)21-27(5)43(51,56-39)40(48)41(49)45-16-12-11-13-32(45)42(50)55-38(28(6)33(46)23-34(30)47)26(4)20-29-14-15-31(44)35(22-29)52-7/h18,20,25,27-33,35-39,46,51H,10-17,19,21-23H2,1-9H3/b24-18+,26-20+/t25-,27+,28+,29-,30+,31-,32-,33-,35+,36-,37-,38+,39+,43+/m0/s1	KASDHRXLYQOAKZ-XDSKOBMDSA-N	C43H68ClNO11	810.46	809.448	10	124		87.793	0	2	0	0	(1R,9S,12S,13R,14S,17R,18E,21S,23S,24R,25S,27R)-12-[(1E)-1-[(1R,3R,4S)-4-chloro-3-methoxycyclohexyl]prop-1-en-2-yl]-17-ethyl-1,14-dihydroxy-23,25-dimethoxy-13,19,21,27-tetramethyl-11,28-dioxa-4-azatricyclo[22.3.1.0�?⁹]octacos-18-ene-2,3,10,16-tetrone	4.36	6.808	-5.73	1		4	0	14.663	9.956	-2.937	158.13	214.026	6	0	1.52e-03 g/l	sdz-asm 981	0	DB00337	APRD01182	approved; investigational	Pimecrolimus	33-Epi-chloro-33-desoxyascomycin; Pimecrolimus; Pimecrolimusum	Elidel; Pimecrolimus	Aregen; Rizan
DB00338	drugbank	COC1=CC2=C(C=C1)N=C(N2)S(=O)CC1=NC=C(C)C(OC)=C1C	InChI=1S/C17H19N3O3S/c1-10-8-18-15(11(2)16(10)23-4)9-24(21)17-19-13-6-5-12(22-3)7-14(13)20-17/h5-8H,9H2,1-4H3,(H,19,20)	SUBDBMMJDZJVOS-UHFFFAOYSA-N	C17H19N3O3S	345.416	345.115	5	43	0.001	37.455	1	1	0	1	6-methoxy-2-[(4-methoxy-3,5-dimethylpyridin-2-yl)methanesulfinyl]-1H-1,3-benzodiazole	1.66	2.434	-2.98	0	0	3	0	18.288	9.294	4.773	77.1	93.662	5	1	3.59e-01 g/l	biotin	0	DB00338	APRD00446	approved; investigational; vet_approved	Omeprazole	OMEP; Omeprazol; Omeprazole; Omeprazolum	24 Hr Omeprazole; Acid Reducer; Ag-omeprazole Dr; Ahi-omeprazole; Apo-omeprazole; Aspirin and Omeprazole Delayed-release Tab; Auro-omeprazole; Ava-omeprazole; Basic Care Omeprazole; Basic Care Omeprazole and Sodium Bicarbonate; Being Well Omeprazole; Berkley and Jensen Omeprazole; Bio-omeprazole; Care One Omeprazole; Careone Omeprazole; Caring Mill Omeprazole; Core Values Omeprazole; DG health om…	Antra; Audazol; Belmazol; Ceprandal; Danlox; Desec; Elgam; Emeproton; Gasec; Gastrimut; Gastroloc; Indurgan; Inhibitron; Logastric; Losec; Mepral; Mopral; Olexin; Omapren; Omepral; Omeprazon; Omeprol; Omezol; Omisec; Omizac; Ortanol; Parizac; Prazidec; Prazolit; Procelac; Ramezol; Regulacid; Sanamidol; Ulceral; Ulcesep; Ultop; Zepral	Omeprazole magnesium; Omeprazole sodium
DB00339	drugbank	NC(=O)C1=NC=CN=C1	InChI=1S/C5H5N3O/c6-5(9)4-3-7-1-2-8-4/h1-3H,(H2,6,9)	IPEHBUMCGVEMRF-UHFFFAOYSA-N	C5H5N3O	123.113	123.043	3	14	0	11.13	1	1	0	0	pyrazine-2-carboxamide	-0.71	-1.226	-0.12	0	0	1	0		13.059	-0.552	68.87	30.451	1	1	9.37e+01 g/l	biotin	0	DB00339	APRD01206	approved; investigational	Pyrazinamide	2-carbamylpyrazine; 2-pyrazinecarboxamide; Aldinamide; Pirazinamida; Pirazinamide; Pyrazinamid; Pyrazinamida; Pyrazinamide; Pyrazinamidum; Pyrazine carboxamide; pyrazine-2-carboxamide; Pyrazineamide; Pyrazinecarboxamide; Pyrazinoic acid amide; Pyrizinamide	PMS-pyrazinamide; Pdp-pyrazinamide; Pyrazinamide; Rifater; Tebrazid	Piraldina; Prazina; Pyrafat; Pyrazide; Tebrazid; Tisamid
DB00340	drugbank	CN1CCCC(CC2C3=CC=CC=C3SC3=CC=CC=C23)C1	InChI=1S/C20H23NS/c1-21-12-6-7-15(14-21)13-18-16-8-2-4-10-19(16)22-20-11-5-3-9-17(18)20/h2-5,8-11,15,18H,6-7,12-14H2,1H3	MJFJKKXQDNNUJF-UHFFFAOYSA-N	C20H23NS	309.468	309.155	1	45	0.995	35.652	1	0	0	1	1-methyl-3-[(9H-thioxanthen-9-yl)methyl]piperidine	5.51	5.065	-6.48	0	1	4	1			9.341	3.24	97.168	2	0	1.02e-04 g/l	tetrahydrofolic acid	1	DB00340	APRD01101	approved	Metixene	Methixen; Methixene; Metisene; Metixene; Métixène; Metixeno; Metixenum		Cholinfall; Methixart; Tremaril; Tremarit	Metixene hydrochloride
DB00341	drugbank	OC(=O)COCCN1CCN(CC1)C(C1=CC=CC=C1)C1=CC=C(Cl)C=C1	InChI=1S/C21H25ClN2O3/c22-19-8-6-18(7-9-19)21(17-4-2-1-3-5-17)24-12-10-23(11-13-24)14-15-27-16-20(25)26/h1-9,21H,10-16H2,(H,25,26)	ZKLPARSLTMPFCP-UHFFFAOYSA-N	C21H25ClN2O3	388.888	388.155	5	52	-0.349	41.843	1	1	0	1	2-(2-{4-[(4-chlorophenyl)(phenyl)methyl]piperazin-1-yl}ethoxy)acetic acid	2.98	0.874	-3.77	1	0	3	0		3.59	7.42	53.01	106.867	8	1	6.58e-02 g/l	tetrahydrofolic acid	0	DB00341	APRD00630	approved	Cetirizine	Cetirizin; Cetirizina; Cetirizine; Cetirizinum	12 Hour Allergy D; 24 Hour Allergy; 24 Hour Allergy Lil Drug Store Products; 24-Hour All Day Allergy; 7 Select All Day Allergy; 7 Select Childrens Allergy Relief; ALLERGY RELIEF 10 mg; Ag-cetirizine; All Day Allergy; All Day Allergy 24 hour; All Day Allergy Antihistamine; All Day Allergy D; All Day Allergy Relief; All Day Allergy Relief 24 HOUR; All Day Allergy Relief 24 Hour; All Day Allergy Rel…	Alerlisin; Cetryn; Formistin; Hitrizin; Virlix; Zirtek; Zyrlex	Cetirizine hydrochloride
DB00342	drugbank	CC(C)(C)C1=CC=C(C=C1)C(O)CCCN1CCC(CC1)C(O)(C1=CC=CC=C1)C1=CC=CC=C1	InChI=1S/C32H41NO2/c1-31(2,3)26-18-16-25(17-19-26)30(34)15-10-22-33-23-20-29(21-24-33)32(35,27-11-6-4-7-12-27)28-13-8-5-9-14-28/h4-9,11-14,16-19,29-30,34-35H,10,15,20-24H2,1-3H3	GUGOEEXESWIERI-UHFFFAOYSA-N	C32H41NO2	471.673	471.314	3	76		56.452	1	2	0	0	1-(4-tert-butylphenyl)-4-[4-(hydroxydiphenylmethyl)piperidin-1-yl]butan-1-ol	5.89	6.479	-6.01	1		4	1	14.525	13.197	9.023	43.7	146.267	9	0	4.58e-04 g/l	terfenadine	0	DB00342	APRD00606	approved; withdrawn	Terfenadine	(RS)-1-(4-tert-butylphenyl)-4-{4-[hydroxy(diphenyl)methyl]piperidin-1-yl}-butan-1-ol; Terfenadin; Terfenadina; Terfénadine; Terfenadine; Terfenadinum	Allergy Relief; Allergy Relief Once A Day Allergy Caplet 120mg; Apo-terfenadine Tab 120mg; Apo-terfenadine Tablets 60mg; Novo-terfenadine Tab 60mg; Seldane - Sus 30mg/5ml; Seldane - Tab 60mg; Seldane 120mg Once-A-day Caplets; Seldane Sus 6mg/ml; Seldane Tab 120mg; Seldane Tab 60mg	Bronal; Daylert; Seldane; Servinin; Teldane; Terfed; Terfenadin AL; Terfenadine FLX; Terfin; Ternadin; Trexyl; Triludan
DB00343	drugbank	COC1=CC=C(C=C1)[C@@H]1SC2=C(C=CC=C2)N(CCN(C)C)C(=O)[C@@H]1OC(C)=O	InChI=1S/C22H26N2O4S/c1-15(25)28-20-21(16-9-11-17(27-4)12-10-16)29-19-8-6-5-7-18(19)24(22(20)26)14-13-23(2)3/h5-12,20-21H,13-14H2,1-4H3/t20-,21+/m1/s1	HSUGRBWQSSZJOP-RTWAWAEBSA-N	C22H26N2O4S	414.518	414.161	4	55	0.937	43.679	1	0	0	1	(2S,3S)-5-[2-(dimethylamino)ethyl]-2-(4-methoxyphenyl)-4-oxo-2,3,4,5-tetrahydro-1,5-benzothiazepin-3-yl acetate		2.727		1	1	3	1		12.861	8.175	59.08	114.366	7	1		disodium dexamethasone phosphate(2-)	0	DB00343	APRD00473	approved; investigational	Diltiazem	(+)-cis-5-[2-(dimethylamino)ethyl]-2,3-dihydro-3-hydroxy-2-(p-methoxyphenyl)-1,5-benzothiazepin-4(5H)-one acetate ester; (2S-cis)-3-(acetyloxy)-5-[2-(dimethylamino)ethyl]-2,3-dihydro-2-(4-methoxyphenyl)-1,5-benzothiazepin-4(5H)-one; (2S,3S)-5-(2-(dimethylamino)ethyl)-2-(4-methoxyphenyl)-4-oxo-2,3,4,5-tetrahydrobenzo[b][1,4]thiazepin-3-yl acetate; Acetic acid (2S,3S)-5-(2-dimethylamino-ethyl)-2-(4…	Aa-diltiaz; Act Diltiazem CD; Act Diltiazem T; Alti-diltiazem Tab 30mg; Alti-diltiazem Tab 60mg; Apo-diltiaz CD; Apo-diltiaz Injectable; Apo-diltiaz SR; Apo-diltiaz TZ; Ava-diltiazem; Cardizem; Cardizem CD; Cardizem Injectable; Cardizem Injectable Liq 5mg/ml; Cardizem LA; Cardizem SR 120mg; Cardizem SR 60mg; Cardizem SR 90mg; Cartia XT; Cartia Xt; Dilacor XR; Dilt-CD; Diltia XT; Diltiazem CD; Dil…	Acalix; Adizem; Altiazem; Anoheal; Calcicard; Cartia; Dilacor; Dilacor-XR; Dilcontin; Dilrene; Dilticard; Dilzem; Herbesser; Incoril AP; Masdil; Surazem; TAZTIA; Tildem; Viazem	Diltiazem hydrochloride; Diltiazem malate; Diltiazem maleate
DB00344	drugbank	CNCCCC1C2=CC=CC=C2C=CC2=CC=CC=C12	InChI=1S/C19H21N/c1-20-14-6-11-19-17-9-4-2-7-15(17)12-13-16-8-3-5-10-18(16)19/h2-5,7-10,12-13,19-20H,6,11,14H2,1H3	BWPIARFWQZKAIA-UHFFFAOYSA-N	C19H21N	263.377	263.167	1	41	1	31.604	1	1	0	1	methyl(3-{tricyclo[9.4.0.0^{3,8}]pentadeca-1(15),3,5,7,9,11,13-heptaen-2-yl}propyl)amine	4.65	4.497	-6.06	0	1	3	1			10.543	12.03	87.303	4	1	2.31e-04 g/l	biotin	1	DB00344	APRD00441	approved	Protriptyline	3-(5H-dibenzo[a,d][7]annulen-5-yl)-N-methylpropan-1-amine; 3-(5H-dibenzo[a,d]cyclohepten-5-yl)-N-methyl-1-propanamine; 5-(3-methylaminopropyl)-5H-dibenzo[a,d]cycloheptene; 7-(3-methylaminopropyl)-1,2:5,6-dibenzocycloheptatriene; Amimetilina; N-methyl-5H-dibenzo[a,d]cycloheptene-5-propanamine; N-methyl-5H-dibenzo[a,d]cycloheptene-5-propylamine; Protriptilina; Protriptylin; Protriptyline; Protripty…	Protriptyline Hydrochloride; Protriptyline hydrochloride; Triptil Tab 10mg; Vivactil	Triptil	Protriptyline hydrochloride
DB00345	drugbank	NC1=CC=C(C=C1)C(=O)NCC(O)=O	InChI=1S/C9H10N2O3/c10-7-3-1-6(2-4-7)9(14)11-5-8(12)13/h1-4H,5,10H2,(H,11,14)(H,12,13)	HSMNQINEKMPTIC-UHFFFAOYSA-N	C9H10N2O3	194.187	194.069	4	24	-0.998	19.128	1	3	0	0	2-[(4-aminophenyl)formamido]acetic acid	0	-1.012	-1.79	0	-1	1	-1	15.848	2.702	4.242	92.42	50.818	3	1	3.13e+00 g/l	biotin	0	DB00345	APRD00792	approved; investigational	Aminohippuric acid	4-aminohippuric acid; Aminohippurate; Aminohippuric acid; N-(p-Aminobenzoyl)aminoacetic acid; N-(p-Aminobenzoyl)glycine; N-(para-aminobenzoyl)glycine; p-aminohippurate; p-aminohippuric acid; PAH; PAHA; para-aminohippurate; para-aminohippuric acid ; paraaminohippuric acid	Aminohippurate Sodium Inj Liq 20%; Aminohippurate Sodium Pah		Aminohippurate sodium
DB00346	drugbank	COC1=CC2=C(C=C1OC)C(N)=NC(=N2)N(C)CCCNC(=O)C1CCCO1	InChI=1S/C19H27N5O4/c1-24(8-5-7-21-18(25)14-6-4-9-28-14)19-22-13-11-16(27-3)15(26-2)10-12(13)17(20)23-19/h10-11,14H,4-9H2,1-3H3,(H,21,25)(H2,20,22,23)	WNMJYKCGWZFFKR-UHFFFAOYSA-N	C19H27N5O4	389.449	389.206	8	55		42.709	1	2	0	1	N-{3-[(4-amino-6,7-dimethoxyquinazolin-2-yl)(methyl)amino]propyl}oxolane-2-carboxamide	2.02	1.188	-3.14	1		3	1		14.64	7.303	111.83	107.114	8	1	2.82e-01 g/l	alfuzosin	0	DB00346	APRD00490	approved; investigational	Alfuzosin	(±)-N-[3-[(4-amino-6,7-dimethoxy-2-quinazolinyl)methylamino]propyl]tetrahydro-2-furamide; Alfuzosin; Alfuzosina; Alfuzosine; Alfuzosinum; N-[3-[(4-amino-6,7-dimethoxy-quinazolin-2-yl)- methyl-amino]propyl] tetrahydrofuran- 2-carboxamide	Alfuzosin; Alfuzosin Hydrochloride; Alfuzosin Hydrochloride ER; Alfuzosin Hydrochloride extended release; Alfuzosin hydrochloride; Apo-alfuzosin; Auro-alfuzosin; Sandoz Alfuzosin; Teva-alfuzosin Pr; Uroxatral; Xatral	Alcinin; Alfasin XR; Alfetim; Alfoo; Alfu; Alfuran; Alfusozina; Flotral; Fual; Profuzo; Rantral; Uriten; Xantral; Xelflo; Zatral	Alfuzosin hydrochloride
DB00347	drugbank	CN1C(=O)OC(C)(C)C1=O	InChI=1S/C6H9NO3/c1-6(2)4(8)7(3)5(9)10-6/h1-3H3	IRYJRGCIQBGHIV-UHFFFAOYSA-N	C6H9NO3	143.141	143.058	2	19	0	13.588	1	0	0	0	trimethyl-1,3-oxazolidine-2,4-dione	0.07	0.504	0.17	0	0	1	0				46.61	33.2	0	1	2.12e+02 g/l	tetrahydrofolic acid	0	DB00347	APRD00315	approved	Trimethadione	Trimetadiona; Trimethadion; Trimethadione; Triméthadione; Trimethadionum; Trimethinum; Troxidone	Tridione	Minoale
DB00348	drugbank	[O-][N+](=O)C1=C(C=CC(=C1)C(F)(F)F)C(=O)C1C(=O)CCCC1=O	InChI=1S/C14H10F3NO5/c15-14(16,17)7-4-5-8(9(6-7)18(22)23)13(21)12-10(19)2-1-3-11(12)20/h4-6,12H,1-3H2	OUBCNLGXQFSTLU-UHFFFAOYSA-N	C14H10F3NO5	329.228	329.051	5	33	-0.265	26.76	1	0	0	1	2-[2-nitro-4-(trifluoromethyl)benzoyl]cyclohexane-1,3-dione	2.06	3.128	-4.61	0	0	2	0		7.443	-7.328	94.35	71.344	4	1	8.11e-03 g/l	biotin	0	DB00348	APRD01141	approved; investigational	Nitisinone	2-(alpha,alpha,alpha-Trifluoro-2-nitro-p-tuluoyl)-1,3-cyclohexanedione; Nitisinona; Nitisinone; Nitisinonum	Mdk-nitisinone; Nitisinone; Nitisinone Mdk; Nitisinone Tablets; Nityr; Orfadin
DB00349	drugbank	CN1C2=C(C=C(Cl)C=C2)N(C2=CC=CC=C2)C(=O)CC1=O	InChI=1S/C16H13ClN2O2/c1-18-13-8-7-11(17)9-14(13)19(16(21)10-15(18)20)12-5-3-2-4-6-12/h2-9H,10H2,1H3	CXOXHMZGEKVPMT-UHFFFAOYSA-N	C16H13ClN2O2	300.74	300.067	2	34	-0.938	30.066	1	0	0	1	7-chloro-1-methyl-5-phenyl-2,3,4,5-tetrahydro-1H-1,5-benzodiazepine-2,4-dione	2.14	2.554	-3.26	0	-1	3	-1		5.818	-6.723	40.62	80.299	1	1	1.64e-01 g/l	tetrahydrofolic acid	0	DB00349	APRD00307	approved; illicit	Clobazam	1-phenyl-5-methyl-8-chloro-1,2,4,5-tetrahydro-2,4-dioxo-3H-1,5-benzodiazepine; 7-Chloro-1-methyl-5-phenyl-1,5-dihydro-benzo[b][1,4]diazepine-2,4-dione; Clobazam; Clobazamum	Apo-clobazam; Clobazam; Clobazam-10; Dom-clobazam; Frisium Tab 10mg; Frisium Tablet 10mg; Frisium Tablets 10mg; Ntp-clobazam; Onfi; PMS-clobazam; Ratio-clobazam; Sympazan; Teva-clobazam	Aedon; Castilium; Clobam; Clobamax; Frisium; Grifoclobam; Mystan; Noiafren; Sederlona; Urbanil; Urbanol; Urbanyl; Venium
DB00350	drugbank	NC1=CC(=NC(N)=[N+]1[O-])N1CCCCC1	InChI=1S/C9H15N5O/c10-7-6-8(12-9(11)14(7)15)13-4-2-1-3-5-13/h6H,1-5,10H2,(H2,11,12)	ZFMITUMMTDLWHR-UHFFFAOYSA-N	C9H15N5O	209.248	209.128	5	30		21.97	1	2	0	1	2,6-diamino-4-(piperidin-1-yl)pyrimidin-1-ium-1-olate	1.24	0.001	-1.02	0		2	0		17.62	1.692	95.11	60.421	1	1	1.99e+01 g/l	3-carbamoyl-1-[(2R,3R,4S,5R)-5-[({[(2R,3S,4R,5R)-3,4-dihydroxy-5-{imidazo[2,1-f]purin-3-yl}oxolan-2-yl]methoxy(hydroxy)phosphoryl phosphonato}oxy)methyl]-3,4-dihydroxyoxolan-2-yl]-1lambda5-pyridin-1-ylium	0	DB00350	APRD00086; DB08225	approved; investigational	Minoxidil	2,4-Diamino-6-piperidinopyrimidine 3-oxide; 6-Piperidin-1-ylpyrimidine-2,4-diamine 3-oxide; Minossidile; Minoxidil; Minoxidilum	2% Minoxidil Hair regrowth serum; 2% Minoxidil hair growth oil; 5% Minoxidil Foam; 5% Minoxidil Hair Regrowth Treatment; 5% Minoxidil Hair growth Serum; 5% Minoxidil Hair growth foam; 5% Minoxidil Serum; 5% Minoxidil Spray.; 5% Minoxidil Topical Solution; 5% Minoxidil hair growth oil; Apo-gain Liq 20mg/ml; Axelofein; Azelomax Forte; BOSLEY Man 5 Minoxidil Topical Solution; BOSLEY PROFESSIONAL STR…	Alostil; Apo-Gain; Avogain; Lipogaine; Lonolox; Minodyl; Minoximen; Mintop; Normoxidil; Regaine; Rogaine; Theroxidil; Tricoxidil; Vanarex	Minoxidil sulfate
DB00351	drugbank	[H][C@@]12CC[C@](OC(C)=O)(C(C)=O)[C@@]1(C)CC[C@@]1([H])[C@@]2([H])C=C(C)C2=CC(=O)CC[C@]12C	InChI=1S/C24H32O4/c1-14-12-18-19(22(4)9-6-17(27)13-21(14)22)7-10-23(5)20(18)8-11-24(23,15(2)25)28-16(3)26/h12-13,18-20H,6-11H2,1-5H3/t18-,19+,20+,22-,23+,24+/m1/s1	RQZAXGRLVPAYTJ-GQFGMJRRSA-N	C24H32O4	384.516	384.23	3	60		43.514	1	0	0	1	(1S,2R,10R,11S,14R,15S)-14-acetyl-2,8,15-trimethyl-5-oxotetracyclo[8.7.0.0²,�?0¹¹,¹⁵]heptadeca-6,8-dien-14-yl acetate	3.71	3.724	-5.06	0		4	0	19.923	17.826	-4.861	60.44	108.655	3	1	3.36e-03 g/l	DMAP	0	DB00351	APRD01092	approved; investigational; vet_approved	Megestrol acetate	17-Acetoxy-6-methylpregna-4,6-diene-3,20-dione; 17-Hydroxy-6-methylpregna-4,6-diene-3,20-dione 17-acetate; 17alpha-Acetoxy-6-dehydro-6-methylprogesterone; 17alpha-Hydroxy-6-methylpregna-4,6-diene-3,20-dione acetate; 17α-Acetoxy-6-dehydro-6-methylprogesterone; 17α-Hydroxy-6-methylpregna-4,6-diene-3,20-dione acetate; 6-Dehydro-6-methyl-17alpha-acetoxyprogesterone; 6-Dehydro-6-methyl-17α-acetoxyprog…	Apo-megestrol; Linmegestrol - Tab 160mg; Linmegestrol - Tab 40mg; Megace; Megace ES; Megace Es; Megace Os; Megestol; Megestrol; Megestrol Acetate; Megestrol acetate; Megestrol-160 - Tab 160 mg; Megestrol-40 - Tab 40mg	Maygace; Megestat; Megestil; Megestin
DB00352	drugbank	NC1=NC(=S)C2=C(N1)N=CN2	InChI=1S/C5H5N5S/c6-5-9-3-2(4(11)10-5)7-1-8-3/h1H,(H4,6,7,8,9,10,11)	WYWHKKSPHMUBEB-UHFFFAOYSA-N	C5H5N5S	167.192	167.027	4	16	0.003	15.646	1	3	0	0	2-amino-6,7-dihydro-3H-purine-6-thione	-0.36	-0.349	-2.3	0	0	2	0	15.172	10.813	4.54	79.09	46.892	0	1	8.34e-01 g/l	biotin	0	DB00352	APRD00290	approved	Tioguanine	2-Amino 6MP; 2-Amino-1,7-dihydro-6H-purine-6-thione; 2-amino-1,9-dihydropurine-6-thione; 2-Amino-6-mercaptopurine; 2-Amino-6-merkaptopurin; 2-Amino-6-purinethiol; 2-Aminopurin-6-thiol; 2-Aminopurine-6-thiol; 2-Aminopurine-6(1H)-thione; 6-Mercapto-2-aminopurine; 6-Mercaptoguanine; 6-TG; 6-Thioguanine; TG; ThG; Thioguanine; Thioguanine anhydrous; Thioguanine, anhydrous; Tioguanin; Tioguanina; Tiogu…	Lanvis; Tabloid	Tioguanina; Tioguanine
DB00353	drugbank	[H][C@@]12CC3=CNC4=CC=CC(=C34)C1=C[C@H](CN2C)C(=O)N[C@@H](CC)CO	InChI=1S/C20H25N3O2/c1-3-14(11-24)22-20(25)13-7-16-15-5-4-6-17-19(15)12(9-21-17)8-18(16)23(2)10-13/h4-7,9,13-14,18,21,24H,3,8,10-11H2,1-2H3,(H,22,25)/t13-,14+,18-/m1/s1	UNBRKDKAWYKMIV-QWQRMKEZSA-N	C20H25N3O2	339.431	339.195	3	50	0.894	38.73	1	3	0	1	(4R,7R)-N-[(2S)-1-hydroxybutan-2-yl]-6-methyl-6,11-diazatetracyclo[7.6.1.0^{2,7}.0^{12,16}]hexadeca-1(16),2,9,12,14-pentaene-4-carboxamide	1.74	1.593	-3.22	0	1	4	1	15.949	14.997	7.927	68.36	99.576	4	1	2.04e-01 g/l	tetrahydrofolic acid	0	DB00353	APRD00739	approved	Methylergometrine	9,10-Didehydro-N-[1-(hydroxymethyl)-propyl]-D-lysergamide; D-lysergic acid 1-butanolamide; Ergotyl; Methylergobasin; Methylergometrin; Méthylergométrine; Methylergometrine; Methylergometrinum; Methylergonovine; Metilergometrina; Metilergometrinio	Methergine; Methylergonovine Maleate	Basofortina; Bledstop; Demergin; Ergogin; Ergomed; Ergomin; Ergotyl; Expogin; Glomethyl; Ingagen-M; Mem; Mergot; Mergotrex; Metenarin; Metermin; Méthergin; Methergin; Metherinal; Metherspan; Methovin; Methylergobrevin; Methylergometrin; Metilat; Metiler; Metilergometrina; Metrine; Metrol; Metvell; Myomergin; Myometril; Neo-ergo; Partan M; Pospargin; Satergin; Usamema; Utergin; Uterine; Uterjin; U…	Methylergometrine maleate; Methylergometrine tartrate
DB00354	drugbank	CC(C)(C)C1=CC=C(CN2CCN(CC2)C(C2=CC=CC=C2)C2=CC=C(Cl)C=C2)C=C1	InChI=1S/C28H33ClN2/c1-28(2,3)25-13-9-22(10-14-25)21-30-17-19-31(20-18-30)27(23-7-5-4-6-8-23)24-11-15-26(29)16-12-24/h4-16,27H,17-21H2,1-3H3	MOYGZHXDRJNJEP-UHFFFAOYSA-N	C28H33ClN2	433.028	432.233	2	64	0.749	50.936	1	0	0	0	1-[(4-tert-butylphenyl)methyl]-4-[(4-chlorophenyl)(phenyl)methyl]piperazine	6.16	7.42	-6.25	1	1	4	1			7.599	6.48	133.017	6	0	2.46e-04 g/l	biotin	1	DB00354	APRD00723	approved	Buclizine	1-(p-tert-Butylbenzyl)-4-(4-chloro-alpha-phenylbenzyl)piperazine; Buclizina; Buclizine; Buclizinum		Bucladin; Bucladin-S; Longifene Syrup	Buclizine hydrochloride
DB00355	drugbank	C[C@H]1[C@H](NC(=O)C(=N/OC(C)(C)C(=O)O)\C2=CSC([NH3+])=N2)C(=O)N1S([O-])(=O)=O	InChI=1S/C13H17N5O8S2/c1-5-7(10(20)18(5)28(23,24)25)16-9(19)8(6-4-27-12(14)15-6)17-26-13(2,3)11(21)22/h4-5,7H,1-3H3,(H2,14,15)(H,16,19)(H,21,22)(H,23,24,25)/b17-8-/t5-,7-/m0/s1	WZPBZJONDBGPKJ-VEHQQRBSSA-N	C13H17N5O8S2	435.433	435.052	10	45	-1.999	39.95	1	3	0	0	(2S,3S)-3-[(2Z)-2-(2-azaniumyl-1,3-thiazol-4-yl)-2-[(1-carboxy-1-methylethoxy)imino]acetamido]-2-methyl-4-oxoazetidine-1-sulfonate	0.04	-3.078	-4.06	0	-2	2	-2	2.865	-1.524	3.909	206.03	102.094	6	1	4.29e-02 g/l	tetrahydrofolic acid	0	DB00355	APRD00815; EXPT00605	approved	Aztreonam	(Z,)-2-((((2-Amino-4-thiazolyl)(((2S,3S,)-2-methyl-4-oxo-1-sulfo-3-azetidinyl)carbamoyl)methylene)amino)oxy)-2-methylpropionic acid; 2-({[(1Z)-1-(2-amino-1,3-thiazol-4-yl) -2- {[(2S,3S)-2-methyl-4-oxo-1-sulfoazetidin-3-yl]amino} -2- oxoethylidene]amino}oxy)-2-methylpropanoic acid; Aztreonam; Aztréonam; Aztreonamum	Azactam; Aztreonam; Cayston	Azenam; Aztram; Aztreo; Bencipen; Primbactam; Trezam; Vebac	Aztreonam lysine
DB00356	drugbank	ClC1=CC2=C(OC(=O)N2)C=C1	InChI=1S/C7H4ClNO2/c8-4-1-2-6-5(3-4)9-7(10)11-6/h1-3H,(H,9,10)	TZFWDZFKRBELIQ-UHFFFAOYSA-N	C7H4ClNO2	169.565	168.993	2	15	-0.004	14.94	1	1	0	0	5-chloro-2,3-dihydro-1,3-benzoxazol-2-one	2.09	1.936	-1.76	0	0	2	0		9.391	-2.173	38.33	41.069	0	1	2.96e+00 g/l	biotin	1	DB00356	APRD00308	approved	Chlorzoxazone	2-hydroxy-5-chlorobenzoxazole; 5-chloro-2-benzoxazolinone; 5-chloro-2-benzoxazolol; 5-chloro-2-benzoxazolone; 5-chloro-2-hydroxybenzoxazole; 5-chloro-2(3H)-benzoxazolone; 5-chloro-3H-benzooxazol-2-one; 5-chlorobenzoxazolidone; 5-chlorobenzoxazolin-2-one; Chlorzoxane; Chlorzoxazon; Chlorzoxazona; Chlorzoxazone; Chlorzoxazonum; Clorzoxazona; Clorzoxazone	Acetazone Forte; Acetazone Forte C8; Back-aid Forte - Tab; Chlorzoxazone; Extra Strength Tylenol Aches and Strains; Gin Pain Pills - Tab; Lorzone; Parafon DSC; Parafon Forte; Parafon Forte C8 W Codeine Tab; Parafon Forte DSC; Parafon Forte Tablets	Myoflexin; Paraflex; Relaxazone; Remular; Remular-S; Solaxin; Strifon Forte DSC
DB00357	drugbank	CCC1(CCC(=O)NC1=O)C1=CC=C(N)C=C1	InChI=1S/C13H16N2O2/c1-2-13(8-7-11(16)15-12(13)17)9-3-5-10(14)6-4-9/h3-6H,2,7-8,14H2,1H3,(H,15,16,17)	ROBVIMPUHSLWNV-UHFFFAOYSA-N	C13H16N2O2	232.278	232.121	3	33	0.002	24.694	1	2	0	1	3-(4-aminophenyl)-3-ethylpiperidine-2,6-dione	1.49	1.3	-2.8	0	0	2	0		11.692	4.277	72.19	65.354	2	1	3.71e-01 g/l	tetrahydrofolic acid	0	DB00357	APRD00592	approved; investigational	Aminoglutethimide	2-(p-Aminophenyl)-2-ethylglutarimide; 3-Ethyl-3-(p-aminophenyl)-2,6-dioxopiperidine; Aminoglutethimid; Aminoglutéthimide; Aminoglutethimide; Aminoglutethimidum; Aminoglutetimida; Aminoglutetimide; DL-Aminoglutethimide; p-Aminoglutethimide; α-(p-Aminophenyl)-α-ethylglutarimide	Cytadren; Cytadren Tab 250mg	Elipten; Mamomit; Orimeten; Rogluten
DB00358	drugbank	OC(C1CCCCN1)C1=CC(=NC2=C1C=CC=C2C(F)(F)F)C(F)(F)F	InChI=1S/C17H16F6N2O/c18-16(19,20)11-5-3-4-9-10(15(26)12-6-1-2-7-24-12)8-13(17(21,22)23)25-14(9)11/h3-5,8,12,15,24,26H,1-2,6-7H2	XEEQGYMUWCZPDN-UHFFFAOYSA-N	C17H16F6N2O	378.312	378.117	3	42	0.997	31.734	1	2	0	1	[2,8-bis(trifluoromethyl)quinolin-4-yl](piperidin-2-yl)methanol	3.1	4.111	-4	0	1	3	1		13.786	9.462	45.15	82.577	4	1	3.80e-02 g/l	biotin	0	DB00358	APRD00300	approved; investigational	Mefloquine	[(R*,S*)-2,8-bis(trifluoromethyl)quinolin-4-yl]-(2-piperidyl)methanol; alpha-2-Piperidinyl-2,8-bis(trifluoromethyl)-4-quinolinemethanol; Mefloquin; Mefloquina; Mefloquine; Méfloquine; Mefloquinum	Lariam; Lariam Tab 250mg; Mefloquine; Mefloquine Hydrochloride	Eloquine; Facital; Falcital; Larimef; Mefax; Mefliam; Meflon; Mefloquina; Mefque; Mephaquin; Mephaquin Lactab; Mequin; Mqf; Suton; Tropicur	Mefloquine hydrochloride
DB00359	drugbank	NC1=CC=C(C=C1)S(=O)(=O)NC1=NC=CC=N1	InChI=1S/C10H10N4O2S/c11-8-2-4-9(5-3-8)17(15,16)14-10-12-6-1-7-13-10/h1-7H,11H2,(H,12,13,14)	SEEPANYCNGTZFQ-UHFFFAOYSA-N	C10H10N4O2S	250.277	250.052	5	27	-0.506	24.343	1	2	0	1	4-amino-N-(pyrimidin-2-yl)benzene-1-sulfonamide	0.25	0.387	-2.62	0	-1	2	-1		6.99	2.013	97.97	64.201	2	1	6.01e-01 g/l	biotin	0	DB00359	APRD00190	approved; investigational; vet_approved	Sulfadiazine	2-sulfanilamidopyrimidine; 2-sulfanilylaminopyrimidine; 4-amino-N-2-pyrimidinylbenzenesulfonamide; N(1)-2-Pyrimidinylsulfanilamide; N(1)-2-Pyrimidylsulfanilamide; Sulfadiazin; Sulfadiazina; Sulfadiazine; Sulfadiazinum; Sulfapyrimidine; Sulphadiazine	Coptin Oral Suspension; Coptin Tab; Ovoquinol Cones; Ovoquinol Crm Vaginale; Sulfadiazine; Sulfadiazine Sodium; Sulfadiazine Tab 7.7gr; Trisulfaminic Sus; Trisulfaminic Tab	Adiazine	Sulfadiazine sodium
DB00360	drugbank	[H][C@@]1(CNC2=C(N1)C(=O)NC(N)=N2)[C@@H](O)[C@H](C)O	InChI=1S/C9H15N5O3/c1-3(15)6(16)4-2-11-7-5(12-4)8(17)14-9(10)13-7/h3-4,6,12,15-16H,2H2,1H3,(H4,10,11,13,14,17)/t3-,4+,6-/m0/s1	FNKQXYHWGSIFBK-RPDRRWSUSA-N	C9H15N5O3	241.247	241.117	7	32	-0.131	23.615	1	6	0	0	(6R)-2-amino-6-[(1R,2S)-1,2-dihydroxypropyl]-3,4,5,6,7,8-hexahydropteridin-4-one	-1.82	-2.321	-2.07	0	0	2	0	13.533	7.82	0.82	132	68.633	2	0	2.03e+00 g/l	biotin	0	DB00360	APRD01297; EXPT00691; DB02692	approved; investigational	Sapropterin	(�?-(6R)-2-amino-6-((1R,2S)-1,2-dihydroxypropyl)-5,6,7,8-tetrahydro-4(3H)-pteridinone; (6R)-L-erythro-5,6,7,8-tetrahydrobiopterin; (6R)-L-erythro-tetrahydrobiopterin; 2-Amino-6-(1,2-dihydroxypropyl)-5,6,7,8-tetrahydoro-4(1H)-pteridinone; 5,6,7,8-Tetrahydrobiopterin; 6R-5,6,7,8-tetrahydrobiopterin; 6R-BH4; 6R-L-5,6,7,8-tetrahydrobiopterin; R-THBP; Sapropterin; Sapropterina; sapropterinum; Tetrahyd…	Javygtor; Kuvan; Reddy-sapropterin; Sapropterin Dihydrochloride; Sapropterin Dipharma; Sapropterin dihydrochloride	BH4; Biopten	Sapropterin dihydrochloride
DB00361	drugbank	[H][C@@]12N(C)C3=CC(OC)=C(C=C3[C@@]11CCN3CC=C[C@](CC)([C@@]13[H])[C@@]([H])(OC(C)=O)[C@]2(O)C(=O)OC)[C@]1(C[C@@]2([H])CN(CC(CC)=C2)CC2=C1NC1=CC=CC=C21)C(=O)OC	InChI=1S/C45H54N4O8/c1-8-27-19-28-22-44(40(51)55-6,36-30(25-48(23-27)24-28)29-13-10-11-14-33(29)46-36)32-20-31-34(21-35(32)54-5)47(4)38-43(31)16-18-49-17-12-15-42(9-2,37(43)49)39(57-26(3)50)45(38,53)41(52)56-7/h10-15,19-21,28,37-39,46,53H,8-9,16-18,22-25H2,1-7H3/t28-,37-,38+,39+,42+,43+,44-,45-/m0/s1	GBABOYUKABKIAF-IELIFDKJSA-N	C45H54N4O8	778.947	778.394	8	111		84.308	1	2	0	0	methyl (1R,9R,10S,11R,12R,19R)-11-(acetyloxy)-12-ethyl-4-[(12S,14R)-16-ethyl-12-(methoxycarbonyl)-1,10-diazatetracyclo[12.3.1.0^{3,11}.0^{4,9}]octadeca-3(11),4,6,8,15-pentaen-12-yl]-10-hydroxy-5-methoxy-8-methyl-8,16-diazapentacyclo[10.6.1.0^{1,9}.0^{2,7}.0^{16,19}]nonadeca-2,4,6,13-tetraene-10-carboxylate	4.39	4.648	-4.81	1		9	2	15.049	10.868	8.663	133.87	216.987	10	0	1.22e-02 g/l	methyl (1R,9R,10S,11R,12R,19R)-11-(acetyloxy)-12-ethyl-4-[(12S,14R)-16-ethyl-12-(methoxycarbonyl)-1,10-diazatetracyclo[12.3.1.0^{3,11}.0^{4,9}]octadeca-3(11),4,6,8,15-pentaen-12-yl]-10-hydroxy-5-methoxy-8-methyl-8,16-diazapentacyclo[10.6.1.0^{1,9}.0^{2,7}.0^{16,19}]nonadeca-2,4,6,13-tetraene-10-carboxylate	0	DB00361	APRD00101	approved; investigational	Vinorelbine	5'-Noranhydrovinblastine; Vinorelbin; Vinorelbina; Vinorelbine; Vinorelbinum	Aj-vinorelbine; Navelbine; Vinorelbine; Vinorelbine Injection; Vinorelbine Injection, USP; Vinorelbine Tartrate; Vinorelbine Tartrate Injection USP; Vinorelbine Tartrate for Injection; Vinorelbine tartrate	Bendarelbin; Eberelbin; Eunexon; Eurovinorelbin; Filcrin; Navelbin; Navildez; Navin; Navirel; Neocitec; Renovel; Riborelbin; Vilne; Vinelbine; Vinorayne; Vinorel; Vinorgen; Vinotel; Zinavin	Vinorelbine tartrate
DB00362	drugbank	[H][C@]1(NC(=O)[C@@H](NC(=O)[C@@H]2C[C@@H](O)CN2C(=O)[C@@H](NC(=O)[C@H](C[C@@H](O)[C@@H](O)NC(=O)[C@@H]2[C@@H](O)[C@@H](C)CN2C1=O)NC(=O)C1=CC=C(C=C1)C1=CC=C(C=C1)C1=CC=C(OCCCCC)C=C1)[C@@H](C)O)[C@H](O)[C@@H](O)C1=CC=C(O)C=C1)[C@@H](C)O	InChI=1S/C58H73N7O17/c1-5-6-7-24-82-40-22-18-35(19-23-40)33-10-8-32(9-11-33)34-12-14-37(15-13-34)51(74)59-41-26-43(70)54(77)63-56(79)47-48(71)29(2)27-65(47)58(81)45(31(4)67)61-55(78)46(50(73)49(72)36-16-20-38(68)21-17-36)62-53(76)42-25-39(69)28-64(42)57(80)44(30(3)66)60-52(41)75/h8-23,29-31,39,41-50,54,66-73,77H,5-7,24-28H2,1-4H3,(H,59,74)(H,60,75)(H,61,78)(H,62,76)(H,63,79)/t29-,30+,31+,39+,41-,…	JHVAMHSQVVQIOT-MFAJLEFUSA-N	C58H73N7O17	1140.237	1139.506	17	155		122.779	0	14	0	0	N-[(3S,6S,9S,11R,15S,18S,20R,21R,24S,25S,26S)-6-[(1S,2S)-1,2-dihydroxy-2-(4-hydroxyphenyl)ethyl]-11,20,21,25-tetrahydroxy-3,15-bis[(1R)-1-hydroxyethyl]-26-methyl-2,5,8,14,17,23-hexaoxo-1,4,7,13,16,22-hexaazatricyclo[22.3.0.0^{9,13}]heptacosan-18-yl]-4-[4'-(pentyloxy)-[1,1'-biphenyl]-4-yl]benzamide	1.87	-1.457	-4.31	1		7	0	11.03	9.457	-3.485	377.42	292.293	14	0	5.64e-02 g/l	N-[(3S,6S,9S,11R,15S,18S,20R,21R,24S,25S,26S)-6-[(1S,2S)-1,2-dihydroxy-2-(4-hydroxyphenyl)ethyl]-11,20,21,25-tetrahydroxy-3,15-bis[(1R)-1-hydroxyethyl]-26-methyl-2,5,8,14,17,23-hexaoxo-1,4,7,13,16,22-hexaazatricyclo[22.3.0.0^{9,13}]heptacosan-18-yl]-4-[4'-(pentyloxy)-[1,1'-biphenyl]-4-yl]benzamide	0	DB00362	APRD01301	approved; investigational	Anidulafungin	Anidulafungin; Anidulafungina; Anidulafungine; Anidulafunginum	Ecalta; Eraxis; Gd-anidulafungin	Ecalta
DB00363	drugbank	CN1CCN(CC1)C1=NC2=CC(Cl)=CC=C2NC2=CC=CC=C12	InChI=1S/C18H19ClN4/c1-22-8-10-23(11-9-22)18-14-4-2-3-5-15(14)20-16-7-6-13(19)12-17(16)21-18/h2-7,12,20H,8-11H2,1H3	QZUDBNBUXVUHMW-UHFFFAOYSA-N	C18H19ClN4	326.823	326.13	4	42	0.692	35.751	1	1	0	1	6-chloro-10-(4-methylpiperazin-1-yl)-2,9-diazatricyclo[9.4.0.0^{3,8}]pentadeca-1(15),3,5,7,9,11,13-heptaene	3.67	3.4	-3.25	0	1	4	1		15.9	7.351	30.87	97.356	0	1	1.86e-01 g/l	tetrahydrofolic acid	1	DB00363	APRD00470	approved	Clozapine	Clozapin; Clozapina; Clozapine; Clozapinum	Aa-clozapine; Auro-clozapine; Clozapine; Clozapine Tablets; Clozaril; FazaClo; Gen-clozapine; PMS-clozapine; Sandoz Clozapine; Versacloz	Azaleptine; Cloment; Clonex; Clopin; Clopine; Clopsine; Clorazem; Lanolept; Lapenax; Leponex; Lodux; Lozapin; Luften; Mezapin; Refract; Refraxol; Sensipin; Sequax; Sizopin; Sizopril; Syclop; Syzopin; Tanyl; Uspen; Zapen; Zapenia; Zapine; Ziproc; Zopin	Clozapine hydrochloride
DB00364	drugbank	O.O[Al](O)O.O[Al](O)OS(=O)(=O)OC[C@H]1O[C@@](COS(=O)(=O)O[Al](O)O)(O[C@H]2O[C@H](COS(=O)(=O)O[Al](O)O)[C@@H](OS(=O)(=O)O[Al](O)O)[C@H](OS(=O)(=O)O[Al](O)O)[C@H]2OS(=O)(=O)O[Al](O)O)[C@@H](OS(=O)(=O)O[Al](O)O)[C@@H]1OS(=O)(=O)O[Al](O)O	InChI=1S/C12H22O35S8.9Al.20H2O/c13-48(14,15)37-1-4-6(43-51(22,23)24)8(45-53(28,29)30)9(46-54(31,32)33)11(40-4)42-12(3-39-50(19,20)21)10(47-55(34,35)36)7(44-52(25,26)27)5(41-12)2-38-49(16,17)18;;;;;;;;;;;;;;;;;;;;;;;;;;;;;/h4-11H,1-3H2,(H,13,14,15)(H,16,17,18)(H,19,20,21)(H,22,23,24)(H,25,26,27)(H,28,29,30)(H,31,32,33)(H,34,35,36);;;;;;;;;;20*1H2/q;9*+3;;;;;;;;;;;;;;;;;;;;/p-27/t4-,5-,6-,7-,8+,9-,…	IPLJAZDIICJQEL-JTJNLBSYSA-A	C12H35Al9O55S8	1558.67	1557.605	35	119		107.193	0	16	0	0	[({[(2R,3R,4S,5R,6R)-6-{[(2S,3S,4R,5R)-3,4-bis({[(dihydroxyalumanyl)oxy]sulfonyl}oxy)-2,5-bis[({[(dihydroxyalumanyl)oxy]sulfonyl}oxy)methyl]oxolan-2-yl]oxy}-4,5-bis({[(dihydroxyalumanyl)oxy]sulfonyl}oxy)-2-[({[(dihydroxyalumanyl)oxy]sulfonyl}oxy)methyl]oxan-3-yl]oxy}sulfonyl)oxy]alumanediol alumanetriol hydrate	0.74	-5.872	-3.28	0		2	0	13.96	13.534	-3.045	772.17	180.027	37	0	7.74e-01 g/l	pafuramidine	0	DB00364	APRD01238	approved	Sucralfate	Hexadeca-μ-hydroxytetracosahydroxy[μ8-[1,3,4,6-tetra-O-sulfo-β-Dfructofuranosyl-α-D-glucopyranoside tetrakis(hydrogen sulfato)8-)]]hexadecaaluminum; Sucralfat; Sucralfate; Sucralfato; Sucralfatum	Apo-sucralfate - Tab 1g; Carafate; Dom-sucralfate; Nu-sucralfate - Tab 1gm; PMS-sucralfate; Sucralfate; Sucralfate Powder; Sucralfate-1 - Tab 1g; Sulcrate; Sulcrate Sus 100mg/ml; Sulcrate Suspension Plus; Teva-sucralfate; Varecell Intensive Liposome DoubleCream	Antepsin; Sucramal; Sucraxol; Ulcogant
DB00365	drugbank	CC1CN(CCN1)C1=C(F)C(C)=C2C(=O)C(=CN(C3CC3)C2=C1)C(O)=O	InChI=1S/C19H22FN3O3/c1-10-8-22(6-5-21-10)15-7-14-16(11(2)17(15)20)18(24)13(19(25)26)9-23(14)12-3-4-12/h7,9-10,12,21H,3-6,8H2,1-2H3,(H,25,26)	AIJTTZAVMXIJGM-UHFFFAOYSA-N	C19H22FN3O3	359.395	359.165	6	48	0.074	37.86	1	2	0	1	1-cyclopropyl-6-fluoro-5-methyl-7-(3-methylpiperazin-1-yl)-4-oxo-1,4-dihydroquinoline-3-carboxylic acid	-0.12	0.068	-2.76	0	0	4	0		5.685	8.858	72.88	97.399	3	1	6.32e-01 g/l	tetrahydrofolic acid	0	DB00365	APRD01003	approved; investigational; withdrawn	Grepafloxacin	Grepafloxacin	Raxar		Grepafloxacin hydrochloride
DB00366	drugbank	CN(C)CCOC(C)(C1=CC=CC=C1)C1=CC=CC=N1	InChI=1S/C17H22N2O/c1-17(20-14-13-19(2)3,15-9-5-4-6-10-15)16-11-7-8-12-18-16/h4-12H,13-14H2,1-3H3	HCFDWZZGGLSKEP-UHFFFAOYSA-N	C17H22N2O	270.369	270.173	3	42	0.987	31.091	1	0	0	1	dimethyl({2-[1-phenyl-1-(pyridin-2-yl)ethoxy]ethyl})amine	2.9	2.962	-2.7	0	1	2	1			8.866	25.36	82.237	6	1	5.41e-01 g/l	biotin	1	DB00366	APRD00937	approved; vet_approved	Doxylamine	2-(alpha-(2-(Dimethylamino)ethoxy)-alpha-methylbenzyl)pyridine; 2-Dimethylaminoethoxyphenylmethyl-2-picoline; Dossilamina; Doxilamina; Doxilminio; Doxylamine; Doxylaminum; N,N-Dimethyl-2-(1-phenyl-1-(2-pyridinyl)ethoxy)ethanamine; Phenyl-2-pyridylmethyl-beta-N,N-dimethylaminoethyl ether	7 Select Night Time Relief; 7 Select Sleep Aid; ACETAMINOPHEN DEXTROMETHORPHAN HYDROBROMIDE and DOXYLAMINE SUCCINATE; ACETAMINOPHEN, DEXTROMETHORPHAN HYDROBROMIDE, and DOXYLAMINE SUCCINATE; ASP Nighttime Max; AXIM DayTime - Night Time 48 Softgels; AXIM DayTime - Night Time 72 Softgels; Acetaminophen Dextromethorphan HBr Doxylamine succinate Phenylephrine HCl; Acetaminophen Dextromethorphan Hydrob…		Doxylamine succinate
DB00367	drugbank	[H][C@@]12CC[C@@](O)(C#C)[C@@]1(CC)CC[C@]1([H])[C@@]3([H])CCC(=O)C=C3CC[C@@]21[H]	InChI=1S/C21H28O2/c1-3-20-11-9-17-16-8-6-15(22)13-14(16)5-7-18(17)19(20)10-12-21(20,23)4-2/h2,13,16-19,23H,3,5-12H2,1H3/t16-,17+,18+,19-,20-,21-/m0/s1	WWYNJERNGUHSAO-XUDSTZEESA-N	C21H28O2	312.446	312.209	2	51	0	36.752	1	1	0	1	(1R,3aS,3bR,9aR,9bS,11aS)-11a-ethyl-1-ethynyl-1-hydroxy-1H,2H,3H,3aH,3bH,4H,5H,7H,8H,9H,9aH,9bH,10H,11H,11aH-cyclopenta[a]phenanthren-7-one	3.25	3.662	-4.73	0	0	4	0	18.251	17.909	-1.526	37.3	92.025	1	1	5.83e-03 g/l	biotin	1	DB00367	APRD00754; DB00506; APRD00106	approved; investigational	Levonorgestrel	(-)-13-Ethyl-17-hydroxy-18,19-dinor-17alpha-pregn-4-en-20-yn-3-one; (8R,9S,10R,13S,14S,17R)-13-ethyl-17-ethynyl-17-hydroxy- 1,2,6,7,8,9,10,11,12,13,14,15,16, 17- tetradecahydrocyclopenta[a] phenanthren-3-one; 13-beta-Ethyl-17alpha-ethynyl-17beta-hydroxygon-4-en-3-one; 13-Ethyl-17-alpha-ethynyl-17-beta-hydroxy-4-gonen-3-one; 13-Ethyl-17-alpha-ethynylgon-4-en-17-beta-ol-3-one; 17-alpha-Ethinyl-13-b…	Afirmelle; After Banger; AfterPill; AfterPlan; Aftera; Alesse 21; Alesse 28; Altavera; Alysena 21; Alysena 28; Amethia; Amethia Lo; Amethyst; Ashlyna; Athentia Next; Aubra; Aubra EQ; Audrina 21; Audrina 28; Aviane; Aviane 21; Aviane 28; Aviane 28 Day; Ayuna; Backup Plan; Backup Plan Onestep; Balcoltra; Basic Care Levonorgestrel; BionaFem; Camrese; Chateal; Chateal EQ; Climara Pro; Contingency; Co…	Jadelle; Levonelle; Medonor; Microlut; Microluton; Microval; Neogest; Norgeston; Norplant; Postinor
DB00368	drugbank	NC[C@H](O)C1=CC(O)=C(O)C=C1	InChI=1S/C8H11NO3/c9-4-8(12)5-1-2-6(10)7(11)3-5/h1-3,8,10-12H,4,9H2/t8-/m0/s1	SFLSHLFXELFNJZ-QMMMGPOBSA-N	C8H11NO3	169.178	169.074	4	23	0.98	16.959	1	4	0	0	4-[(1R)-2-amino-1-hydroxyethyl]benzene-1,2-diol	-1.4	-0.684	-1.13	0	1	1	1	12.653	9.501	8.848	86.71	44.456	2	1	1.25e+01 g/l	tetrahydrofolic acid	0	DB00368	APRD01299	approved	Norepinephrine	(�?-arterenol; (�?-noradrenaline; (�?-norepinephrine; (R)-(�?-norepinephrine; (R)-4-(2-amino-1-hydroxyethyl)-1,2-benzenediol; (R)-noradrenaline; (R)-norepinephrine; 4-[(1R)-2-Amino-1-hydroxyethyl]-1,2-benzenediol; Arterenol; L-noradrenaline; L-Norepinephrine; Nor-adrenaline; Noradrenaline; Norepinefrina; Norepinephrine; Norépinéphrine; Norepinephrinum	Levophed; Levophed Liq IV 1.0mg/ml; Levophed(r) Norepinephrine Bitartrate; Norepinephrine; Norepinephrine Bitartrate; Norepinephrine Bitartrate In 5% Dextrose Injection; Norepinephrine Bitartrate Inj 1mg/ml USP; Norepinephrine Bitartrate Injection; Norepinephrine Bitartrate Injection USP; Norepinephrine Bitartrate Injection, USP; Norepinephrine bitartrate		Norepinephrine bitartrate
DB00369	drugbank	NC1=NC(=O)N(C[C@@H](CO)OCP(O)(O)=O)C=C1	InChI=1S/C8H14N3O6P/c9-7-1-2-11(8(13)10-7)3-6(4-12)17-5-18(14,15)16/h1-2,6,12H,3-5H2,(H2,9,10,13)(H2,14,15,16)/t6-/m0/s1	VWFCHDSQECPREK-LURJTMIESA-N	C8H14N3O6P	279.187	279.062	8	32	-1.194	24.444	1	4	0	0	({[(2S)-1-(4-amino-2-oxo-1,2-dihydropyrimidin-1-yl)-3-hydroxypropan-2-yl]oxy}methyl)phosphonic acid	-2.12	-2.381	-1.38	0	-1	1	-1	7.905	1.262	4.705	145.68	60.428	6	1	1.15e+01 g/l	tetrahydrofolic acid	0	DB00369	APRD00148	approved	Cidofovir	({[(S)-1-(4-amino-2-oxo-1,2-dihydropyrimidin-1-yl)-3-hydroxypropan-2-yl]oxy}methyl)phosphonic acid; (S)-(3-(4-amino-2-Oxopyrimidin-1(2H)-yl)-1-hydroxypropan-2-yloxy)methylphosphonic acid; (S)-1-(3-Hydroxy-2-phosphonomethoxypropyl)cytosine; (S)-1-[3-Hydroxy-2-(phosphonomethoxy)propyl]cytosine; (S)-1-[3-Hydroxy-2-(phosphonylmethoxy)propyl]cytosine; (S)-HPMPC; [(S)-2-(4-Amino-2-oxo-2H-pyrimidin-1-yl…	Cidofovir; Cidofovir Dihydrate; Mar-cidofovir; Vistide		Cidofovir dihydrate
DB00370	drugbank	CN1CCN2C(C1)C1=CC=CC=C1CC1=C2N=CC=C1	InChI=1S/C17H19N3/c1-19-9-10-20-16(12-19)15-7-3-2-5-13(15)11-14-6-4-8-18-17(14)20/h2-8,16H,9-12H2,1H3	RONZAEMNMFQXRA-UHFFFAOYSA-N	C17H19N3	265.353	265.158	3	39	0.303	30.4	1	0	0	1	5-methyl-2,5,19-triazatetracyclo[13.4.0.0^{2,7}.0^{8,13}]nonadeca-1(15),8,10,12,16,18-hexaene	2.9	3.208	-2.38	0	0	4	0			6.668	19.37	82.655	0	1	1.10e+00 g/l	biotin	1	DB00370	APRD00685	approved	Mirtazapine	1,2,3,4,10,14b-Hexahydro-2-methylpyrazino(2,1-a)pyrido(2,3-c)benzazepine; 6-Azamianserin; Mepirzapine; Mirtazapin; Mirtazapina; Mirtazapine; Mirtazapinum	Apo-mirtazapine; Auro-mirtazapine; Auro-mirtazapine OD; Ava-mirtazapine; Co Mirtazapine; Dom-mirtazapine; Gd-mirtazapine OD; Jamp-mirtazapine; Mirtazapine; Mirtazapine - 15; Mirtazapine - 30; Mirtazapine - 45; Mylan-mirtazapine; Nra-mirtazapine; Ntp-mirtazapine; Ntp-mirtazapine Od Tablets; Nu-mirtazapine; PMS-mirtazapine; Pro-mirtazapine; Ratio-mirtazapine; Remeron; Remeron Rd; Remeron Soltab; Re…	Avanza; Axit; Mirtabene; Mirtaz; Mirtazon; Norset; Promyrtil; Remergil; Remergon; Rexer; Zispin	Mirtazapine hemihydrate; Mirtazapine hydrochloride
DB00371	drugbank	CCCC(C)(COC(N)=O)COC(N)=O	InChI=1S/C9H18N2O4/c1-3-4-9(2,5-14-7(10)12)6-15-8(11)13/h3-6H2,1-2H3,(H2,10,12)(H2,11,13)	NPPQSCRMBWNHMW-UHFFFAOYSA-N	C9H18N2O4	218.25	218.127	2	33	0	22.653	1	2	0	1	2-[(carbamoyloxy)methyl]-2-methylpentyl carbamate	1.06	0.927	-1.95	0	0	0	0	15.631	15.172		104.64	53.037	8	1	2.47e+00 g/l	biotin	0	DB00371	APRD01095	approved; illicit	Meprobamate	Meprobamat; Meprobamate; Meprobamato; Meprobamatum; Meprobamic acid	282 Mep Tab; Apo Meprobamate Tab 400mg; Equagesic; Equagesic Tablets; Equanil Tablets 400mg; Meditran 400mg; Meprobamate; Meprobamate Tab 400mg; Novo-mepro 200mg; Novo-mepro 400mg	Equanil; Meprospan; Miltown
DB00372	drugbank	CCSC1=CC2=C(SC3=CC=CC=C3N2CCCN2CCN(C)CC2)C=C1	InChI=1S/C22H29N3S2/c1-3-26-18-9-10-22-20(17-18)25(19-7-4-5-8-21(19)27-22)12-6-11-24-15-13-23(2)14-16-24/h4-5,7-10,17H,3,6,11-16H2,1-2H3	XCTYLCDETUVOIP-UHFFFAOYSA-N	C22H29N3S2	399.616	399.18	3	56	0.908	46.526	1	0	0	1	2-(ethylsulfanyl)-10-[3-(4-methylpiperazin-1-yl)propyl]-10H-phenothiazine	5.12	4.659	-4.91	1	1	4	1			7.995	9.72	122.558	6	1	4.87e-03 g/l	tetrahydrofolic acid	1	DB00372	APRD00323	approved; withdrawn	Thiethylperazine	2-(ethylthio)-10-[3-(4-methylpiperazin-1-yl)propyl]-10H-phenothiazine; Norzine; Thiethylperazin; Thiéthylpérazine; Thiethylperazine; Thiethylperazinum; Tietilperazina	Torecan		Thiethylperazine malate; Thiethylperazine maleate
DB00373	drugbank	[H][C@](O)(CNC(C)(C)C)COC1=NSN=C1N1CCOCC1	InChI=1S/C13H24N4O3S/c1-13(2,3)14-8-10(18)9-20-12-11(15-21-16-12)17-4-6-19-7-5-17/h10,14,18H,4-9H2,1-3H3/t10-/m0/s1	BLJRIMJGRPQVNF-JTQLQIEISA-N	C13H24N4O3S	316.42	316.157	7	45	0.998	33.858	1	2	0	1	(2S)-1-(tert-butylamino)-3-{[4-(morpholin-4-yl)-1,2,5-thiadiazol-3-yl]oxy}propan-2-ol	1.44	1.336	-3.07	0	1	2	1		14.084	9.759	79.74	83.92	7	1	2.69e-01 g/l	tetrahydrofolic acid	0	DB00373	APRD00229; DB08625	approved	Timolol	(S)-1-(tert-butylamino)-3-[(4-morpholin-4-yl-1,2,5-thiadiazol-3-yl)oxy]propan-2-ol; Timolol; Timolol anhydrous; Timololo; Timololum	Act Dorzotimolol; Act Latanoprost/timolol; Ag-dorzolamide Timolol; Apo-brimonidine-timop; Apo-dorzo-timop; Apo-latanoprost-timop; Apo-timop; Apo-timop Gel; Apo-travoprost-timolol Pq; Apo-travoprost-timop Pq; Azarga; BRIMONIDINE TARTRATE and TIMOLOL MALEATE; Beta-tim - 0.25% Liq; Beta-tim - 0.5% Liq; Betimol; Blocadren; Blocadren Tab 10mg; Blocadren Tab 20mg; Blocadren Tab 5mg; Brimonidine Tartrat…	Proflax; Tenopt; Timacar Depot; Timacor; Timoptol	Timolol hemihydrate; Timolol maleate
DB00374	drugbank	[H][C@]12C[C@@H](O)[C@H](CC[C@@H](O)CCCCC)[C@@]1([H])CC1=C(C2)C(OCC(O)=O)=CC=C1	InChI=1S/C23H34O5/c1-2-3-4-7-17(24)9-10-18-19-11-15-6-5-8-22(28-14-23(26)27)20(15)12-16(19)13-21(18)25/h5-6,8,16-19,21,24-25H,2-4,7,9-14H2,1H3,(H,26,27)/t16-,17-,18+,19-,21+/m0/s1	PAJMKGZZBBTTOY-ZFORQUDYSA-N	C23H34O5	390.513	390.241	5	62	-0.999	45.752	1	3	0	1	2-{[(1R,2R,3aS,9aS)-2-hydroxy-1-[(3S)-3-hydroxyoctyl]-1H,2H,3H,3aH,4H,9H,9aH-cyclopenta[b]naphthalen-5-yl]oxy}acetic acid	3.53	4.004	-4.73	1	-1	3	-1	14.931	3.76	-1.28	86.99	108.002	10	1	7.31e-03 g/l	tetrahydrofolic acid	0	DB00374	APRD01272	approved; investigational	Treprostinil	Tréprostinil; Treprostinil; Treprostinilo; Treprostinilum	Orenitram; Remodulin; Treprostinil; Treprostinil Injection; Trepulmix; Tyvaso; Tyvaso DPI		Treprostinil diolamine; Treprostinil sodium
DB00376	drugbank	OC(CCN1CCCCC1)(C1CCCCC1)C1=CC=CC=C1	InChI=1S/C20H31NO/c22-20(18-10-4-1-5-11-18,19-12-6-2-7-13-19)14-17-21-15-8-3-9-16-21/h1,4-5,10-11,19,22H,2-3,6-9,12-17H2	HWHLPVGTWGOCJO-UHFFFAOYSA-N	C20H31NO	301.466	301.241	2	53	0.995	36.727	1	1	0	1	1-cyclohexyl-1-phenyl-3-(piperidin-1-yl)propan-1-ol	4.93	4.233	-4.98	0	1	3	1		13.84	9.322	23.47	93.205	5	1	3.14e-03 g/l	biotin	1	DB00376	APRD00070	approved	Trihexyphenidyl	Trihexifenidilo; Trihexyphenidyl; Trihexyphénidyle; Trihexyphenidylum	Aparkane Tab 2mg; Aparkane Tab 5mg; Artane Elx 2mg/5ml; Artane Tab 2mg; Artane Tab 5mg; Novo-hexidyl 2mg; Novo-hexidyl 5mg; Nu-trihexyphenidyl; PMS Trihexyphenidyl; PMS-trihexyphenidyl; PMS-trihexyphenidyl Elx 0.4mg/ml; Trihexyphen 5 Tab 5mg; Trihexyphen Tab 2mg; Trihexyphenidyl; Trihexyphenidyl Hydrochloride; Trihexyphenidyl hydrochloride	ACA; Acamed; Altant; Apo-trihex; Artane; Artine; Atan; Benzhexol; Benzox; Bexol; Broflex; Cyclodol; Dyskinil; Ea Ten; Hexymer; Hipokinon; Lahexy; Pacitane; Pakisonal; Parales; Parcisol; Pargitan; Parkin; Parkinane; Parkines; Parkinidyl; Parkisan; Parkitane; Parkizol; Tonaril	Trihexyphenidyl hydrochloride
DB00377	drugbank	[H][C@]12CCCC3=C1C(=CC=C3)C(=O)N(C2)[C@@H]1CN2CCC1CC2	InChI=1S/C19H24N2O/c22-19-16-6-2-4-14-3-1-5-15(18(14)16)11-21(19)17-12-20-9-7-13(17)8-10-20/h2,4,6,13,15,17H,1,3,5,7-12H2/t15-,17-/m1/s1	CPZBLNMUGSZIPR-NVXWUHKLSA-N	C19H24N2O	296.414	296.189	2	46		33.9	1	0	0	1	(5S)-3-[(3S)-1-azabicyclo[2.2.2]octan-3-yl]-3-azatricyclo[7.3.1.0�?¹³]trideca-1(12),9(13),10-trien-2-one	2.72	2.546	-2.81	0		5	1			7.974	23.55	88.521	1	1	4.64e-01 g/l	2-qhbiqo	1	DB00377	APRD00351	approved; investigational	Palonosetron	(3aS)-2-[(3S)-1-azabicyclo[2.2.2]octan-3-yl]-2,3,3a,4,5,6-hexahydro-1H-benzo[de]isoquinolin-1-one; 2-(1-Azabicyclo(2.2.2)oct-3-yl)-2,3,3a,4,5,6-hexahydro-1H-benz(de)isoquinolin-1-one; Palonosétron; Palonosetron; Palonosetrón; Palonosetronum	Akynzeo; Aloxi; Palonosetron; Palonosetron Accord; Palonosetron Hospira; Palonosetron Hydrochloride; Palonosetron hydrochloride	Jiouting; Onicit; Palnox; Paloxi; Palzen; Themiset; Zhiruo	Palonosetron hydrochloride
DB00378	drugbank	[H][C@@]12CC[C@H](C(C)=O)[C@@]1(C)CC[C@]1([H])[C@@]2([H])C=CC2=CC(=O)CC[C@@]12C	InChI=1S/C21H28O2/c1-13(22)17-6-7-18-16-5-4-14-12-15(23)8-10-20(14,2)19(16)9-11-21(17,18)3/h4-5,12,16-19H,6-11H2,1-3H3/t16-,17+,18-,19+,20+,21+/m0/s1	JGMOKGBVKVMRFX-HQZYFCCVSA-N	C21H28O2	312.446	312.209	2	51	0	36.388	1	0	0	1	(1S,3aS,3bS,9aS,9bR,11aS)-1-acetyl-9a,11a-dimethyl-1H,2H,3H,3aH,3bH,7H,8H,9H,9aH,9bH,10H,11H,11aH-cyclopenta[a]phenanthren-7-one	3.27	3.787	-4.81	0	0	4	0		19.403	-4.773	34.14	93.822	1	1	4.86e-03 g/l	biotin	1	DB00378	APRD00941	approved; investigational; withdrawn	Dydrogesterone	(9β,10α)-pregna-4,6-diene-3,20-dione; 10α-Isopregnenone; 6-Dehydro-retro-progesterone; 9β,10α-pregna-4,6-diene-3,20-dione; delta(6)-Retroprogesterone; delta(sup 6)-Retroprogesterone; Didrogesterona; Didrogesterone; Dydrogesterona; Dydrogesterone; Dydrogestérone; Dydrogesteronum; Gestatron; Hydrogesterone; Hydrogestrone; Isopregnenone; Retro-6-dehydroprogesterone		Dabroston; Dufaston; Duphaston; Terolut
DB00379	drugbank	CC(N)COC1=C(C)C=CC=C1C	InChI=1S/C11H17NO/c1-8-5-4-6-9(2)11(8)13-7-10(3)12/h4-6,10H,7,12H2,1-3H3	VLPIATFUUWWMKC-UHFFFAOYSA-N	C11H17NO	179.259	179.131	2	30	0.997	21.171	1	1	0	1	1-(2,6-dimethylphenoxy)propan-2-amine	2.17	2.462	-2.52	0	1	1	1			9.518	35.25	54.972	3	1	5.38e-01 g/l	tetrahydrofolic acid	1	DB00379	APRD00242	approved; investigational	Mexiletine	(±)-1-(2,6-dimethylphenoxy)propan-2-amine; (2RS)-1-(2,6-dimethylphenoxy)-2-aminopropane; 1-(2,6-dimethylphenoxy)-2-propanamine; 1-(2',6'-dimethylphenoxy)-2-aminopropane; 1-methyl-2-(2,6-xylyloxy)ethanamine; Mexiletina; Mexilétine; Mexiletine; Mexiletinum	Alti-mexiletine; Mexiletine HCl; Mexiletine Hydrochloride; Mexiletine hydrochloride; Mexitil; Mexitil Cap 100mg; Mexitil Cap 200mg; Mint-mexiletine; Namuscla; Teva-mexiletine	Cirumimeru; Mekiratin; Melate; Meldest; Meletin; Mequitolide; Metorekicin; Mexicord; Mexitilen; Minsetil; Mobalen; Mugadine; Olzoron; Poeruten; Ritalmex; Toi; Tumetil	Mexiletine hydrochloride
DB00380	drugbank	C[C@@H](CN1CC(=O)NC(=O)C1)N1CC(=O)NC(=O)C1	InChI=1S/C11H16N4O4/c1-7(15-5-10(18)13-11(19)6-15)2-14-3-8(16)12-9(17)4-14/h7H,2-6H2,1H3,(H,12,16,17)(H,13,18,19)/t7-/m0/s1	BMKDZUISNHGIBY-ZETCQYMHSA-N	C11H16N4O4	268.269	268.117	6	35	0	26.122	1	2	0	0	4-[(2S)-1-(3,5-dioxopiperazin-1-yl)propan-2-yl]piperazine-2,6-dione	-1.05	-2.653	-1.41	0	0	2	0	11.801	11.199	3.196	98.82	64.253	3	1	1.04e+01 g/l	tetrahydrofolic acid	0	DB00380	APRD00090; DB02444	approved; withdrawn	Dexrazoxane	(+)-(S)-4,4'-Propylenedi-2,6-piperazinedione; (+)-1,2-Bis(3,5-dioxo-1-piperazinyl)propane; 4-[(2S)-2-(3,5-dioxopiperazin-1-yl)propyl]piperazine-2,6-dione; Dexrazoxan; Dexrazoxane; Dexrazoxano; Dexrazoxanum; Dextrorazoxane	Cardioxane; Dexrazoxane; Dexrazoxane Hydrochloride; Savene; Totect; Zinecard	Ao Nuo Xian; Cardioxane	Dexrazoxane hydrochloride
DB00381	drugbank	CCOC(=O)C1=C(COCCN)NC(C)=C(C1C1=CC=CC=C1Cl)C(=O)OC	InChI=1S/C20H25ClN2O5/c1-4-28-20(25)18-15(11-27-10-9-22)23-12(2)16(19(24)26-3)17(18)13-7-5-6-8-14(13)21/h5-8,17,23H,4,9-11,22H2,1-3H3	HTIQEAQVCYTUBX-UHFFFAOYSA-N	C20H25ClN2O5	408.876	408.145	5	53		42.311	1	2	0	1	3-ethyl 5-methyl 2-[(2-aminoethoxy)methyl]-4-(2-chlorophenyl)-6-methyl-1,4-dihydropyridine-3,5-dicarboxylate	2.22	1.636	-4.74	0		2	1		19.123	9.446	99.88	108.638	10	1	7.40e-03 g/l	amlodipine	0	DB00381	APRD00520	approved	Amlodipine	(RS)-3-ethyl 5-methyl 2-[(2-aminoethoxy)methyl]-4-(2-chlorophenyl)-6-methyl-1,4-dihydropyridine-3,5-dicarboxylate; 3-Ethyl 5-methylester, (±)-2-[(2-aminoethoxy)methyl]-4-(o-chlorophenyl)-1,4-dihydro-6-methyl-3,5-pyridinedicarboxylate; Amlodipine; Amlodipine free base; Amlodipino; Amlodipinum	AMLODIPINE BESYLATE 10 mg; AMLODIPINE BESYLATE 2.5 mg; AMLODIPINE BESYLATE 5 mg; AMLODIPINE and OLMESARTAN medoxomil; AMLODIPINE and VALSARTAN; Accel-amlodipine; Ach-amlodipine; Act Amlodipine; Ag-amlodipine; Amlobenz; Amlodipine; Amlodipine Besylate; Amlodipine Besylate Tablets, 10mg; Amlodipine Besylate Tablets, 5mg; Amlodipine Besylate and Atorvastatin Calcium; Amlodipine Besylate and Benazepr…	Aforbes; Agen; Aken; Amcard; Amdepin; Amdipin; Amilostad; Amlocard; Amlod; Amlodine; Amlodipin; Amlodipin-Mepha 5/10; Amlodipine 5; Amlodis; Amlong; Amlopin; Amlopine; Amlostin; Amlosun; Amlovas; Amlovasc; Amlozek; Amvaz; Asomex; Atecard-AM; Camlodin; Cardilopina; Coroval; Dailyvasc; Istin; Lama; Lodip; Lodopin; Lopin; Nelod; Nopidin; Nordip; Perivasc; Pharex Amlodipine; Tenox	Amlodipine benzoate; Amlodipine besylate; Amlodipine camsylate; Amlodipine maleate; Amlodipine mesylate; Amlodipine mesylate monohydrate
DB00382	drugbank	NC1=C2CCCCC2=NC2=CC=CC=C12	InChI=1S/C13H14N2/c14-13-9-5-1-3-7-11(9)15-12-8-4-2-6-10(12)13/h1,3,5,7H,2,4,6,8H2,(H2,14,15)	YLJREFDVOIBQDA-UHFFFAOYSA-N	C13H14N2	198.264	198.116	2	29	0.989	22.793	1	1	0	1	1,2,3,4-tetrahydroacridin-9-amine	3.13	2.628	-3.16	0	1	3	1			8.954	38.91	61.738	0	1	1.36e-01 g/l	biotin	1	DB00382	APRD00690	approved; investigational; withdrawn	Tacrine	1,2,3,4-tetrahydro-9-acridinamine; 1,2,3,4-tetrahydro-9-aminoacridine; 1,2,3,4-tetrahydroacridin-9-amine; 5-amino-6,7,8,9-tetrahydroacridine; 9-amino-1,2,3,4-tetrahydroacridine; Tacrin; Tacrine; Tacrinum; Tetrahydroaminacrine; Tetrahydroaminoacridine; THA	Cognex	Talem	Tacrine Hydrochloride
DB00383	drugbank	CN1CCCN=C1COC(=O)C(O)(C1CCCCC1)C1=CC=CC=C1	InChI=1S/C20H28N2O3/c1-22-14-8-13-21-18(22)15-25-19(23)20(24,16-9-4-2-5-10-16)17-11-6-3-7-12-17/h2,4-5,9-10,17,24H,3,6-8,11-15H2,1H3	DUDKAZCAISNGQN-UHFFFAOYSA-N	C20H28N2O3	344.448	344.21	4	53	0.995	38.332	1	1	0	1	(1-methyl-1,4,5,6-tetrahydropyrimidin-2-yl)methyl 2-cyclohexyl-2-hydroxy-2-phenylacetate	2.89	2.625	-3.78	1	1	3	1		11.536	9.27	62.13	97.131	6	1	5.67e-02 g/l	tetrahydrofolic acid	0	DB00383	APRD00399	approved	Oxyphencyclimine	Oxifencicliminum; Oxyphencyclimine; Oxyphencycliminum		Proclimine	Oxyphencyclimine hydrochloride
DB00384	drugbank	NC1=NC(N)=C2N=C(C(N)=NC2=N1)C1=CC=CC=C1	InChI=1S/C12H11N7/c13-9-7(6-4-2-1-3-5-6)16-8-10(14)18-12(15)19-11(8)17-9/h1-5H,(H6,13,14,15,17,18,19)	FNYLWPVRPXGIIP-UHFFFAOYSA-N	C12H11N7	253.263	253.108	7	30	0	25.902	1	3	0	1	6-phenylpteridine-2,4,7-triamine	1.21	1.115	-2.42	0	0	3	0	18.534	15.876	1.856	129.62	75.126	1	1	9.63e-01 g/l	biotin	0	DB00384	APRD00079	approved	Triamterene	6-phenylpteridine-2,4,7-triamine; Teridin; Triamteren; Triamterena; Triamtérène; Triamterene; Triamtereno; Triamterenum	Apo Triazide; Dyazide; Dyazide Tab; Dyrenium; Dyrenium 100; Dyrenium 50; Maxzide; Maxzide-25; Nu-triazide Tab 50 Mg/25 mg; Penta-triamterene Hctz Tablets; Pro-triazide; Riva-zide 50/25mg Tablets; Teva-triamterene/hctz; Triamterene; Triamterene and Hydrochlorothiazide; Triamterene hydrochlorothiazide	Diuteren; Dytac; Riyazine; Triteren; Urinis
DB00385	drugbank	[H][C@@]1(C[C@@](O)(CC2=C(O)C3=C(C(O)=C12)C(=O)C1=C(OC)C=CC=C1C3=O)C(=O)COC(=O)CCCC)O[C@H]1C[C@H](NC(=O)C(F)(F)F)[C@H](O)[C@H](C)O1	InChI=1S/C34H36F3NO13/c1-4-5-9-21(40)49-13-20(39)33(47)11-16-24(19(12-33)51-22-10-17(27(41)14(2)50-22)38-32(46)34(35,36)37)31(45)26-25(29(16)43)28(42)15-7-6-8-18(48-3)23(15)30(26)44/h6-8,14,17,19,22,27,41,43,45,47H,4-5,9-13H2,1-3H3,(H,38,46)/t14-,17-,19-,22-,27+,33-/m0/s1	ZOCKGBMQLCSHFP-KQRAQHLDSA-N	C34H36F3NO13	723.651	723.214	12	87		69.196	0	5	0	0	2-oxo-2-[(2S,4S)-2,5,12-trihydroxy-4-{[(2R,4S,5S,6S)-5-hydroxy-6-methyl-4-(2,2,2-trifluoroacetamido)oxan-2-yl]oxy}-7-methoxy-6,11-dioxo-1,2,3,4,6,11-hexahydrotetracen-2-yl]ethyl pentanoate	2.67	4.486	-4.35	1		5	0	9.403	8.005	-3.416	215.22	168.028	12	0	3.25e-02 g/l	2-oxo-2-[(2S,4S)-2,5,12-trihydroxy-4-{[(2R,4S,5S,6S)-5-hydroxy-6-methyl-4-(2,2,2-trifluoroacetamido)oxan-2-yl]oxy}-7-methoxy-6,11-dioxo-3,4-dihydro-1H-tetracen-2-yl]ethyl pentanoate	0	DB00385	APRD00662	approved	Valrubicin	(8S, 10S)-8-glycoloyl-7,8,9,10-tetrahydro-6,8,11-trihydroxy-1-methoxy-10-[[2,3,6-trideoxy-3-(2,2,2-trifluoroacetamido)-α-L-lyxo-hexopyranosyl]oxy]-5,12-naphthacenedione 8²-valerate; 2-oxo-2-[(2S,4S)-2,5,12-trihydroxy-7-methoxy-6,11-dioxo-4-({2,3,6-trideoxy-3-[(trifluoroacetyl)amino]hexopyranosyl}oxy)-1,2,3,4,6,11-hexahydrotetracen-2-yl]ethyl pentanoate; Valrubicin; Valrubicina; Valrubicine; Valru…	Valrubicin Intravesical Solution; Valstar; Valtaxin
DB00387	drugbank	OC(CCN1CCCC1)(C1CCCCC1)C1=CC=CC=C1	InChI=1S/C19H29NO/c21-19(17-9-3-1-4-10-17,18-11-5-2-6-12-18)13-16-20-14-7-8-15-20/h1,3-4,9-10,18,21H,2,5-8,11-16H2	WYDUSKDSKCASEF-UHFFFAOYSA-N	C19H29NO	287.44	287.225	2	50	0.996	34.435	1	1	0	1	1-cyclohexyl-1-phenyl-3-(pyrrolidin-1-yl)propan-1-ol	4.13	3.788	-4.47	0	1	3	1		13.84	9.447	23.47	88.604	5	1	9.84e-03 g/l	tetrahydrofolic acid	1	DB00387	APRD00383	approved	Procyclidine	1-cyclohexyl-1-phenyl-3-pyrrolidin-1-yl-propan-1-ol hydrochloride; 1-Cyclohexyl-1-phenyl-3-pyrrolidino-1-propanol; Prociclidina; Procyclidin; Procyclidine; Procyclidinum; Tricyclamol	Kemadrin; Kemadrin Elx; Kemadrin Tab 5mg; PHL-procyclidine Tablets; Pdp-procyclidine; Pendo-procyclidine; Procyclid Elx; Procyclid Tab 5mg	Arpicolin; Extranil; Kdrine; Kemadren; Osnervan; Prodine; Proimer	Procyclidine hydrochloride
DB00388	drugbank	CNC[C@H](O)C1=CC(O)=CC=C1	InChI=1S/C9H13NO2/c1-10-6-9(12)7-3-2-4-8(11)5-7/h2-5,9-12H,6H2,1H3/t9-/m0/s1	SONNWYBIRXJNDC-VIFPVBQESA-N	C9H13NO2	167.205	167.095	3	25	0.988	18.2	1	3	0	1	3-[(1R)-1-hydroxy-2-(methylamino)ethyl]phenol	-0.69	-0.07	-0.88	0	1	1	1	14.24	9.068	9.687	52.49	47.249	3	1	2.20e+01 g/l	biotin	0	DB00388	APRD00365	approved	Phenylephrine	(�?-m-hydroxy-α-(methylaminomethyl)benzyl alcohol; Fenilefrina; l-(3-Hydroxyphenyl)-N-methylethanolamine; Phenylephrine; Phenylephrinum; R(-)-Phenylephrine	24/7 Life Cold and Flu DayTime Severe; 4 Way Fast Acting; 4248 First Aid Kit; 4356 First Aid Kit; 4390 First Aid Kit; 4392 First Aid Kit; 7 Select Cold and Allergy Childrens; 7 Select Day Time Relief; 7 Select Hemorrhoidal Original Strength; 7 Select Nasal Decongestant PE; 7 Select Night Time Severe Cold Cough and Flu; 7 Select Night Time severe cold, cough and flu; A-Tan 12X Suspension; ACETAMIN…	AK-Dilate; AK-Nefrin; Alconefrin; Mesatone; Minims Phenylephrine; Neofrin; Ocugestrin; Phenoptic; Phenylephrine Minims; Prefrin; Rhinall; Spersaphrine; Visadron	Phenylephrine bitartrate; Phenylephrine hydrochloride; Phenylephrine tannate
DB00389	drugbank	CCOC(=O)N1C=CN(C)C1=S	InChI=1S/C7H10N2O2S/c1-3-11-7(10)9-5-4-8(2)6(9)12/h4-5H,3H2,1-2H3	CFOYWRHIYXMDOT-UHFFFAOYSA-N	C7H10N2O2S	186.232	186.046	1	22	0	18.706	1	0	0	1	ethyl 3-methyl-2-sulfanylidene-2,3-dihydro-1H-imidazole-1-carboxylate	0.78	1.349	-1.77	0	0	1	0				32.78	49.17	2	1	3.14e+00 g/l	biotin	1	DB00389	APRD00503	approved; investigational	Carbimazole	Athyromazole; Carbethoxymethimazole; Carbimazol; Carbimazole; Carbimazolo; Carbimazolum; Carbinazole; Ethyl 3-methyl-2-thioimidazoline-1-carboxylate		Camen; Carbimazol; Carbinom; Carbizol; Neomercazole; Neomerdin; Newmazole; Thyrocab; Thyrostat; Tyrazol; Upha Carbimazole
DB00390	drugbank	[H][C@]12CC[C@]3([H])[C@]([H])(C[C@@H](O)[C@]4(C)[C@H](CC[C@]34O)C3=CC(=O)OC3)[C@@]1(C)CC[C@@H](C2)O[C@H]1C[C@H](O)[C@H](O[C@H]2C[C@H](O)[C@H](O[C@H]3C[C@H](O)[C@H](O)[C@@H](C)O3)[C@@H](C)O2)[C@@H](C)O1	InChI=1S/C41H64O14/c1-19-36(47)28(42)15-34(50-19)54-38-21(3)52-35(17-30(38)44)55-37-20(2)51-33(16-29(37)43)53-24-8-10-39(4)23(13-24)6-7-26-27(39)14-31(45)40(5)25(9-11-41(26,40)48)22-12-32(46)49-18-22/h12,19-21,23-31,33-38,42-45,47-48H,6-11,13-18H2,1-5H3/t19-,20-,21-,23-,24+,25-,26-,27+,28+,29+,30+,31-,33+,34+,35+,36-,37-,38-,39+,40+,41+/m1/s1	LTMHDMANZUZIPE-PUGKRICDSA-N	C41H64O14	780.938	780.43	13	119	-0.414	84.799	0	6	0	0	4-[(1R,3aS,3bR,5aR,7S,9aS,9bS,11R,11aS)-7-{[(2R,4S,5S,6R)-5-{[(2S,4S,5S,6R)-5-{[(2S,4S,5S,6R)-4,5-dihydroxy-6-methyloxan-2-yl]oxy}-4-hydroxy-6-methyloxan-2-yl]oxy}-4-hydroxy-6-methyloxan-2-yl]oxy}-3a,11-dihydroxy-9a,11a-dimethyl-hexadecahydro-1H-cyclopenta[a]phenanthren-1-yl]-2,5-dihydrofuran-2-one	1.04	2.367	-3.79	1	0	8	-1	12.984	7.151	-2.976	203.06	193.233	7	0	1.27e-01 g/l	tetrahydrofolic acid	0	DB00390	APRD00098	approved	Digoxin	12β-hydroxydigitoxin; Digossina; Digoxin; Digoxina; Digoxine; Digoxinum	Apo-digoxin; Digitek; Digox; Digoxin; Digoxin Injection C.S.D.; Jamp Digoxin; Lanoxicaps; Lanoxin; Lanoxin Elx 0.05mg/ml Pediatric; Lanoxin Inj 0.05mg/ml Pediatric; Lanoxin Inj 0.25mg/ml; Lanoxin Tab 0.0625mg; Lanoxin Tab 0.125mg; Lanoxin Tab 0.25mg; Novo-digoxin Tab 0.25mg; PMS-digoxin; Pediatric Digoxin Injection C.S.D.; Truemed Group LLC	Agoxin; Cardiacin; Cardiogoxin; Cardioxin; Cardoxin; Celoxin; Centoxin; Digacin; Digazolan; Digocard-G; Digoxina; Eudigox; Lanacordin; Lanacrist; Lanadicor; Lanicor; Lenoxin
DB00391	drugbank	CCN1CCCC1CNC(=O)C1=C(OC)C=CC(=C1)S(N)(=O)=O	InChI=1S/C15H23N3O4S/c1-3-18-8-4-5-11(18)10-17-15(19)13-9-12(23(16,20)21)6-7-14(13)22-2/h6-7,9,11H,3-5,8,10H2,1-2H3,(H,17,19)(H2,16,20,21)	BGRJTUBHPOOWDU-UHFFFAOYSA-N	C15H23N3O4S	341.426	341.141	5	46	0.96	36.177	1	2	0	1	N-[(1-ethylpyrrolidin-2-yl)methyl]-2-methoxy-5-sulfamoylbenzamide	1.2	0.219	-2.8	0	1	2	1	13.511	10.24	8.391	101.73	88.633	6	1	5.37e-01 g/l	tetrahydrofolic acid	0	DB00391	APRD00032	approved; investigational	Sulpiride	(±)-sulpiride; 5-(Aminosulfonyl)-N-((1-ethyl-2-pyrrolidinyl)methyl)-2-methoxybenzamide; N-((1-Ethyl-2-pyrrolidinyl)methyl)-2-methoxy-5-sulfamoylbenzamide; N-((1-Ethyl-2-pyrrolidinyl)methyl)-5-sulfamoyl-o-anisamide; Sulpirid; Sulpirida; Sulpiride; Sulpiridum; Sulpyrid		Bosnyl; Dogmatil; Dogmatyl; Dolmatil; Eglonyl; Espiride; Meresa; Modal
DB00392	drugbank	CCN(CC)C(C)CN1C2=CC=CC=C2SC2=CC=CC=C12	InChI=1S/C19H24N2S/c1-4-20(5-2)15(3)14-21-16-10-6-8-12-18(16)22-19-13-9-7-11-17(19)21/h6-13,15H,4-5,14H2,1-3H3	CDOZDBSBBXSXLB-UHFFFAOYSA-N	C19H24N2S	312.472	312.166	2	46	0.997	36.343	1	0	0	1	diethyl[1-(10H-phenothiazin-10-yl)propan-2-yl]amine	5.75	5.001	-4.78	0	1	3	1			9.601	6.48	98.002	5	0	5.24e-03 g/l	biotin	1	DB00392	APRD00729	approved	Profenamine	10-(2-diethylaminopropyl)phenothiazine; 10-[2-(diethylamino)-1-propyl]phenothiazine; 10-[2-(diethylamino)-2-methylethyl]phenothiazine; 10-[2-(diethylamino)propyl]phenothiazine; 2-diethylamino-1-propyl-N-dibenzoparathiazine; Ethopropazine; N,N-diethyl-1-(10H-phenothiazin-10-yl)-2-propanamine; N,N-diethyl-α-methyl-10H-phenothiazine-10-ethanamine; Profenamina; Profénamine; Profenamine; Profenaminum	Parsitan 50	Dibutil; Parkin; Parsidol; Parsitan	Ethopropazine hydrochloride
DB00393	drugbank	COCCOC(=O)C1=C(C)NC(C)=C(C1C1=CC(=CC=C1)[N+]([O-])=O)C(=O)OC(C)C	InChI=1S/C21H26N2O7/c1-12(2)30-21(25)18-14(4)22-13(3)17(20(24)29-10-9-28-5)19(18)15-7-6-8-16(11-15)23(26)27/h6-8,11-12,19,22H,9-10H2,1-5H3	UIAGMCDKSXEBJQ-UHFFFAOYSA-N	C21H26N2O7	418.44	418.174	6	56	0	43.066	1	1	0	1	3-(2-methoxyethyl) 5-propan-2-yl 2,6-dimethyl-4-(3-nitrophenyl)-1,4-dihydropyridine-3,5-dicarboxylate	3.41	2.542	-4.54	0	0	2	0		16.964	-4.116	117	111.371	10	1	1.20e-02 g/l	biotin	0	DB00393	APRD00612	approved; investigational	Nimodipine	2,6-dimethyl-4-(3'-nitrophenyl)-1,4-dihydropyridine-3,5-dicarboxylic acid 3-β-methoxyethyl ester 5-isopropyl ester; isopropyl 2-methoxyethyl 1,4-dihydro-2,6-dimethyl-4-(3-nitrophenyl)-3,5-pyridinedicarboxylate; isopropyl 2-methoxyethyl 1,4-dihydro-2,6-dimethyl-4-(m-nitrophenyl)-3,5-pyridinedicarboxylate; Nimodipine; Nimodipino; Nimodipinum	Nimodipine; Nimotop; Nimotop - Cap 30mg; Nimotop Cap 30mg; Nimotop I.V.-0.2mg/ml; Nimotop IV 0.2mg/ml; Nymalize	Periplum
DB00394	drugbank	[H][C@@]12C[C@H](C)[C@](OC(=O)CC)(C(=O)COC(=O)CC)[C@@]1(C)C[C@H](O)[C@@]1(Cl)[C@@]2([H])CCC2=CC(=O)C=C[C@]12C	InChI=1S/C28H37ClO7/c1-6-23(33)35-15-22(32)28(36-24(34)7-2)16(3)12-20-19-9-8-17-13-18(30)10-11-25(17,4)27(19,29)21(31)14-26(20,28)5/h10-11,13,16,19-21,31H,6-9,12,14-15H2,1-5H3/t16-,19-,20-,21-,25-,26-,27-,28-/m0/s1	KUVIULQEHSCUHY-XYWKZLDCSA-N	C28H37ClO7	521.042	520.223	5	73	0	54.457	1	1	0	0	2-[(1R,2S,3aS,3bS,9aS,9bR,10S,11aS)-9b-chloro-10-hydroxy-2,9a,11a-trimethyl-7-oxo-1-(propanoyloxy)-1H,2H,3H,3aH,3bH,4H,5H,7H,9aH,9bH,10H,11H,11aH-cyclopenta[a]phenanthren-1-yl]-2-oxoethyl propanoate	3.69	4.428	-5.4	1	0	4	0	15.577	13.851	-3.298	106.97	134.793	8	0	2.08e-03 g/l	tetrahydrofolic acid	0	DB00394	APRD00564; DB11897	approved; investigational	Beclomethasone dipropionate	(11β,16β)-9-chloro-11-hydroxy-16-methyl-17,21-bis(1-oxopropoxy)pregna-1,4-diene-3,20-dione; 9-chloro-11β-hydroxy-16β-methylpregna-1,4-diene-3,20-dione 17,21-dipropionate; 9-chloro-16β-methyl-11β,17,21-trihydroxypregna-1,4-diene-3,20-dione 17,21-dipropionate; beclometasone 17,21-dipropionate; Beclometasone dipropionate; Beclometasone dipropionate anhydrous; Beclometasone dipropionato; Beclomethaso…	Alti-beclomethasone Dipropionate Inhaler 50mcg/md; Apo-beclomethasone Nasal Spray; Beclodisk - Pwr Inh 100mcg/blister; Beclodisk - Pwr Inh 200mcg/blister; Beclodisk Pwr 100mcg/blister; Beclodisk Pwr 200mcg/blister; Becloforte 250mcg/aem; Becloforte Inhaler - Aem Inh 250mcg/aem; Beclomethasone Aqueous Nasal Spray 50mcg/metered Dose; Beclomethasone Dipropionate Nas-spr 50mcg/aem; Beclomethasone Dip…	Aerobec; Aldecin; Anceron; Andion; Beclacin; Becloforte; Beclomet; Beclorhinol; Becloval; Beclovent; Becodisks; Beconase; Beconasol; Becotide; Clenil-A; Entyderma; Inalone; Korbutone; orBec; Rino-Clenil; Rivanase; Sanasthmax; Sanasthmyl; Vancenase; Vanceril	Beclomethasone dipropionate monohydrate
DB00395	drugbank	CCCC(C)(COC(N)=O)COC(=O)NC(C)C	InChI=1S/C12H24N2O4/c1-5-6-12(4,7-17-10(13)15)8-18-11(16)14-9(2)3/h9H,5-8H2,1-4H3,(H2,13,15)(H,14,16)	OFZCIYFFPZCNJE-UHFFFAOYSA-N	C12H24N2O4	260.33	260.174	2	42	0	28.772	1	2	0	1	2-[(carbamoyloxy)methyl]-2-methylpentyl N-(propan-2-yl)carbamate	1.76	1.924	-2.52	0	0	0	0	15.561	15.057		90.65	67.101	9	1	7.92e-01 g/l	tetrahydrofolic acid	0	DB00395	APRD00417	approved	Carisoprodol	(±)-2-methyl-2-propyl-1,3-propanediol carbamate isopropylcarbamate; (1-methylethyl)carbamic acid 2-(((aminocarbonyl)oxy)methyl)-2-methylpentyl ester; (RS)-2-{[(aminocarbonyl)oxy]methyl}-2-methylpentyl isopropylcarbamate; 2-methyl-2-propyl-1,3-propanediol carbamate isopropylcarbamate; 2-methyl-2-propyltrimethylene carbamate isopropylcarbamate; carbamic acid 2-isopropylcarbamoyloxymethyl-2-methyl-p…	CARISOPRODOL Immediate release; Carisoprodol; Carisoprodol and Aspirin; Carisoprodol, Aspirin and Codeine Phosphate; Prazolamine; Soma; Soma Tablets 350mg; Vanadom	Carisoma; Gencari; Genesafe; Hiranin; Listaflex; Sanoma; Tensaprin
DB00396	drugbank	[H][C@@]12CC[C@H](C(C)=O)[C@@]1(C)CC[C@@]1([H])[C@@]2([H])CCC2=CC(=O)CC[C@]12C	InChI=1S/C21H30O2/c1-13(22)17-6-7-18-16-5-4-14-12-15(23)8-10-20(14,2)19(16)9-11-21(17,18)3/h12,16-19H,4-11H2,1-3H3/t16-,17+,18-,19-,20-,21+/m0/s1	RJKFOVLPORLFTN-LEKSSAKUSA-N	C21H30O2	314.462	314.225	2	53		37.256	1	0	0	1	(1S,3aS,3bS,9aR,9bS,11aS)-1-acetyl-9a,11a-dimethyl-1H,2H,3H,3aH,3bH,4H,5H,7H,8H,9H,9aH,9bH,10H,11H,11aH-cyclopenta[a]phenanthren-7-one	3.58	4.149	-4.76	0		4	0	19.457	18.47	-4.816	34.14	92.705	1	1	5.46e-03 g/l	progesterone	1	DB00396	APRD00700	approved; vet_approved	Progesterone	(S)-4-Pregnene-3,20-dione; (S)-Pregn-4-en-3,20-dione; (S)-Progesterone; 17alpha-Progesterone; 17α-progesterone; 4-Pregnene-3,20-dione; Agolutin; Akrolutin; Corpus Luteum Hormone; delta(4)-Pregnene-3,20-dione; Gelbkörperhormon; Luteohormone; Lutogynon; Pregn-4-ene-3,20-dione; Progesteron; Progesterona; Progestérone; Progesterone; Progesteronum	Act Progesterone Injection; Advanced Formula Progesto-Life; Auro-progesterone; Bijuva; Crinone; Endometrin; Estradiol and Progesterone; Estrogel Propak; Ferring Pharmaceuticals Inc.; Fluocinolone Acetonide 0.01% / Minoxidil 7% / Progesterone 0.1%; Gesterol In Oil-liq Im 50mg/ml; Inprosub; Minoxidil 5% / Progesterone 0.1% / Tretinoin 0.025%; Minoxidil 7% / Progesterone 0.1%; Minoxidil 7% / Progest…	Agolutin; Cyclogest; Gesterol; Gestone; Progestasert; Progestogel; Qi Ning; Relantan; Susten; Utrogestran; Utrovin; Vasclor
DB00397	drugbank	CC(N)C(O)C1=CC=CC=C1	InChI=1S/C9H13NO/c1-7(10)9(11)8-5-3-2-4-6-8/h2-7,9,11H,10H2,1H3	DLNKOYKMWOXYQA-UHFFFAOYSA-N	C9H13NO	151.209	151.1	2	24	0.996	16.995	1	2	0	0	2-amino-1-phenylpropan-1-ol	0.57	0.885	-0.87	0	1	1	1		13.896	9.37	46.25	44.913	2	1	2.06e+01 g/l	1,13-dimethyl-10-(3-methylbut-2-en-1-yl)-10-azatricyclo[7.3.1.0^{2,7}]trideca-2(7),3,5-trien-4-ol	0	DB00397	APRD00457; DB09441	approved; vet_approved; withdrawn	Phenylpropanolamine	(+-)-Norephedrine; (+-)-Phenylpropanolamine; Fenilpropanolamina; Norephedrine; Phenylpropanolamin; Phenylpropanolamina; Phénylpropanolamine; Phenylpropanolamine; Phenylpropanolaminum; PPA	Antitussive Decong Antihistamine Syr; Bronchodex D Cap; Bronchosirum Pour Enfants; Caldomine Dh Adulte; Caldomine Dh Enfant; Centracol DM - Syr; Chlor Tripolon Decongest Syr; Cold & Allergy Relief - Liq; Cold Decongestant Long Acting Cap; Cold Relief; Cold Relief DM; Contac Cold Capsules; Contac Cold Extra Strength Capsules; Contac Cough Cold and Flu Caplets; Contact C Src; Coricidin D Long Actin…	Acutrim; Boxogetten; Dexatrim; Disudrin; Naldec; Nasadec; Nasathera; Propagest; Recatol mono; Rhindecon; Rinexin	Phenylpropanolamine hydrochloride
DB00398	drugbank	CNC(=O)C1=NC=CC(OC2=CC=C(NC(=O)NC3=CC(=C(Cl)C=C3)C(F)(F)F)C=C2)=C1	InChI=1S/C21H16ClF3N4O3/c1-26-19(30)18-11-15(8-9-27-18)32-14-5-2-12(3-6-14)28-20(31)29-13-4-7-17(22)16(10-13)21(23,24)25/h2-11H,1H3,(H,26,30)(H2,28,29,31)	MLDQJTXFUGDVEO-UHFFFAOYSA-N	C21H16ClF3N4O3	464.825	464.086	3	48	0.001	41.334	1	3	0	1	4-[4-({[4-chloro-3-(trifluoromethyl)phenyl]carbamoyl}amino)phenoxy]-N-methylpyridine-2-carboxamide	4.12	4.343	-5.43	1	0	3	0	13.997	11.55	3.03	92.35	114.518	6	1	1.71e-03 g/l	biotin	0	DB00398	APRD01304; DB07438	approved; investigational	Sorafenib	4-(4-((((4-Chloro-3-(trifluoromethyl)phenyl)amino)carbonyl)amino)phenoxy)-N-methyl-2-pyridinecarboxamide; N-(4-Chloro-3-(trifluoromethyl)phenyl)-N'-(4-(2-(N-methylcarbamoyl)-4-pyridyloxy)phenyl)urea; Sorafenib; Sorafénib; Sorafenibum	Apo-sorafenib; Nexavar; Sorafenib; Sorafenib Tosylate		Sorafenib tosylate
DB00399	drugbank	OC(CN1C=CN=C1)(P(O)(O)=O)P(O)(O)=O	InChI=1S/C5H10N2O7P2/c8-5(15(9,10)11,16(12,13)14)3-7-2-1-6-4-7/h1-2,4,8H,3H2,(H2,9,10,11)(H2,12,13,14)	XRASPMIURGNCCH-UHFFFAOYSA-N	C5H10N2O7P2	272.09	271.996	8	26	-2.279	20.097	1	5	0	0	[1-hydroxy-2-(1H-imidazol-1-yl)-1-phosphonoethyl]phosphonic acid	-0.93	-3.851	-1.92	0	-3	1	-3	1.42	0.657	6.675	153.11	52.158	4	1	3.27e+00 g/l	tetrahydrofolic acid	0	DB00399	APRD01294; DB06286	approved	Zoledronic acid	(1-hydroxy-2-(1H-imidazol-1-yl)ethylidene)bisphosphonic acid; (1-hydroxy-2-imidazol-1-ylethylidene)diphosphonic acid; ácido zoledrónico; Anhydrous Zoledronic Acid; Nanoparticles containing Zoledronic acid; Zol; Zoledronate; Zoledronic acid; Zoledronic Acid Anhydrous; Zoledronic Acid, Anhydrous	Aclasta; Act Zoledronic Acid; Act Zoledronic Acid Concentrate; Jamp-zoledronic Acid; PMS-zoledronic Acid; Reclast; Taro-zoledronic Acid; Taro-zoledronic Acid Concentrate; Val-zoledronic Acid; Zoledronic Acid; Zoledronic Acid - A; Zoledronic Acid - Z; Zoledronic Acid Accord; Zoledronic Acid Accord Infusion; Zoledronic Acid Actavis; Zoledronic Acid Concentrate; Zoledronic Acid Concentrate for Injec…		Zoledronate D,L-Lysine Monohydrate; Zoledronate disodium; Zoledronate trisodium; Zoledronic acid hemipentahydrate; Zoledronic acid monohydrate
DB00400	drugbank	COC1=CC(OC)=C(Cl)C2=C1C(=O)[C@]1(O2)[C@H](C)CC(=O)C=C1OC	InChI=1S/C17H17ClO6/c1-8-5-9(19)6-12(23-4)17(8)16(20)13-10(21-2)7-11(22-3)14(18)15(13)24-17/h6-8H,5H2,1-4H3/t8-,17+/m1/s1	DDUHZTYCFQRHIY-RBHXEPJQSA-N	C17H17ClO6	352.766	352.071	6	41	0	34.246	1	0	0	1	(2S,6'R)-7-chloro-2',4,6-trimethoxy-6'-methyl-3H-spiro[1-benzofuran-2,1'-cyclohexan]-2'-ene-3,4'-dione	2.71	2.172	-3.84	0	0	3	0		19.621	-4.323	71.06	87.846	3	1	5.04e-02 g/l	tetrahydrofolic acid	0	DB00400	APRD01004	approved; investigational; vet_approved	Griseofulvin	(+)-griseofulvin; Amudane; Griseofulvin; Griseofulvin, microcrystalline; Griseofulvin, ultramicrosize; Griseofulvina; Griséofulvine; Griseofulvinum	Fulvicin Pg Tab 330mg; Fulvicin U/f Tab 250mg; Fulvicin Uf Tab 500mg; Grifulvin V; Gris-PEG; Griseofulviin (microsize); Griseofulvin; Griseofulvin MICROSIZE; Griseofulvin Microsize; Griseofulvin Oral Suspension; Grisofulvin; Grisovin Fp Tab 125mg; Grisovin Fp Tab 250mg; Grisovin Fp Tab 500mg; Grisovin-FP 125mg Tab; Grisovin-FP 250mg Tab; Ultramicrosize Griseofulvin	Crivicin; Curling factor; Fulcin; Fulvicin; Grifulvin; Grisactin; Grison-250; Grisovin; Lamoryl; Likuden; Poncyl; S-Fulvin; Spirofulvin; Sporostatin
DB00401	drugbank	COC(=O)C1=C(C)NC(C)=C(C1C1=CC=CC=C1[N+]([O-])=O)C(=O)OCC(C)C	InChI=1S/C20H24N2O6/c1-11(2)10-28-20(24)17-13(4)21-12(3)16(19(23)27-5)18(17)14-8-6-7-9-15(14)22(25)26/h6-9,11,18,21H,10H2,1-5H3	VKQFCGNPDRICFG-UHFFFAOYSA-N	C20H24N2O6	388.414	388.163	5	52	0	39.701	1	1	0	1	3-methyl 5-(2-methylpropyl) 2,6-dimethyl-4-(2-nitrophenyl)-1,4-dihydropyridine-3,5-dicarboxylate	3.63	3.06	-4.83	0	0	2	0		16.94	-6.643	107.77	104.905	8	1	5.77e-03 g/l	biotin	0	DB00401	APRD00635	approved	Nisoldipine	isobutyl methyl 2,6-dimethyl-4-(2-nitrophenyl)-1,4-dihydropyridine-3,5-dicarboxylate; Nisoldipin; Nisoldipina; Nisoldipine; Nisoldipino; Nisoldipinum	Nisoldipine; Sular	Baymycard; Baymycard RR; Bo Ping; Di Yi Xin; Ji Ni Le Er; Ninobarucin; Nisomynard; Riohard; Ruidi; Syscor
DB00402	drugbank	CN1CCN(CC1)C(=O)O[C@@H]1N(C(=O)C2=NC=CN=C12)C1=NC=C(Cl)C=C1	InChI=1S/C17H17ClN6O3/c1-22-6-8-23(9-7-22)17(26)27-16-14-13(19-4-5-20-14)15(25)24(16)12-3-2-11(18)10-21-12/h2-5,10,16H,6-9H2,1H3/t16-/m0/s1	GBBSUAFBMRNDJC-INIZCTEOSA-N	C17H17ClN6O3	388.808	388.105	6	44	0.328	37.822	1	0	0	1	(5S)-6-(5-chloropyridin-2-yl)-7-oxo-5H,6H,7H-pyrrolo[3,4-b]pyrazin-5-yl 4-methylpiperazine-1-carboxylate	0.97	0.517	-2.64	0	1	4	0		8.037	6.856	91.76	95.885	3	1	8.85e-01 g/l	biotin	0	DB00402	APRD00431	approved; investigational	Eszopiclone	(+)-(5S)-6-(5-Chloropyridin-2-yl)-7-oxo-6,7-dihydro-5H-pyrrolo(3,4-b)pyrazin-5-yl 4-methylpiperazine-1-carboxylate; (+)-(5S)-6-(5-chloropyridin-2-yl)-7-oxo-6,7-dihydro-5H-pyrrolo[3,4-b]pyrazin-5-yl-4-methylpiperazine-1-carboxylate; (+)-Zopiclone; (S)-6-(5-Chloro-2-pyridinyl)- 7-oxo- 6,7-dihydro- 5H-pyrrolo[3,4-b]pyrazin-5-yl- 4-methyl- 1-piperazinecarboxylate; (S)-Zopiclone; 1-Piperazinecarobxyli…	Eszopiclone; Lunesta	Dorplen; Esleep; Eszop; Fulnite; Inductal; Isoklon; Nirvan; Noptic; Plessir; Sanilent; Sleepil; Sono; Valnoc; Wen Fei; Zopilone; Zopinon
DB00403	drugbank	[H][C@](NC(=O)[C@H](CC1=CC=C(OS(O)(=O)=O)C=C1)NC(=O)[C@H](CC(O)=O)NC(=O)[C@H](CCC(N)=O)NC(=O)[C@@H]1CCC(=O)N1)([C@@H](C)O)C(=O)NCC(=O)N[C@@H](CC1=CNC2=CC=CC=C12)C(=O)N[C@@H](CCSC)C(=O)N[C@@H](CC(O)=O)C(=O)N[C@@H](CC1=CC=CC=C1)C(N)=O	InChI=1S/C58H73N13O21S2/c1-29(72)49(71-57(87)40(23-31-12-14-33(15-13-31)92-94(89,90)91)68-56(86)43(26-48(78)79)69-52(82)37(16-18-44(59)73)65-51(81)36-17-19-45(74)63-36)58(88)62-28-46(75)64-41(24-32-27-61-35-11-7-6-10-34(32)35)54(84)66-38(20-21-93-2)53(83)70-42(25-47(76)77)55(85)67-39(50(60)80)22-30-8-4-3-5-9-30/h3-15,27,29,36-43,49,61,72H,16-26,28H2,1-2H3,(H2,59,73)(H2,60,80)(H,62,88)(H,63,74)(H,…	YRALAIOMGQZKOW-HYAOXDFASA-N	C58H73N13O21S2	1352.405	1351.449	20	167	-2.999	130.328	0	17	0	0	(3S)-3-{[(1S)-1-carbamoyl-2-phenylethyl]carbamoyl}-3-[(2S)-2-[(2S)-2-{2-[(2S,3R)-2-[(2S)-2-[(2S)-2-[(2S)-4-carbamoyl-2-{[(2S)-5-oxopyrrolidin-2-yl]formamido}butanamido]-3-carboxypropanamido]-3-[4-(sulfooxy)phenyl]propanamido]-3-hydroxybutanamido]acetamido}-3-(1H-indol-3-yl)propanamido]-4-(methylsulfanyl)butanamido]propanoic acid	-0.19	-5.228	-5.07	1	-3	5	-3	3.608	-2.035		551.4	325.744	38	0	1.16e-02 g/l	tetrahydrofolic acid	0	DB00403	APRD00861	approved	Ceruletide	Caerulein; Cerulein; Ceruletida; Ceruletide; Ceruletidum		Takus	Ceruletide diethylamine
DB00404	drugbank	CC1=NN=C2CN=C(C3=CC=CC=C3)C3=C(C=CC(Cl)=C3)N12	InChI=1S/C17H13ClN4/c1-11-20-21-16-10-19-17(12-5-3-2-4-6-12)14-9-13(18)7-8-15(14)22(11)16/h2-9H,10H2,1H3	VREFGVBLTWBCJP-UHFFFAOYSA-N	C17H13ClN4	308.765	308.083	3	35	0.01	32.219	1	0	0	1	12-chloro-3-methyl-9-phenyl-2,4,5,8-tetraazatricyclo[8.4.0.0^{2,6}]tetradeca-1(10),3,5,8,11,13-hexaene	2.23	3.023	-3.98	0	0	4	0		18.199	5.011	43.07	98.879	1	1	3.24e-02 g/l	tetrahydrofolic acid	0	DB00404	APRD00280; DB05925; DB05690	approved; illicit; investigational	Alprazolam	8-Chloro-1-methyl-6-phenyl-4H-s-triazolo(4,3-a)(1,4)benzodiazepine; Alprazolam	ALPRAZOLAM extended release; Alprazolam; Alprazolam C-IV; Alprazolam ER; Alprazolam Extended Release; Alprazolam Extended-Release; Alprazolam Extended-release; Alprazolam Tablets 0.25; Alprazolam Tablets 0.5mg; Alprazolam XR; Apo-alpraz; Apo-alpraz Ts; Gabazolamine; Gabazolamine-0.5; Jamp Alprazolam; Jamp-alprazolam; Mylan-alprazolam; Nat-alprazolam; Niravam; Ntp-alprazolam; Nu-alpraz Tab 0.25mg;…	Alplax; Alprazolan; Alpronax; Alprox; Alviz; Cassadan; Esparon; Ralozam; Restyl; Solanax; Staccato alprazolam; Tafil; Trankimazin; Tranquinal; Xanor
DB00405	drugbank	CN(C)CC[C@@H](C1=CC=C(Br)C=C1)C1=CC=CC=N1	InChI=1S/C16H19BrN2/c1-19(2)12-10-15(16-5-3-4-11-18-16)13-6-8-14(17)9-7-13/h3-9,11,15H,10,12H2,1-2H3/t15-/m0/s1	ZDIGNSYAACHWNL-HNNXBMFYSA-N	C16H19BrN2	319.239	318.073	2	38	0.997	31.838	1	0	0	1	[(3S)-3-(4-bromophenyl)-3-(pyridin-2-yl)propyl]dimethylamine	3.63	3.75	-4.4	0	1	2	1			9.478	16.13	83.668	5	1	1.27e-02 g/l	biotin	1	DB00405	APRD00770	approved	Dexbrompheniramine	(+)-brompheniraminum; (R)-3-(4-Bromophenyl)-3-(2-pyridyl)propyldimethylamine; (S)-(+)-brompheniramine; (S)-brompheniramine; 3-(4-bromophenyl)- N,N-dimethyl- 3-pyridin-2-yl-propan-1-amine; d-brompheniramine; Desbrofeniramina; Dexbromfeniramina; Dexbrompheniramin; Dexbromphéniramine; Dexbrompheniramine; Dexbrompheniraminum	Accu Tuss DM; Acticon; Actidogesic; Actidogesic DF; Ala-hist Ir; Ala-hist PE; Alahist CF; Alahist DM; Alahist PE; Bio-cnex; Biogesic; Bionatuss DXP; BranTussin DM; Brompheniramine Maleate Pseudoephedrine HCl; Chlo Hist; Chlo Tuss; Conex; Coricidin 'd' Nasal and Sinus Congestion; Coricidin D Nasal and Sinus Congestion Tablets; Dallergy; Dexbrompheniramine Maleate and Phenylephrine Hydrochloride; D…	Disophrol; Drixoral	Dexbrompheniramine maleate
DB00406	drugbank	CN(C)C1=CC=C(C=C1)C(C1=CC=C(C=C1)N(C)C)=C1C=CC(C=C1)=[N+](C)C	InChI=1S/C25H30N3/c1-26(2)22-13-7-19(8-14-22)25(20-9-15-23(16-10-20)27(3)4)21-11-17-24(18-12-21)28(5)6/h7-18H,1-6H3/q+1	LGLFFNDHMLKUMI-UHFFFAOYSA-N	C25H30N3	372.526	372.244	2	58	1.008	45.604	1	0	1	0	4-{bis[4-(dimethylamino)phenyl]methylidene}-N,N-dimethylcyclohexa-2,5-dien-1-iminium	0.87	1.396	-5.32	0	1	3	1			4.826	9.49	146.004	4	1	1.93e-03 g/l	biotin	1	DB00406	APRD00998	approved	Gentian violet cation	Crystal Violet; Crystal violet carbocation; Crystal violet ion(1); Crystal violet(1+); Gentian violet carbocation; Gentian violet cation; Gentian violet(1+); Methylrosaniline; Methylrosanilinium	De LA Cruz Gentian Violet; El Valle Gentian Violet; GNP Gentian Violet 1%; Gentian Violet; Gentian Violet 1%; Gentian Violet 2%; Gentian Violet Anti-Infective; Gentian Violet Topical Solution; Gentiane Violet Liq Top; Humco Gentian Violet 1%; Humco Gentian Violet 2%; Kerr 100 Triple Dye Dispos-A; Perineze Triple Dye; Triple Dye		Gentian violet
DB00408	drugbank	CN1CCN(CC1)C1=NC2=CC=CC=C2OC2=C1C=C(Cl)C=C2	InChI=1S/C18H18ClN3O/c1-21-8-10-22(11-9-21)18-14-12-13(19)6-7-16(14)23-17-5-3-2-4-15(17)20-18/h2-7,12H,8-11H2,1H3	XJGVXQDUIWGIRW-UHFFFAOYSA-N	C18H18ClN3O	327.808	327.114	3	41	0.599	34.986	1	0	0	1	13-chloro-10-(4-methylpiperazin-1-yl)-2-oxa-9-azatricyclo[9.4.0.0^{3,8}]pentadeca-1(11),3,5,7,9,12,14-heptaene	3.18	3.461	-3.5	0	1	4	1			7.175	28.07	95.111	0	1	1.03e-01 g/l	biotin	1	DB00408	APRD00574	approved	Loxapine	2-Chloro-11-(4-methyl-1-piperazinyl)dibenz[b,f][1,4]oxazepine; Loxapina; Loxapine; Loxapinum; Oxilapine	Adasuve; Apo-loxapine; Dom-loxapine Tablets 10mg; Dom-loxapine Tablets 25mg; Dom-loxapine Tablets 50mg; Dom-loxapine Tablets 5mg; Loxapac - Tab 10mg; Loxapac - Tab 50mg; Loxapac - Tab 5mg; Loxapac Im; Loxapac Inj 50mg/ml; Loxapac Oral Concentrate-liq 25mg/ml; Loxapac Orl Conc 25mg/ml; Loxapac Tab 10mg; Loxapac Tab 25mg; Loxapac Tab 50mg; Loxapac Tab 5mg; Loxapac Tablets - 25 mg; Loxapine; Loxapin…	Cloxazepine; Lopac; Losagen; Loxapac; Rosup	Loxapine hydrochloride; Loxapine succinate
DB00409	drugbank	CCN1CCC[C@H]1CNC(=O)C1=C(OC)C=CC(Br)=C1OC	InChI=1S/C16H23BrN2O3/c1-4-19-9-5-6-11(19)10-18-16(20)14-13(21-2)8-7-12(17)15(14)22-3/h7-8,11H,4-6,9-10H2,1-3H3,(H,18,20)/t11-/m0/s1	GUJRSXAPGDDABA-NSHDSACASA-N	C16H23BrN2O3	371.269	370.089	4	45	0.962	36.246	1	1	0	1	3-bromo-N-{[(2S)-1-ethylpyrrolidin-2-yl]methyl}-2,6-dimethoxybenzamide	2.94	2.342	-3.47	0	1	2	1		13.062	8.399	50.8	90.561	6	1	1.27e-01 g/l	biotin	0	DB00409	APRD00316	approved; withdrawn	Remoxipride	Remoxiprida; Remoxipride; Remoxipridum		Roxiam	Remoxipride hydrochloride
DB00410	drugbank	C[C@H](O)[C@H](C)[C@@H]1O[C@H]1C[C@H]1CO[C@@H](C\C(C)=C\C(=O)OCCCCCCCCC(O)=O)[C@H](O)[C@@H]1O	InChI=1S/C26H44O9/c1-16(13-23(30)33-11-9-7-5-4-6-8-10-22(28)29)12-20-25(32)24(31)19(15-34-20)14-21-26(35-21)17(2)18(3)27/h13,17-21,24-27,31-32H,4-12,14-15H2,1-3H3,(H,28,29)/b16-13+/t17-,18-,19-,20-,21-,24+,25-,26-/m0/s1	MINDHVHHQZYEEK-HBBNESRFSA-N	C26H44O9	500.622	500.299	8	79	-0.993	55.817	0	4	0	0	9-{[(2E)-4-[(2S,3R,4R,5S)-3,4-dihydroxy-5-{[(2S,3S)-3-[(2S,3S)-3-hydroxybutan-2-yl]oxiran-2-yl]methyl}oxan-2-yl]-3-methylbut-2-enoyl]oxy}nonanoic acid	2.25	2.451	-4.28	0	-1	2	-1	13.105	4.834	-2.715	146.05	129.394	17	0	2.65e-02 g/l	tetrahydrofolic acid	0	DB00410	APRD00162	approved; investigational; vet_approved	Mupirocin	9-[(E)-4-[(2S,3R,4R,5S)-3,4-dihydroxy-5-[[(2S,3S)-3- [(2S,3S)-3-hydroxybutan-2-yl]oxiran-2-yl]methyl] oxan-2-yl]-3-methylbut-2-enoyl]oxynonanoic acid; Mupirocin; Mupirocina; Mupirocine; Mupirocinum; Pseudomonic acid; Pseudomonic acid A	Bactroban; Bactroban Cream; Bactroban Nasal Ointment; Centany; Centany AT; DermacinRx Clorhexacin; DermacinRx Surgical PharmaPak; Dermawerx Surgical Plus Pak; Levocetirizine Dihydrochloride 2% / Mupirocin 2% / Triamcinolone Acetonide 0.025%; Lidocaine 2% / Mupirocin 2%; Metronidazole 1% / Mupirocin 2%; Metronidazole 1% / Mupirocin 2% /; Mupirocin; Mupirocin 2%; Mupirocin Calcium; Mupirocin Powder…	Bactroban Nasal; Plasimine; Spectroderm; T-Bact; Turixin	Mupirocin calcium
DB00411	drugbank	C[N+](C)(C)CCOC(N)=O	InChI=1S/C6H14N2O2/c1-8(2,3)4-5-10-6(7)9/h4-5H2,1-3H3,(H-,7,9)/p+1	VPJXQGSRWJZDOB-UHFFFAOYSA-O	C6H15N2O2	147.196	147.113	1	25		16.016	1	1	1	0	2-(trimethylazaniumyl)ethyl carbamate	-2.95	-4.555	-2.41	0		0	1		15.226		52.32	50.022	4	1	7.06e-01 g/l	carbamyl-choline	0	DB00411	APRD00845; DB02487	approved	Carbamoylcholine	Carbacholine; carbacol; Carbamylcholine; Choline carbamate	Carbachol; Carbachol Injection Liq Sc 0.25mg/ml; Carbachol Intraocular Solution 0.01%; Carbachol Tab 2mg; Carbastat; Isopto Carbachol; Isopto Carbachol 1.5%; Isopto Carbachol 3%; Miostat; Miostat Ophthalmic Liq 0.01%	Carboptic; Mioticol	Carbamoylcholine chloride
DB00412	drugbank	CN(CCOC1=CC=C(CC2SC(=O)NC2=O)C=C1)C1=CC=CC=N1	InChI=1S/C18H19N3O3S/c1-21(16-4-2-3-9-19-16)10-11-24-14-7-5-13(6-8-14)12-15-17(22)20-18(23)25-15/h2-9,15H,10-12H2,1H3,(H,20,22,23)	YASAKCUCGLMORW-UHFFFAOYSA-N	C18H19N3O3S	357.427	357.115	5	44	-0.564	37.803	1	1	0	1	5-[(4-{2-[methyl(pyridin-2-yl)amino]ethoxy}phenyl)methyl]-1,3-thiazolidine-2,4-dione	2.95	2.446	-3.97	1	-1	3	-1	16.485	6.844	6.229	71.53	97.79	7	1	3.80e-02 g/l	biotin	0	DB00412	APRD00403	approved; investigational	Rosiglitazone	(±)-5-[p-[2-(methyl-2-pyridylamino)ethoxy]benzyl]-2,4-thiazolidinedione; (RS)-5-{4-[2-(Methyl-2-pyridylamino)ethoxy]benzyl}-2,4-thiazolidinedion; Rosiglitazon; Rosiglitazona; Rosiglitazone; Rosiglitazonum	Avaglim; Avandamet; Avandaryl; Avandia; Avandia 2mg; Avandia 4mg; Avandia 8mg; Dom-rosiglitazone; Mylan-rosiglitazone; PHL-rosiglitazone; PMS-rosiglitazone; PMS-rosiglitazone-metformin; Rosiglitazone; Rosiglitazone Maleate; Teva-rosiglitazone	Blutab; DH-Rosidia; Diaben; Diaglinex; Gaudil; Gliximina; Naidi; Rogelin; Roglit; Romerol; Rosit; Rosix; Rossini; Sensulin; Sheng Ao; Sheng Min	Rosiglitazone Maleate
DB00413	drugbank	CCCN[C@H]1CCC2=C(C1)SC(N)=N2	InChI=1S/C10H17N3S/c1-2-5-12-7-3-4-8-9(6-7)14-10(11)13-8/h7,12H,2-6H2,1H3,(H2,11,13)/t7-/m0/s1	FASDKYOPVNHBLU-ZETCQYMHSA-N	C10H17N3S	211.327	211.114	3	31	1.009	24.469	1	2	0	1	(6S)-N6-propyl-4,5,6,7-tetrahydro-1,3-benzothiazole-2,6-diamine	2.18	1.764	-3.18	0	1	2	1		17.661	10.31	50.94	59.767	3	1	1.40e-01 g/l	biotin	0	DB00413	APRD00156	approved; investigational	Pramipexole	(-)-Pramipexole; (S)-N �?-propyl-4,5,6,7-tetrahydro-1,3-benzothiazole-2,6-diamine; Pramipexol; Pramipexole; Pramipexolum	Act Pramipexole; Apo-pramipexole; Auro-pramipexole; Ava-pramipexole; Dom-pramipexole; Mirapex; Mirapex ER; Mirapexin; Mylan-pramipexole; Ntp-pramipexole; Nu-pramipexole; Oprymea; PMS-pramipexole; Pramipexole; Pramipexole Accord; Pramipexole Dihydrochloride; Pramipexole Dihydrochloride Extended-Release; Pramipexole Teva; Pramipexole dihydrochloride; Sandoz Pramipexole; Sifrol; Teva-pramipexole	Glepark; Medopexol; Miramel; Miraper; Pexola; Sifrol ER	Pramipexole dihydrochloride monohydrate; Pramipexole hydrochloride
DB00414	drugbank	CC(=O)C1=CC=C(C=C1)S(=O)(=O)NC(=O)NC1CCCCC1	InChI=1S/C15H20N2O4S/c1-11(18)12-7-9-14(10-8-12)22(20,21)17-15(19)16-13-5-3-2-4-6-13/h7-10,13H,2-6H2,1H3,(H2,16,17,19)	VGZSUPCWNCWDAN-UHFFFAOYSA-N	C15H20N2O4S	324.395	324.114	4	42	-0.998	33.965	1	2	0	1	1-(4-acetylbenzenesulfonyl)-3-cyclohexylurea	1.72	1.815	-3.83	0	-1	2	-1	15.768	4.313	-7.419	92.34	82.772	3	1	4.83e-02 g/l	tetrahydrofolic acid	0	DB00414	APRD00773	approved; investigational; withdrawn	Acetohexamide	1-((p-Acetylphenyl)sulfonyl)-3-cyclohexylurea; 1-[(4-acetylbenzene)sulfonyl]-3-cyclohexylurea 4-acetyl-N-(cyclohexylcarbamoyl)benzenesulfonamide; Acetohexamid; Acetohexamida; Acétohexamide; Acetohexamide; Acetohexamidum; N-(p-Acetylphenylsulfonyl)-N'-cyclohexylurea	Dimelor Tablet 1843 500mg	Acetohexamide; Dimelin; Dymelor; Gamadiabet
DB00415	drugbank	[H][C@]12SC(C)(C)[C@@H](N1C(=O)[C@H]2NC(=O)[C@H](N)C1=CC=CC=C1)C(O)=O	InChI=1S/C16H19N3O4S/c1-16(2)11(15(22)23)19-13(21)10(14(19)24-16)18-12(20)9(17)8-6-4-3-5-7-8/h3-7,9-11,14H,17H2,1-2H3,(H,18,20)(H,22,23)/t9-,10-,11+,14-/m1/s1	AVKUERGKIZMTKX-NJBDSQKTSA-N	C16H19N3O4S	349.405	349.11	5	43	-0.371	34.541	1	3	0	0	(2S,5R,6R)-6-[(2R)-2-amino-2-phenylacetamido]-3,3-dimethyl-7-oxo-4-thia-1-azabicyclo[3.2.0]heptane-2-carboxylic acid	0.88	-2.005	-2.76	0	0	3	0	11.966	3.238	7.229	112.73	87.524	4	1	6.05e-01 g/l	tetrahydrofolic acid	0	DB00415	APRD00320	approved; vet_approved	Ampicillin	ABPC; Aminobenzylpenicillin; Ampicilina; Ampicillin; Ampicillin (anhydrous); Ampicillin acid; Ampicillin anhydrous; Ampicillin, anhydrous; Ampicilline; Ampicillinum; Anhydrous ampicillin; AP; D-(�?-6-(α-aminophenylacetamido)penicillanic acid; D-(�?-ampicillin	AMPICILLIN and SULBACTAM; Ampicillin; Ampicillin Sodium; Ampicillin Sodium and Sulbactam Sodium; Ampicillin Sodium for Injection BP; Ampicillin Sodium for Injection, BP; Ampicillin Sodium for Injection, USP; Ampicillin Trihydrate; Ampicillin and Sulbactam; Ampicillin for Injection; Ampicillin for Injection, USP; Ampicillin sodium; Ampicin Inj 125mg/vial; Ampicin Inj 1gm; Ampicin Inj 2000mg; Ampic…	Austrapen; Binotal; Penbritin; Principen; Redicilin; Semicillin; Tokiocillin; Ultrabion; Viccillin	Ampicillin sodium; Ampicillin trihydrate
DB00416	drugbank	[I-].[I-].[H][C@@]12CC3=CC=C(OC4=C5C(CC[N+](C)(C)[C@]5([H])CC5=CC(OC6=C(OC)C=C(CC[N+]1(C)C)C2=C6)=C(OC)C=C5)=CC(OC)=C4OC)C=C3	InChI=1S/C40H48N2O6.2HI/c1-41(2)17-15-27-22-34(44-6)36-24-30(27)31(41)19-25-9-12-29(13-10-25)47-40-38-28(23-37(45-7)39(40)46-8)16-18-42(3,4)32(38)20-26-11-14-33(43-5)35(21-26)48-36;;/h9-14,21-24,31-32H,15-20H2,1-8H3;2*1H/q+2;;/p-2/t31-,32+;;/m0../s1	DIGFQJFCDPKEPF-OIUSMDOTSA-L	C40H48I2N2O6	906.628	906.16	4	98	2	73.077	1	0	0	0	(1S,16R)-9,10,21,25-tetramethoxy-15,15,30,30-tetramethyl-7,23-dioxa-15,30-diazaheptacyclo[22.6.2.2^{3,6}.1^{8,12}.1^{18,22}.0^{27,31}.0^{16,34}]hexatriaconta-3,5,8(34),9,11,18(33),19,21,24,26,31,35-dodecaene-15,30-diium diiodide	0.81	-1.846	-6.87	0	2	7	2	14.521	12.994	-3.406	55.38	211.942	4	0	1.23e-04 g/l	biotin	0	DB00416	APRD01318	approved; withdrawn	Metocurine iodide	Dimethyl tubocurarine iodide; Dimethylchondrocurarine iodide; Dimethyltubocurarinium iodide; Metocurine iodide; Metocurini iodidum; Metubine iodide	Metubine Iodide Inj 2mg/ml
DB00417	drugbank	[H][C@]12SC(C)(C)[C@@H](N1C(=O)[C@H]2NC(=O)COC1=CC=CC=C1)C(O)=O	InChI=1S/C16H18N2O5S/c1-16(2)12(15(21)22)18-13(20)11(14(18)24-16)17-10(19)8-23-9-6-4-3-5-7-9/h3-7,11-12,14H,8H2,1-2H3,(H,17,19)(H,21,22)/t11-,12+,14-/m1/s1	BPLBGHOLXOTWMN-MBNYWOFBSA-N	C16H18N2O5S	350.39	350.094	5	42	-1	34.37	1	2	0	1	(2S,5R,6R)-3,3-dimethyl-7-oxo-6-(2-phenoxyacetamido)-4-thia-1-azabicyclo[3.2.0]heptane-2-carboxylic acid	1.78	0.763	-2.89	0	-1	3	-1	11.742	3.39	-4.869	95.94	85.768	5	1	4.54e-01 g/l	biotin	0	DB00417	APRD00423; DB08415	approved; vet_approved	Phenoxymethylpenicillin	(2S,5R,6R)-3,3-DIMETHYL-7-OXO-6-(2-PHENOXYACETAMIDO)-4-THIA-1- AZABICYCLO(3.2.0)HEPTANE-2-CARBOXYLIC ACID; (2S,5R,6R)-3,3-dimethyl-7-oxo-6-[(phenoxyacetyl)amino]-4-thia-1-azabicyclo[3.2.0]heptane-2-carboxylic acid; 6-phenoxyacetamidopenicillanic acid; Fenoximetilpenicilina; Oracillin; Penicillin Phenoxymethyl; Penicillin V; Phenoxomethylpenicillin; Phenoxymethyl Penicillin; Phenoxymethylenepenici…	Apo Pen Vk; Beepen-VK; Ledercillin Vk - Tab 400000 Unit; Ledercillin Vk - Tab 800000units; Ledercillin Vk Tab 400000unit; Ledercillin Vk Tab 800000unit; Nadopen V 200; Nadopen V 400; Nadopen V Tab 500000iu; Novo-pen Vk Syr 500000/5ml; Novo-pen-VK 500 Tab; Nu-pen-VK Tablets 300mg; Pen Vee Sus 180mg; Pen Vk-125 Sus 200000unit/5ml; Pen Vk-300 Sus 500000unit/5ml; Pen-VK; Pen-vee Oral Tablets 300 mg; …	Apo-Pen-VK; Betapen-VK; Crystapen V; Distaquaine V; Fenospen; Fenoxypen; Ledercillin VK; Oratren; Ospen; Pen-Oral; Pen-V; Pen-Vee; Pen-Vee K; Penicillin VK; Pfizerpen VK; Phenocillin; Robicillin VK; Rocilin; Uticillin VK; V-Cillin; Veetids	Phenoxymethylpenicillin benzathine; Phenoxymethylpenicillin potassium
DB00418	drugbank	CCCC(C)C1(CC=C)C(=O)NC(=O)NC1=O	InChI=1S/C12H18N2O3/c1-4-6-8(3)12(7-5-2)9(15)13-11(17)14-10(12)16/h5,8H,2,4,6-7H2,1,3H3,(H2,13,14,15,16,17)	KQPKPCNLIDLUMF-UHFFFAOYSA-N	C12H18N2O3	238.283	238.132	3	35	-0.249	24.328	1	2	0	1	5-(pentan-2-yl)-5-(prop-2-en-1-yl)-1,3-diazinane-2,4,6-trione	2.2	2.034	-2.29	0	0	1	0	11.148	7.479		75.27	62.648	5	1	1.21e+00 g/l	tetrahydrofolic acid	0	DB00418	APRD00497	approved; vet_approved	Secobarbital	(±)-secobarbital; 5-(1-methylbutyl)-5-(2-propenyl)-2,4,6(1H,3H,5H)-pyrimidinetrione; 5-allyl-5-(1-methylbutyl)-2,4,6(1H,3H,5H)-pyrimidinetrione; 5-allyl-5-(1-methylbutyl)barbituric acid; 5-allyl-5-(1-methylbutyl)pyrimidine-2,4,6(1H,3H,5H)-trione; Quinalbarbitone; Secobarbital; Secobarbitalum; Secobarbitone	Novo-secobarb 100mg; Seconal Sodium; Seconal Sodium Pulvule 240 0.1gm; Tuinal Pulvule 303; Tuinal Pulvule 304	Seconal; Tuinal	Secobarbital sodium
DB00419	drugbank	CCCCN1C[C@H](O)[C@@H](O)[C@H](O)[C@H]1CO	InChI=1S/C10H21NO4/c1-2-3-4-11-5-8(13)10(15)9(14)7(11)6-12/h7-10,12-15H,2-6H2,1H3/t7-,8+,9-,10-/m1/s1	UQRORFVVSGFNRO-UTINFBMNSA-N	C10H21NO4	219.278	219.147	5	36	0.969	23.949	1	4	0	0	(2R,3R,4R,5S)-1-butyl-2-(hydroxymethyl)piperidine-3,4,5-triol	-1.14	-1.179	0.18	0	1	1	1	14.032	12.902	8.493	84.16	55.743	4	1	3.31e+02 g/l	tetrahydrofolic acid	0	DB00419	APRD01118	approved	Miglustat	1,5-(butylimino)-1,5-dideoxy, D-glucitol; AT2221; BuDNJ; Butyldeoxynojirimycin; Miglustat; Miglustatum; N-(n-Butyl)deoxynojirimycin; n-Butyl deoxynojirimycin; N-butyl-1-deoxynojirimycin; N-butyl-deoxynojirimycin; N-Butylmoranoline; NB-DNJ	Miglustat; Miglustat Dipharma; Miglustat Gen.orph; Opfolda; Sandoz Miglustat; Yargesa; Zavesca	Zavesca	Miglustat hydrochloride
DB00420	drugbank	CN(C)CCCN1C2=CC=CC=C2SC2=CC=CC=C12	InChI=1S/C17H20N2S/c1-18(2)12-7-13-19-14-8-3-5-10-16(14)20-17-11-6-4-9-15(17)19/h3-6,8-11H,7,12-13H2,1-2H3	ZGUGWUXLJSTTMA-UHFFFAOYSA-N	C17H20N2S	284.419	284.135	2	40	0.994	32.742	1	0	0	1	dimethyl[3-(10H-phenothiazin-10-yl)propyl]amine	4.63	3.931	-4.14	0	1	3	1			9.197	6.48	88.952	4	1	2.07e-02 g/l	biotin	1	DB00420	APRD00358	approved; vet_approved	Promazine	10-(3-(Dimethylamino)propyl)phenothiazine; N-(3-Dimethylaminopropyl)phenothiazine; N-Dimethylamino-1-methylethyl thiodiphenylamine; N,N-dimethyl-3-(10H-phenothiazin-10-yl)-propan-1-amine; Promazin; Promazina; Promazine; Promazinum	Promazine HCl Inj 50mg/ml	Combelen; Prazine; Sparine; Talofen	Promazine hydrochloride
DB00421	drugbank	[H][C@@]12CC[C@@]3(CCC(=O)O3)[C@@]1(C)CC[C@@]1([H])[C@@]2([H])[C@@]([H])(CC2=CC(=O)CC[C@]12C)SC(C)=O	InChI=1S/C24H32O4S/c1-14(25)29-19-13-15-12-16(26)4-8-22(15,2)17-5-9-23(3)18(21(17)19)6-10-24(23)11-7-20(27)28-24/h12,17-19,21H,4-11,13H2,1-3H3/t17-,18-,19+,21+,22-,23-,24+/m0/s1	LXMSZDCAJNLERA-ZHYRCANASA-N	C24H32O4S	416.573	416.202	3	61	0	46.028	1	0	0	1	(1R,3aS,3bR,4R,9aR,9bS,11aS)-4-(acetylsulfanyl)-9a,11a-dimethyl-2,3,3a,3b,4,5,7,8,9,9a,9b,10,11,11a-tetradecahydrospiro[cyclopenta[a]phenanthrene-1,2'-oxolane]-5',7-dione	3.1	3.637	-5.32	0	0	5	0		17.887	-4.882	60.44	113.504	2	1	1.98e-03 g/l	tetrahydrofolic acid	0	DB00421	APRD01234	approved	Spironolactone	Espironolactona; Spironolactone; Spironolactonum; Spironolattone	011054 Niacinamide 4% / Spironolactone 5%; 011218 Niacinamide 2% / Spironolactone 5% / Tretinoin 0.025%; 011220 Niacinamide 2% / Spironolactone 5% / Tretinoin 0.05%; 011503 Dapsone 6% / Niacinamide 2% / Spironolactone 5%; Aldactazide; Aldactazide 25; Aldactazide 50; Aldactone; Aldactone 100 mg; Aldactone 25 mg; Apo-spirozide Tab; Benzoyl Peroxide 5% / Clindamycin 1% / Niacinamide 2% / Spironolact…	Osyrol; Spiresis; Spiretic; Spiroctan; Uractone; Verospiron; Xenalon
DB00422	drugbank	COC(=O)C(C1CCCCN1)C1=CC=CC=C1	InChI=1S/C14H19NO2/c1-17-14(16)13(11-7-3-2-4-8-11)12-9-5-6-10-15-12/h2-4,7-8,12-13,15H,5-6,9-10H2,1H3	DUGOZIWVEXMGBE-UHFFFAOYSA-N	C14H19NO2	233.306	233.142	2	36	0.992	25.912	1	1	0	1	methyl 2-phenyl-2-(piperidin-2-yl)acetate	1.47	2.255	-3.11	0	1	2	1			9.089	38.33	66.728	4	1	1.82e-01 g/l	tetrahydrofolic acid	1	DB00422	APRD00657	approved; investigational	Methylphenidate	Methyl phenidylacetate; methyl phenyl(piperidin-2-yl)acetate; methyl α-phenyl-α-(2-piperidyl)acetate; methyl α-phenyl-α-2-piperidinylacetate; Methylphenidan; Methylphenidate; Methylphenidatum; Metilfenidato; MPH; α-phenyl-2-piperidineacetic acid methyl ester	Act Methylphenidate ER; Adhansia XR; Apo-methylphenidate; Apo-methylphenidate ER; Apo-methylphenidate SR; Aptensio XR; Bar-methylphenidate HCl CR; Biphentin; Concerta; Cotempla XR-ODT; Daytrana; Foquest; JORNAY PM Extended-Release; Metadate; Metadate CD; Metadate ER; Methylin; Methylin ER; Methylphenidate; Methylphenidate HCl; Methylphenidate Hydrochloride; Methylphenidate Hydrochloride (CD); Met…	Equasym XL; Medikinet XL; Quillivant; Riphenidate; Rubifen SR	Methylphenidate hydrochloride
DB00423	drugbank	COC1=C(OCC(O)COC(N)=O)C=CC=C1	InChI=1S/C11H15NO5/c1-15-9-4-2-3-5-10(9)16-6-8(13)7-17-11(12)14/h2-5,8,13H,6-7H2,1H3,(H2,12,14)	GNXFOGHNGIVQEH-UHFFFAOYSA-N	C11H15NO5	241.24	241.095	4	32		24.275	1	2	0	1	2-hydroxy-3-(2-methoxyphenoxy)propyl carbamate	0.63	0.445	-1.76	0		1	0	14.813	13.596	-3.396	91.01	59.067	7	1	4.21e+00 g/l	methocarbamol (inn)	0	DB00423	APRD01102	approved; vet_approved	Methocarbamol	(RS)-2-hydroxy-3-(2-methoxyphenoxy)propyl carbamate; Methocarbamol; Méthocarbamol; Methocarbamolum; Metocarbamol; Metocarbamolo	A.S.A. With Methocarbamol Night-time Extra Strength; Acetaminophen 325mg + Methocarbamol 400mg Caplets; Acetaminophen 500mg + Methocarbamol 400mg Extra Strength Caplets; Advil Back Pain; Analgesic and Muscle Relaxant; Analgesic and Muscle Relaxant Caplets; Aspirin Backache; Aspirin Night-time; Axacet-C1/8; Axisal-C1/8; Axum; Dodd's Back-ease Muscle Spasm and Back Pain Relief; Dodd's Extra Strengt…	Bolaxin; Carbaflex; Delaxin; DoloVisan; Fubaxin; Lumirelax; Metocarbamol; Mioflex; Miorel; Musxan; Ortoton; Rebamol; Robaxin-750; Robinax; Sinaxar; Taspan
DB00424	drugbank	CN1[C@H]2CC[C@@H]1C[C@@H](C2)OC(=O)[C@H](CO)C1=CC=CC=C1	InChI=1S/C17H23NO3/c1-18-13-7-8-14(18)10-15(9-13)21-17(20)16(11-19)12-5-3-2-4-6-12/h2-6,13-16,19H,7-11H2,1H3/t13-,14+,15+,16-/m1/s1	RKUNBYITZUJHSG-FXUDXRNXSA-N	C17H23NO3	289.369	289.168	3	44	0.996	31.741	1	1	0	1	(1R,3S,5S)-8-methyl-8-azabicyclo[3.2.1]octan-3-yl (2S)-3-hydroxy-2-phenylpropanoate		1.571		0	1	3	1		15.146	9.386	49.77	80.816	5	1		disodium dexamethasone phosphate(2-)	0	DB00424	APRD00607	approved	Hyoscyamine	(�?-atropine; (�?-hyoscyamine; (S)-(�?-hyoscyamine; (S)-atropine; [3(S)-endo]-α-(hydroxymethyl)benzeneacetic acid 8-methyl-8-azabicyclo[3.2.1]oct-3-yl ester; Daturin; Daturine; Duboisine; Hyoscyamin; Hyoscyamine; Hyoscyaminum; L-Hyoscyamine; L-Tropine tropate; Tropine-L-tropate	Anaspaz; Azuphen Mb; B-Donna; Belladonna Alkaloids with Phenobarbital; Belladonna Alkaloids with Phenobartbital; Calmitol Itching Relief Ont; Darcalma; Darpaz; Diban Cap; Donnagel Liq; Donnatal; Donnatal Elixir; Donnatal Extentabs; Donnatal Extentabs Srt; Donnatal Tab; Ed-spaz; HyoMax; HyoMax-DT; HyoMax-FT; HyoMax-SL; HyoMax-SR; Hyolev Mb; Hyophen; Hyoscyamine; Hyoscyamine ER; Hyoscyamine S L; Hy…	Acupaz; Anapaz; Atropen; Boots Travel Calm; Buwecon; Cystospaz; Cytospaz; Donnamar; Egazil; Levsinex; Symax	Hyoscyamine hydrobromide; Hyoscyamine sulfate; Hyoscyamine sulfate dihydrate
DB00425	drugbank	CN(C)C(=O)CC1=C(N=C2C=CC(C)=CN12)C1=CC=C(C)C=C1	InChI=1S/C19H21N3O/c1-13-5-8-15(9-6-13)19-16(11-18(23)21(3)4)22-12-14(2)7-10-17(22)20-19/h5-10,12H,11H2,1-4H3	ZAFYATHCZYHLPB-UHFFFAOYSA-N	C19H21N3O	307.389	307.168	2	44	0.024	35.063	1	0	0	1	N,N-dimethyl-2-[6-methyl-2-(4-methylphenyl)imidazo[1,2-a]pyridin-3-yl]acetamide	3.15	3.018	-3.99	0	0	3	0			5.391	37.61	93.584	3	1	3.13e-02 g/l	biotin	1	DB00425	APRD00095	approved	Zolpidem	N,N,6-Trimethyl-2-(4-methylphenyl)imidazo(1,2-a)pyridine-3-acetamide; Zolpidem; Zolpidemum	Ag-zolpidem ODT; Ambien; Ambien CR; Apo-zolpidem ODT; Edluar; Gabazolpidem-5; Intermezzo; Ivadal; Jamp Zolpidem ODT; Mint-zolpidem ODT; PMS-zolpidem ODT; Pro-zolpidem ODT; Sentrazolpidem PM-5; Sublinox; ZolpiMIST; Zolpidem; Zolpidem Tartrate; Zolpidem Tartrate ER; Zolpidem Tartrate Extended Release; Zolpidem Tartrate Extended-Release; Zolpidem Tartrate ODT; Zolpidem tartrate; Zolpidem tartrate su…	Adormix; Bikalm; Dormizol; Hypnogen; Ivedal; Nasen; Nimadorm; Nottem; Stilnoct; Stilnox; Stilnox CR; Zolsana; Zoltis	Zolpidem tartrate
DB00426	drugbank	CC(=O)OCC(CCN1C=NC2=CN=C(N)N=C12)COC(C)=O	InChI=1S/C14H19N5O4/c1-9(20)22-6-11(7-23-10(2)21)3-4-19-8-17-12-5-16-14(15)18-13(12)19/h5,8,11H,3-4,6-7H2,1-2H3,(H2,15,16,18)	GGXKWVWZWMLJEH-UHFFFAOYSA-N	C14H19N5O4	321.332	321.144	6	42	0.004	32.823	1	1	0	0	2-[(acetyloxy)methyl]-4-(2-amino-9H-purin-9-yl)butyl acetate	0.13	-0.484	-2.39	0	0	2	0		16.677	3.653	122.22	81.535	9	1	1.32e+00 g/l	biotin	0	DB00426	APRD00600	approved; investigational	Famciclovir	2-(2-(2-amino-9H-purin-9-yl)ethyl)-1,3-propanediol diacetate; 9-[4-acetoxy-3-(acetoxymethyl)but-1-yl]-2-aminopurine; acetic acid 2-acetoxymethyl-4-(2-amino-purin-9-yl)-butyl ester; Famciclovir; Famciclovirum; FCV	Act Famciclovir; Apo-famciclovir; Auro-famciclovir; Ava-famciclovir; Dom-famciclovir; Famciclovir; Famvir; Novo-famciclovir; PHL-famciclovir; PMS-famciclovir; Sandoz Famciclovir	Ezovir; Fambir; Famcino; Famcir; Famvir Once; Fanclomax; Fanle; Microvir; Oravir; Pentavir; Penvir; Pixin; Virovir; Wan Qi; Weike
DB00427	drugbank	CC1=CC=C(C=C1)C(=C/CN1CCCC1)\C1=CC=CC=N1	InChI=1S/C19H22N2/c1-16-7-9-17(10-8-16)18(19-6-2-3-12-20-19)11-15-21-13-4-5-14-21/h2-3,6-12H,4-5,13-15H2,1H3/b18-11+	CBEQULMOCCWAQT-WOJGMQOQSA-N	C19H22N2	278.391	278.178	2	43	0.977	33.061	1	0	0	1	2-[(1E)-1-(4-methylphenyl)-3-(pyrrolidin-1-yl)prop-1-en-1-yl]pyridine	4.14	4.045	-3.72	0	1	3	1			8.635	16.13	98.525	4	1	5.37e-02 g/l	tetrahydrofolic acid	1	DB00427	APRD00306	approved	Triprolidine	(E)-2-[3-(1-pyrrolidinyl)-1-p-toluenepropenyl]pyridine; trans-1-(2-pyridyl)-3-pyrrolidino-1-p-tolylprop-1-ene; trans-1-(4-methylphenyl)-1-(2-pyridyl)-3-pyrrolidinoprop-1-ene; Tripolidina; Triprolidin; Triprolidina; Triprolidine; Triprolidinum	Actifed DM Syrup; Actifed DM Tablets; Actifed Plus Caplet; Actifed Plus Caplets; Actifed Syrup; Actifed Tablets; Allerdine; Aprodine; CVS Maximum Strength Severe Congestion and Cough Overnight Cold and Flu Clear and cool; CVS Mucus Relief DM and Overnight Cold and Flu; CVS Nighttime Cold and Flu; CVS Overnight Cold and Flu Clear and Cool; Childrens PediaClear Allergy; Childrens PediaClear PD; Coa…	Anmin; Venen	Triprolidine hydrochloride; Triprolidine hydrochloride monohydrate
DB00428	drugbank	CN(N=O)C(=O)N[C@H]1[C@@H](O)O[C@H](CO)[C@@H](O)[C@@H]1O	InChI=1S/C8H15N3O7/c1-11(10-17)8(16)9-4-6(14)5(13)3(2-12)18-7(4)15/h3-7,12-15H,2H2,1H3,(H,9,16)/t3-,4-,5-,6-,7+/m1/s1	ZSJLQEPLLKMAKR-GKHCUFPYSA-N	C8H15N3O7	265.221	265.091	7	33	0	23.742	1	5	0	0	3-methyl-3-nitroso-1-[(2S,3R,4R,5S,6R)-2,4,5-trihydroxy-6-(hydroxymethyl)oxan-3-yl]urea	-1.71	-2.72	-0.9	0	0	1	0	12.495	11.425	-2.981	151.92	55.955	3	1	3.35e+01 g/l	biotin	0	DB00428	APRD00209	approved; investigational	Streptozocin	2-Deoxy-2-(((methylnitrosoamino)carbonyl)amino)-D-glucopyranose; 2-Deoxy-2-(3-methyl-3-nitrosoureido)-D-glucopyranose; Estreptozocina; N-D-Glucosyl-(2)-N'-nitrosomethylharnstoff; N-D-Glucosyl-(2)-N'-nitrosomethylurea; Streptozocin; Streptozocine; Streptozocinium; Streptozocinum; Streptozotocin	Zanosar; Zanosar Sterile Powder
DB00429	drugbank	NC(CO)(CO)CO.CCCCC[C@](C)(O)\C=C\[C@H]1[C@H](O)C[C@H](O)[C@@H]1C\C=C/CCCC(O)=O	InChI=1S/C21H36O5.C4H11NO3/c1-3-4-9-13-21(2,26)14-12-17-16(18(22)15-19(17)23)10-7-5-6-8-11-20(24)25;5-4(1-6,2-7)3-8/h5,7,12,14,16-19,22-23,26H,3-4,6,8-11,13,15H2,1-2H3,(H,24,25);6-8H,1-3,5H2/b7-5-,14-12+;/t16-,17-,18+,19-,21+;/m1./s1	UMMADZJLZAPZAW-XOWPVRJPSA-N	C25H47NO8	489.65	489.33	5	81	-0.998	42.536	1	4	0	0	(5Z)-7-[(1R,2R,3R,5S)-3,5-dihydroxy-2-[(1E,3S)-3-hydroxy-3-methyloct-1-en-1-yl]cyclopentyl]hept-5-enoic acid; 2-amino-2-(hydroxymethyl)propane-1,3-diol	4.29	2.892	-3.72	0	-1	1	-1	14.514	4.355	-1.271	97.99	105.109	15	1	7.08e-02 g/l	distearoyl phosphatidylserine	0	DB00429	APRD00847	approved	Carboprost tromethamine	(15S)-15-methyl-PGF2α tromethamine salt; (15S)-15-methylprostaglandin F2α tromethamine; 1,3-dihydroxy-2-(hydroxymethyl)propan-2-aminium (5Z,9α,11β,13E,15S)-9,11,15-trihydroxy-15-methylprosta-5,13-dien-1-oate; 15(S)-15-methyl-PGF2α tromethamine salt; 15(S)-15-methylprostaglandin F2α tromethamine; Carboprost trometamol; Carboprost tromethamine	Carboprost Tromethamine; Carboprost Tromethamine Injection USP; Carboprost Tromethamine Injection, USP; Hemabate	Carboprost; Deviprost; Prostin 15M; Prostinfenem; Prostodin
DB00430	drugbank	[H][C@]12SCC(CSC3=NN=NN3C)=C(N1C(=O)[C@@]2([H])NC(=O)[C@H](NC(=O)C1=C(O)C=C(C)N=C1)C1=CC=C(O)C=C1)C(O)=O	InChI=1S/C25H24N8O7S2/c1-11-7-16(35)15(8-26-11)20(36)27-17(12-3-5-14(34)6-4-12)21(37)28-18-22(38)33-19(24(39)40)13(9-41-23(18)33)10-42-25-29-30-31-32(25)2/h3-8,17-18,23,34H,9-10H2,1-2H3,(H,26,35)(H,27,36)(H,28,37)(H,39,40)/t17-,18-,23-/m1/s1	PWAUCHMQEXVFJR-PMAPCBKXSA-N	C25H24N8O7S2	612.637	612.121	11	66		58.791	0	5	0	0	(6R,7R)-7-[(2R)-2-[(4-hydroxy-6-methylpyridin-3-yl)formamido]-2-(4-hydroxyphenyl)acetamido]-3-{[(1-methyl-1H-1,2,3,4-tetrazol-5-yl)sulfanyl]methyl}-8-oxo-5-thia-1-azabicyclo[4.2.0]oct-2-ene-2-carboxylic acid	0.53	0.152	-3.96	1		5	-1	8.857	3.32	2.611	212.76	164.814	9	0	6.68e-02 g/l	cetrorelix	0	DB00430	APRD00856	approved	Cefpiramide	Cefpiramide; Cefpiramido; Cefpiramidum			Cefpiramide sodium
DB00431	drugbank	Cl[C@H]1[C@H](Cl)[C@@H](Cl)[C@@H](Cl)[C@H](Cl)[C@H]1Cl	InChI=1S/C6H6Cl6/c7-1-2(8)4(10)6(12)5(11)3(1)9/h1-6H/t1-,2-,3-,4+,5+,6+	JLYXXMFPNIAWKQ-GNIYUCBRSA-N	C6H6Cl6	290.83	287.86	0	18	0	23.084	1	0	0	0	(1R,2S,3r,4R,5S,6r)-1,2,3,4,5,6-hexachlorocyclohexane	3.94	4.346	-4.73	0	0	1	0				0	54.081	0	1	5.47e-03 g/l	biotin	1	DB00431	APRD01072	approved; withdrawn	Lindane	(1r,2c,3t,4c,5c,6t)-1,2,3,4,5,6-hexachlorocyclohexane; (1α,2α,3β,4α,5α,6β)-1,2,3,4,5,6-hexachlorocyclohexane; 1,2,3,4,5,6-hexachlorocyclohexane; Benzene hexachloride; gamma-1,2,3,4,5,6-hexachlorocyclohexane; gamma-benzene hexachloride; gamma-BHC; gamma-HCH; gamma-Hexachlorocyclohexane; gamma-Lindane; Gammallin; Gammaxene; Lindan; Lindane; Lindano; Lindanum; γ-hexachlorocyclohexane; γ-Hexachlorzyk…	Dom-lindane Lotion - 1%; Hexit Lotion; Hexit Shampoo 1.0%; Kwellada Lotion 1%; Kwellada Shampoo 1%; Lindane; Lindane Lotion USP 1%; Lindane Shampoo USP 1%; PMS-lindane Lot 1%; PMS-lindane Shp 1%	Gamene; Kwell; Scabene
DB00432	drugbank	OC[C@H]1O[C@H](C[C@@H]1O)N1C=C(C(=O)NC1=O)C(F)(F)F	InChI=1S/C10H11F3N2O5/c11-10(12,13)4-2-15(9(19)14-8(4)18)7-1-5(17)6(3-16)20-7/h2,5-7,16-17H,1,3H2,(H,14,18,19)/t5-,6+,7+/m0/s1	VSQQQLOSPVPRAZ-RRKCRQDMSA-N	C10H11F3N2O5	296.2	296.062	5	31	-0.031	23.554	1	3	0	0	1-[(2R,4S,5R)-4-hydroxy-5-(hydroxymethyl)oxolan-2-yl]-5-(trifluoromethyl)-1,2,3,4-tetrahydropyrimidine-2,4-dione	-0.45	-0.755	-1.65	0	0	2	0	13.908	8.499	-2.978	99.1	56.344	3	1	6.69e+00 g/l	tetrahydrofolic acid	0	DB00432	APRD01275	approved; investigational	Trifluridine	5-(Trifluoromethyl)deoxyuridine; 5-Trifluoromethyl-2-deoxyuridine; F₃T; TFT; Trifluoromethyldeoxyuridine; Trifluorothymidine; Trifluorothymine deoxyriboside; Trifluridin; Trifluridina; Trifluridine; Trifluridinum	Apo-trifluridine Ophthalmic Solution; Lonsurf; Sandoz Trifluridine; Trifluridine; Viroptic	Thilol; Triflumann; Triherpine; Virophta
DB00433	drugbank	CN1CCN(CCCN2C3=CC=CC=C3SC3=C2C=C(Cl)C=C3)CC1	InChI=1S/C20H24ClN3S/c1-22-11-13-23(14-12-22)9-4-10-24-17-5-2-3-6-19(17)25-20-8-7-16(21)15-18(20)24/h2-3,5-8,15H,4,9-14H2,1H3	WIKYUJGCLQQFNW-UHFFFAOYSA-N	C20H24ClN3S	373.943	373.138	3	49	0.907	41.766	1	0	0	1	2-chloro-10-[3-(4-methylpiperazin-1-yl)propyl]-10H-phenothiazine	4.67	4.382	-4.53	0	1	4	1			7.989	9.72	109.806	4	1	1.10e-02 g/l	biotin	1	DB00433	APRD00624	approved; vet_approved	Prochlorperazine	2-Chloro-10-(3-(1-methyl-4-piperazinyl)propyl)-phenothiazine; 2-Chloro-10-(3-(4-methyl-1-piperazinyl)propyl)phenothiazine; 3-Chloro-10-(3-(1-methyl-4-piperazinyl)propyl)phenothiazine; 3-Chloro-10-(3-(4-methyl-1-piperazinyl)propyl)phenothiazine; Capazine; Chlormeprazine; Chloro-3 (N-methylpiperazinyl-3 propyl)-10 phenothiazine; Chloropernazine; N-(gamma-(4'-Methylpiperazinyl-1')propyl)-3-chlorophe…	Compazine; Compro; Nu-prochlor Tab 10mg; Nu-prochlor Tab 5mg; Odan-prochlorperazine; PMS Prochlorperazine Inj 5mg/ml; PMS-prochlorperazine Suppositoires 10mg; PMS-prochlorperazine Tab 10mg; PMS-prochlorperazine Tab 5mg; Prochlorazine; Prochlorperazine; Prochlorperazine Edisylate; Prochlorperazine Maleate; Prochlorperazine Mesylate Inj 5mg/ml; Prochlorperazine maleate; Stemetil; Stemetil Liq 5mg/5…	Buccastem; Emetiral; Stemzine; Volimin	Prochlorperazine edisylate; Prochlorperazine maleate; Prochlorperazine mesilate
DB00434	drugbank	CN1CCC(CC1)=C1C2=CC=CC=C2C=CC2=CC=CC=C12	InChI=1S/C21H21N/c1-22-14-12-18(13-15-22)21-19-8-4-2-6-16(19)10-11-17-7-3-5-9-20(17)21/h2-11H,12-15H2,1H3	JJCFRYNCJDLXIK-UHFFFAOYSA-N	C21H21N	287.398	287.167	1	43	0.918	34.169	1	0	0	1	1-methyl-4-{tricyclo[9.4.0.0^{3,8}]pentadeca-1(15),3,5,7,9,11,13-heptaen-2-ylidene}piperidine	5.02	4.383	-4.33	0	1	4	1			8.049	3.24	105.174	0	1	1.36e-02 g/l	tetrahydrofolic acid	1	DB00434	APRD00033	approved	Cyproheptadine	1-methyl-4-(5-dibenzo(a,e)cycloheptatrienylidene)piperidine; 1-Methyl-4-(5H-dibenzo(a,d)cycloheptenylidene)piperidine; 4-(5-dibenzo(a,d)cyclohepten-5-ylidine)-1-methylpiperidine; 4-(5H-dibenzo(a,d)cyclohepten-5-ylidene)-1-methylpiperidine; 4-Dibenzo[a,d]cyclohepten-5-ylidene-1-methyl-piperidine; 5-(1-methylpiperidylidene-4)-5H-dibenzo(a,d)cyclopheptene; Ciproheptadina; Cyproheptadin; Cyproheptadi…	Cyproheptadine; Cyproheptadine Hydrochloride; Euro-cyproheptadine 2mg/5ml; Euro-cyproheptadine 4 Mg/tablet; Jamp Cyproheptadine Syrup; Jamp-cyproheptadine; Mar-cyproheptadine; PMS-cyproheptadine HCl Tab 4mg; Periactin Syr 2mg/5ml; Periactin Tab 4mg; Sandoz Cyproheptadine; Sandoz Cyproheptadine Tablet	Apeplus; Apitup; Biohept; Ciplactin; Cipractine; Ciproheptadina; Ciprovit; Ciptadine; Cyheptine; Cyllermin; Periactin; Periactine; Periatin; Reactin	Cyproheptadine hydrochloride
DB00435	drugbank	[N]=O	InChI=1S/NO/c1-2	MWUXSHHQAYIFBG-UHFFFAOYSA-N	NO	30.006	29.998	1	2	0	1.691	1	0	0	0	nitroso		-0.351		0	0	0	0			-2.912	34.14	2.886	0	1		ethane	1	DB00435	APRD01142	approved	Nitric Oxide	EDRF; endothelium-derived relaxing factor; Mononitrogen monoxide; Monóxido de nitrógeno; Monoxyde d'azote; Nitric Oxide; Nitrogen monooxide; Nitrogen monoxide; Nitrosyl; NO; óxido de nitrógeno(II); óxido nítrico; Oxyde azotique; Oxyde nitrique; Stickstoff(II)-oxid; Stickstoffmonoxid	695801540; Bio NO Brain Care (Helps improve Brain blood flow and body temperature, Fermented Garlic powder); Bio NO Pharm V (Helps improve metabolic disorder and immunity, Lettuce fermented powder); Bio NO V Plus (Helps improve matabolic disorder, Bean sprout powder); Bio NO V Puls (Helps improve matabolic disorder, Bean sprout powder); Bio NO more Joint Pain (Helps improve osteoarthritis and Imm…
DB00436	drugbank	NS(=O)(=O)C1=CC2=C(NC(CC3=CC=CC=C3)NS2(=O)=O)C=C1C(F)(F)F	InChI=1S/C15H14F3N3O4S2/c16-15(17,18)10-7-11-13(8-12(10)26(19,22)23)27(24,25)21-14(20-11)6-9-4-2-1-3-5-9/h1-5,7-8,14,20-21H,6H2,(H2,19,22,23)	HDWIHXWEUNVBIY-UHFFFAOYSA-N	C15H14F3N3O4S2	421.415	421.038	5	41	-0.01	36.917	1	3	0	1	3-benzyl-1,1-dioxo-6-(trifluoromethyl)-3,4-dihydro-2H-1lambda6,2,4-benzothiadiazine-7-sulfonamide	1.83	1.698	-3.29	0	0	3	0	9.983	9.043	-3.095	118.36	93.685	4	1	2.14e-01 g/l	biotin	0	DB00436	APRD00666	approved	Bendroflumethiazide	±-3-benzyl-3,4-dihydro-6-(trifluoromethyl)-2H-1,2,4-benzothiadiazine-7-sulfonamide 1,1-dioxide; 6-trifluoromethyl-3-benzyl-7-sulfamyl-3,4-dihydro-1,2,4-benzothiadiazine 1,1-dioxide; Bendrofluazide; Bendroflumethiazid; Bendrofluméthiazide; Bendroflumethiazide; Bendroflumethiazidum; Bendroflumetiazida; Benzhydroflumethiazide	Corzide; Corzide Tab W Nadolol 40mg; Corzide Tab W Nadolol 80mg; Nadolol and Bendroflumethiazide; Naturetin; Naturetin 5mg	Aprinox; Centyl; Neo-Naclex; Salures
DB00437	drugbank	OC1=NC=NC2=C1C=NN2	InChI=1S/C5H4N4O/c10-5-3-1-8-9-4(3)6-2-7-5/h1-2H,(H2,6,7,8,9,10)	OFCNXPDARWKPPY-UHFFFAOYSA-N	C5H4N4O	136.112	136.039	4	14		11.7	1	2	0	0	1H-pyrazolo[3,4-d]pyrimidin-4-ol	-0.41	0.031	-0.79	0		2	0	13.007	8.469	1.253	74.69	34.984	0	1	2.20e+01 g/l	cetrorelix	0	DB00437	APRD00435; DB03027	approved	Allopurinol	1,5-Dihydro-4H-pyrazolo(3,4-d)pyrimidin-4-one; 1,5-Dihydro-4H-pyrazolo(3,4-d)pyrimidine-4-one; 1H-Pyrazolo(3,4-d)pyrimidin-4-ol; 4-HPP; 4-Hydroxy-1H-pyrazolo(3,4-d)pyrimidine; 4-Hydroxy-3,4-pyrazolopyrimidine; 4-Hydroxypyrazolo(3,4-d)pyrimidine; 4-Hydroxypyrazolopyrimidine; 4-Hydroxypyrazolyl(3,4-d)pyrimidine; 4'-Hydroxypyrazolol(3,4-d)pyrimidine; 4H-Pyrazolo(3,4-d)pyrimidin-4-one; Allopurinol; A…	Ag-allopurinol; Alloprin; Allopurinol; Allopurinol Tablets 100mg; Allopurinol Tablets 200mg; Allopurinol Tablets 300mg; Allopurinol sodium; Allopurinol-100; Allopurinol-200; Allopurinol-300; Aloprim; Apo-allopurinol; Duzallo; Ipg-allopurinol; Jamp Allopurinol Tablets; Jamp-allopurinol; Mar-allopurinol; Novo-purol Tab 100mg; Novo-purol Tab 200 mg; Novo-purol Tab 300mg; Ntp-allopurinol; Nu-allopuri…	Adenock; Allohexal; Alloril; Aluron; Milurit; Progout; Zyloric; Zyrik	Allopurinol sodium
DB00438	drugbank	[O-]C(=O)C1=C(CS[C@]2([H])[C@H](NC(=O)C(=N/OC(C)(C)C(O)=O)\C3=CSC(N)=N3)C(=O)N12)C[N+]1=CC=CC=C1	InChI=1S/C22H22N6O7S2/c1-22(2,20(33)34)35-26-13(12-10-37-21(23)24-12)16(29)25-14-17(30)28-15(19(31)32)11(9-36-18(14)28)8-27-6-4-3-5-7-27/h3-7,10,14,18H,8-9H2,1-2H3,(H4-,23,24,25,29,31,32,33,34)/b26-13-/t14-,18-/m1/s1	ORFOPKXBNMVMKC-DWVKKRMSSA-N	C22H22N6O7S2	546.576	546.099	10	59	-0.999	51.03	1	3	0	0	1-{[(6R,7R)-7-[(2Z)-2-(2-amino-1,3-thiazol-4-yl)-2-[(1-carboxy-1-methylethoxy)imino]acetamido]-2-carboxylato-8-oxo-5-thia-1-azabicyclo[4.2.0]oct-2-en-3-yl]methyl}pyridin-1-ium	-1.21	-4.164	-5.02	1	-1	4	-1	3.095	2.422	4.025	191.22	143.881	9	0	5.73e-03 g/l	tetrahydrofolic acid	0	DB00438	APRD00857	approved	Ceftazidime	CAZ; Ceftazidim; Ceftazidima; Ceftazidime; Ceftazidime anhydrous; Ceftazidimum	Avycaz; Ceftazidime; Ceftazidime and Dextrose; Ceftazidime for Injection BP; Ceftazidime for Injection, BP; Ceftazidime for Injection, USP; Ceptaz Inj 10gm/vial; Ceptaz Inj 1gm/vial; Ceptaz Inj 2gm/vial; Ceptaz Injection - Pws IV 10gm/vial; Ceptaz Injection - Pws IV 2gm/vial; Ceptaz Injection - Pws Im IV 1g/vial; Fortaz; Fortaz Inj 1gm/vial; Fortaz Inj 2gm/vial; Fortaz Inj 500mg/vial; Fortaz Pws …	Cefzim; Ceptaz; Fortum; Tazidime; Veltadim	Ceftazidime pentahydrate; Ceftazidime sodium
DB00439	drugbank	COCC1=C(C2=CC=C(F)C=C2)C(\C=C\[C@@H](O)C[C@@H](O)CC(O)=O)=C(C(C)C)N=C1C(C)C	InChI=1S/C26H34FNO5/c1-15(2)25-21(11-10-19(29)12-20(30)13-23(31)32)24(17-6-8-18(27)9-7-17)22(14-33-5)26(28-25)16(3)4/h6-11,15-16,19-20,29-30H,12-14H2,1-5H3,(H,31,32)/b11-10+/t19-,20-/m1/s1	SEERZIQQUAZTOL-ANMDKAQQSA-N	C26H34FNO5	459.55	459.242	6	67	-0.962	49.433	1	3	0	1	(3R,5S,6E)-7-[4-(4-fluorophenyl)-5-(methoxymethyl)-2,6-bis(propan-2-yl)pyridin-3-yl]-3,5-dihydroxyhept-6-enoic acid	4.15	2.668	-5.04	0	-1	2	-1	14.649	4.049	5.58	99.88	126.823	11	1	4.19e-03 g/l	biotin	0	DB00439	APRD00102	approved; withdrawn	Cerivastatin	Cerivastatin	Baycol; Baycol (0.2mg); Baycol (0.3mg)	Lipobay; Rivastatin	Cerivastatin sodium
DB00440	drugbank	COC1=CC(CC2=CN=C(N)N=C2N)=CC(OC)=C1OC	InChI=1S/C14H18N4O3/c1-19-10-5-8(6-11(20-2)12(10)21-3)4-9-7-17-14(16)18-13(9)15/h5-7H,4H2,1-3H3,(H4,15,16,17,18)	IEDVJHCEMCRBQM-UHFFFAOYSA-N	C14H18N4O3	290.318	290.138	7	39	0.935	29.714	1	2	0	1	5-[(3,4,5-trimethoxyphenyl)methyl]pyrimidine-2,4-diamine	1.26	1.284	-2.67	0	1	2	1		17.334	7.156	105.51	81.509	5	1	6.15e-01 g/l	tetrahydrofolic acid	0	DB00440	APRD00103	approved; vet_approved	Trimethoprim	2,4-diamino-5-(3,4,5-trimethoxybenzyl)pyrimidine; 5-[(3,4,5-trimethoxyphenyl)methyl]-2,4-pyrimidinediamine; Trimethoprim; Triméthoprime; Trimethoprimum; Trimetoprima	Apo-sulfatrim Oral Suspension; Bactrim; Bactrim DS; Bactrim DS Roche Tab; Bactrim Roche Inj; Bactrim Roche Suspension Paediatric; Bactrim Roche Tab; Coptin Oral Suspension; Coptin Tab; Nu-cotrimox Sus 40/8mg/ml; Nu-cotrimox Tab 400/80mg; Nu-cotrimox-DS Tab 800/160mg; PMS-polytrimethoprim; POLYMYXIN B SULFATE and TRIMETHOPRIM SULFATE; Polymyxin B Sulfate and Trimethoprim; Polymyxin B Sulfate and T…	Alprim; Catin; Eumi; Inflamnil; Lannacher; Lariago; Meprim; Metipine; Monotrim; Motrim; Trimpex; Triprim	Trimethoprim hydrochloride; Trimethoprim sulfate
DB00441	drugbank	NC1=NC(=O)N(C=C1)[C@@H]1O[C@H](CO)[C@@H](O)C1(F)F	InChI=1S/C9H11F2N3O4/c10-9(11)6(16)4(3-15)18-7(9)14-2-1-5(12)13-8(14)17/h1-2,4,6-7,15-16H,3H2,(H2,12,13,17)/t4-,6-,7-/m1/s1	SDUQYLNIPVEERB-QPPQHZFASA-N	C9H11F2N3O4	263.198	263.072	6	29	0	21.623	1	3	0	0	4-amino-1-[(2R,4R,5R)-3,3-difluoro-4-hydroxy-5-(hydroxymethyl)oxolan-2-yl]-1,2-dihydropyrimidin-2-one	0.14	-1.467	-1.07	0	0	2	0	14.679	11.517	3.648	108.38	53.25	2	1	2.23e+01 g/l	2,3-dimethoxy-6-(piperazin-1-ylmethyl)phenyl sulfate	0	DB00441	APRD00201	approved	Gemcitabine	2'-Deoxy-2',2'-difluorocytidine; 2',2'-Difluorodeoxycytidine; 4-amino-1-((2R,4R,5R)-3,3-difluoro-4-hydroxy-5-(hydroxymethyl)-tetrahydrofuran-2-yl)pyrimidin-2(1H)-one; Gemcitabin; Gemcitabina; Gemcitabine; Gemcitabinum	Act Gemcitabine; Aj-gemcitabine; Gemcitabine; Gemcitabine HCl; Gemcitabine Hydrochloride; Gemcitabine Hydrochloride for Injection; Gemcitabine Injection; Gemcitabine Sun for Injection; Gemcitabine for Injection; Gemcitabine for Injection Concentrate; Gemcitabine for Injection USP; Gemcitabine for Injection, USP; Gemcitabine hydrochloride; Gemzar; Gemzar (1gm/vial); Gemzar (200mg/vial); Infugem	Abine; Abingem; Acytabin; Celgem; Celzar; Cytogem; Daplax; Dercin; Eriogem; Fotinex; Gebina; Gembio; Gemcired; Gemita; Gezt; Gitrabin; Gramagen; Jemta; Nallian; Oncogem; Ribozar; Tabin; Xtroz	Gemcitabine hydrochloride
DB00442	drugbank	NC1=NC(=O)C2=C(N1)N(C=N2)[C@H]1C[C@H](O)[C@@H](CO)C1=C	InChI=1S/C12H15N5O3/c1-5-6(3-18)8(19)2-7(5)17-4-14-9-10(17)15-12(13)16-11(9)20/h4,6-8,18-19H,1-3H2,(H3,13,15,16,20)/t6-,7-,8-/m0/s1	QDGZDCVAUDNJFG-FXQIFTODSA-N	C12H15N5O3	277.279	277.117	7	35	0	27.481	1	4	0	0	2-amino-9-[(1S,3R,4S)-4-hydroxy-3-(hydroxymethyl)-2-methylidenecyclopentyl]-6,9-dihydro-3H-purin-6-one	-0.81	-1.445	-1.62	0	0	3	0	14.643	12.001	3.138	125.76	71.001	2	1	6.59e+00 g/l	biotin	0	DB00442	APRD00948	approved; investigational	Entecavir	Anhydrous entecavir; Entecavir; Entecavir (anhydrous); Entecavir anhydrous; Entecavirum	Accel-entecavir; Apo-entecavir; Auro-entecavir; Baraclude; Entecavir; Entecavir Accord; Entecavir Mylan; Entecavir Tablets; Jamp Entecavir; Mint-entecavir; PMS-entecavir; Sandoz Entecavir; Truemed Group LLC	Barcavir; Caavirel; Entaliv; Teviral	Entecavir monohydrate; Entecavir triphosphate
DB00443	drugbank	[H][C@@]12C[C@H](C)[C@](O)(C(=O)CO)[C@@]1(C)C[C@H](O)[C@@]1(F)[C@@]2([H])CCC2=CC(=O)C=C[C@]12C	InChI=1S/C22H29FO5/c1-12-8-16-15-5-4-13-9-14(25)6-7-19(13,2)21(15,23)17(26)10-20(16,3)22(12,28)18(27)11-24/h6-7,9,12,15-17,24,26,28H,4-5,8,10-11H2,1-3H3/t12-,15-,16-,17-,19-,20-,21-,22-/m0/s1	UREBDLICKHMUKA-DVTGEIKXSA-N	C22H29FO5	392.461	392.2	5	57		40.806	1	3	0	1	(1R,2S,3aS,3bS,9aS,9bR,10S,11aS)-9b-fluoro-1,10-dihydroxy-1-(2-hydroxyacetyl)-2,9a,11a-trimethyl-1H,2H,3H,3aH,3bH,4H,5H,7H,9aH,9bH,10H,11H,11aH-cyclopenta[a]phenanthren-7-one	1.93	1.682	-3.89	0		4	0	13.482	12.425	-3.33	94.83	102.493	2	1	5.05e-02 g/l	betamethasone	0	DB00443	APRD00513	approved; vet_approved	Betamethasone	16β-Methyl-1,4-pregnadiene-9α-fluoro-11β,17α,21-triol-3,20-dione; 9-Fluoro-16β-methylprednisolone; 9α-Fluoro-16β-methylprednisolone; beta-Methasone alcohol; Betadexamethasone; Betametasona; Betamethasone; Bétaméthasone; Betamethasonum	Amolg A; Beben Gel 0.025%; Beta 1 Kit; Beta Inject Kit; Betacort Scalp Lotion 0.1%; Betaderm Crm 0.05%; Betaderm Crm 0.1%; Betaderm Lotion 0.1%; Betaderm Ont 0.05%; Betaderm Ont 0.1%; Betagel - 0.1%; Betaject; Betalido Kit; Betaloan SUIK; Betamethasone; Betamethasone Clotrimazole; Betamethasone Combo 6mg/mL PF; Betamethasone Combo 7mg/mL; Betamethasone Dipropionate; Betamethasone Dipropionate 0.0…	Bentelan; Betnovate; Celestamine; Diprosone; Procort; Rinderon	Betamethasone acetate; Betamethasone benzoate; Betamethasone dipropionate; Betamethasone sodium phosphate; Betamethasone valerate
DB00444	drugbank	[H][C@]12COC(=O)[C@]1([H])[C@H](C1=CC(OC)=C(O)C(OC)=C1)C1=C(C=C3OCOC3=C1)[C@H]2O[C@]1([H])O[C@]2([H])CO[C@H](O[C@@]2([H])[C@H](O)[C@H]1O)C1=CC=CS1	InChI=1S/C32H32O13S/c1-37-19-6-13(7-20(38-2)25(19)33)23-14-8-17-18(42-12-41-17)9-15(14)28(16-10-39-30(36)24(16)23)44-32-27(35)26(34)29-21(43-32)11-40-31(45-29)22-4-3-5-46-22/h3-9,16,21,23-24,26-29,31-35H,10-12H2,1-2H3/t16-,21+,23+,24-,26+,27+,28+,29+,31+,32-/m0/s1	NRUKOCRGYNPUPR-QBPJDGROSA-N	C32H32O13S	656.654	656.156	12	78	-0.005	64.829	0	3	0	0	(10R,11R,15R,16S)-16-{[(2R,4aR,6R,7R,8R,8aS)-7,8-dihydroxy-2-(thiophen-2-yl)-hexahydro-2H-pyrano[3,2-d][1,3]dioxin-6-yl]oxy}-10-(4-hydroxy-3,5-dimethoxyphenyl)-4,6,13-trioxatetracyclo[7.7.0.0^{3,7}.0^{11,15}]hexadeca-1,3(7),8-trien-12-one	2.78	2.784	-4.04	1	0	8	0	12.275	9.33	-3.686	160.83	155.61	6	0	5.98e-02 g/l	(5Z,7E)-deca-5,7,9-trien-2-one	0	DB00444	APRD00649	approved	Teniposide	4'-demethylepipodophyllotoxin 9-(4,6-O-(R)-2-thenylidene-beta-D-glucopyranoside); Epidophyllotoxin; Teniposid; Téniposide; Teniposide; Teniposido; Teniposidum	Teniposide; Vumon	Bang Lai
DB00445	drugbank	COC1=CC=CC2=C1C(=O)C1=C(O)C3=C(C[C@](O)(C[C@@H]3O[C@H]3C[C@H](N)[C@@H](O)[C@H](C)O3)C(=O)CO)C(O)=C1C2=O	InChI=1S/C27H29NO11/c1-10-22(31)13(28)6-17(38-10)39-15-8-27(36,16(30)9-29)7-12-19(15)26(35)21-20(24(12)33)23(32)11-4-3-5-14(37-2)18(11)25(21)34/h3-5,10,13,15,17,22,29,31,33,35-36H,6-9,28H2,1-2H3/t10-,13-,15-,17-,22-,27-/m0/s1	AOJJSUZBOXZQNB-VTZDEGQISA-N	C27H29NO11	543.519	543.174	12	68	0.907	54.621	0	6	0	0	(8S,10S)-10-{[(2R,4S,5R,6S)-4-amino-5-hydroxy-6-methyloxan-2-yl]oxy}-6,8,11-trihydroxy-8-(2-hydroxyacetyl)-1-methoxy-5,7,8,9,10,12-hexahydrotetracene-5,12-dione	1.41	0.543	-2.67	0	1	5	1	9.411	8.01	10.028	206.07	134.594	5	0	1.18e+00 g/l	biotin	0	DB00445	APRD00361	approved	Epirubicin	(1S,3S)-3-GLYCOLOYL-1,2,3,4,6,11-HEXAHYDRO-3,5,12-TRIHYDROXY-10-METHOXY-6,11-DIOXO-1-NAPHTHACENYL 3-AMINO-2,3,6-TRIDEOXY-.ALPHA.-L-ARABINO-HEXOPYRANOSIDE; 4'-EPI-ADRIAMYCIN; 4'-Epiadriamycin; 5,12-NAPHTHACENEDIONE, 10-((3-AMINO-2,3,6-TRIDEOXY-.ALPHA.-L-ARABINO-HEXOPYRANOSYL)OXY)-7,8,9,10-TETRAHYDRO-6,8,11-TRIHYDROXY-8-(HYDROXYACETYL)-1-METHOXY-, (8S-CIS)-; Epiadriamycin; Epirubicin; epirubicin-co…	Ellence; Epirubicin Hydrochloride; Epirubicin Hydrochloride Injection; Epirubicin Hydrochloride for Injection; Epirubicin for Injection; Epirubicin hydrochloride; PMS-epirubicin; Pharmorubicin PFS; Pharmorubicin Rdf; Pharmorubicin Rdf Inj 50mg/vial; Truemed Group LLC	Epirubicin Ebewe; Pharmorubicin	Epirubicin hydrochloride
DB00446	drugbank	OC[C@@H](NC(=O)C(Cl)Cl)[C@H](O)C1=CC=C(C=C1)[N+]([O-])=O	InChI=1S/C11H12Cl2N2O5/c12-10(13)11(18)14-8(5-16)9(17)6-1-3-7(4-2-6)15(19)20/h1-4,8-10,16-17H,5H2,(H,14,18)/t8-,9-/m1/s1	WIIZWVCIJKGZOK-RKDXNWHRSA-N	C11H12Cl2N2O5	323.129	322.012	5	32	-0.02	28.131	1	3	0	1	2,2-dichloro-N-[(1R,2R)-1,3-dihydroxy-1-(4-nitrophenyl)propan-2-yl]acetamide	1.15	0.879	-2.85	0	0	1	0	13.549	8.691	-2.795	112.7	72.197	6	1	4.61e-01 g/l	tetrahydrofolic acid	0	DB00446	APRD00862; EXPT00942	approved; vet_approved; withdrawn	Chloramphenicol	Chloramphenicol; Chloramphénicol; Chloramphenicolum; Chlornitromycin; Cloramfenicol; Cloranfenicol; D-(�?-2,2-dichloro-N-(β-hydroxy-α-(hydroxymethyl)-p-nitrophenylethyl)acetamide; D-(�?-threo-1-p-nitrophenyl-2-dichloroacetylamino-1,3-propanediol; Laevomycetinum; Levomicetina; Levomycetin	Actinac Pwr; Actinac Pws; Cebenicol Oph Liq 0.4%; Chloramphenicol; Chloromycetin; Chloromycetin Oph Ont 1%; Chloromycetin Oph Soln 0.5%; Chloromycetin Otic; Chloroptic Dps 0.5%; Chloroptic Oph Ont 1%; Econochlor; Minims Chloramphenicol 0.5%; Novo-chlorocap Cap 250mg; Odan-chloramphenicol; Ophtho-chloram Liq 0.5%; Ophthocort Ont; PMS-chloramphenicol Ophthalmic Ointment; PMS-chloramphenicol Ophthal…	Brochlor; Chloramex; Chlorocid; Chlorocol; Chlorsig; Fenicol; Globenicol; Halomycetin; Oleomycetin; Sificetina
DB00447	drugbank	N[C@@H](C(=O)N[C@H]1[C@H]2CCC(Cl)=C(N2C1=O)C(O)=O)C1=CC=CC=C1	InChI=1S/C16H16ClN3O4/c17-9-6-7-10-12(15(22)20(10)13(9)16(23)24)19-14(21)11(18)8-4-2-1-3-5-8/h1-5,10-12H,6-7,18H2,(H,19,21)(H,23,24)/t10-,11-,12+/m1/s1	JAPHQRWPEGVNBT-UTUOFQBUSA-N	C16H16ClN3O4	349.769	349.083	5	40	-0.371	32.132	1	3	0	0	(6R,7S)-7-[(2R)-2-amino-2-phenylacetamido]-3-chloro-8-oxo-1-azabicyclo[4.2.0]oct-2-ene-2-carboxylic acid	0.55	-2.399	-3.03	0	0	3	0	11.852	2.934	7.229	112.73	86.638	4	1	3.25e-01 g/l	tetrahydrofolic acid	0	DB00447	APRD01077	approved; investigational; withdrawn	Loracarbef	Anhydrous loracarbef; Loracarbef; Loracarbef anhydrous; Loracarbef, anhydrous; Loracarbefum	Lorabid	Lorafem; Lorbef	Loracarbef monohydrate
DB00448	drugbank	CC1=C(OCC(F)(F)F)C=CN=C1CS(=O)C1=NC2=CC=CC=C2N1	InChI=1S/C16H14F3N3O2S/c1-10-13(20-7-6-14(10)24-9-16(17,18)19)8-25(23)15-21-11-4-2-3-5-12(11)22-15/h2-7H,8-9H2,1H3,(H,21,22)	MJIHNNLFOKEZEW-UHFFFAOYSA-N	C16H14F3N3O2S	369.361	369.076	4	39	-0.003	34.591	1	1	0	1	2-{[3-methyl-4-(2,2,2-trifluoroethoxy)pyridin-2-yl]methanesulfinyl}-1H-1,3-benzodiazole	2.84	3.033	-3.17	1	0	3	0	17.304	9.347	4.163	67.87	87.608	6	1	2.50e-01 g/l	biotin	0	DB00448	APRD00077	approved; investigational	Lansoprazole	Lansoprazol; Lansoprazole; Lansoprazolum	Aa-lansoprazole-amoxicillin-clarithromycin; Apo-lansoprazole; Basic Care Lansoprazole; Berkley and Jensen Lansoprazole; CareOne Acid Reducer; CareOne Lansoprazole; Careone Acid Reducer; Caring Mill Lansoprazole; Dg Health Lansoprazole; Dom-lansoprazole; Equaline Lansoprazole; Equate Lansoprazole; Equate Lansoprazole Delayed Release; Exchange Select Lansoprazole; FIRST Lansoprazole Rx; Foster and …	Agopton; Bamalite; Lansoloc; Lanzol; Lanzopral; Lanzopran; Limpidex; Monolitum; Ogast; Ogastro; Opiren; Prevacid 24HR; Prosogan; Takepron; Ulpax; Zoprol; Zoton
DB00449	drugbank	CNCC(O)C1=CC(OC(=O)C(C)(C)C)=C(OC(=O)C(C)(C)C)C=C1	InChI=1S/C19H29NO5/c1-18(2,3)16(22)24-14-9-8-12(13(21)11-20-7)10-15(14)25-17(23)19(4,5)6/h8-10,13,20-21H,11H2,1-7H3	OCUJLLGVOUDECM-UHFFFAOYSA-N	C19H29NO5	351.437	351.205	4	54	0.995	39.334	1	2	0	1	2-[(2,2-dimethylpropanoyl)oxy]-5-[1-hydroxy-2-(methylamino)ethyl]phenyl 2,2-dimethylpropanoate	3.17	3.715	-3.78	0	1	1	1		14	9.328	84.86	94.938	9	1	5.82e-02 g/l	biotin	0	DB00449	APRD00930	approved	Dipivefrin	(±)-4-[1-hydroxy-2-(methylamino)ethyl]-o-phenylene divavalate; 1-(3',4'-dipivaloyloxyphenyl)-2-methylamino-1-ethanol; 4-[1-hydroxy-2-(methylamino)ethyl]-o-phenylene divavalate; Dipivalyl epinephrine; Dipivefrin; Dipivefrina; Dipivefrine; Dipivéfrine; Dipivefrinum	Apo-dipivefrin; Dipivefrin Hydrochloride; Dipivefrin-liq Oph 0.1%; Dpe Ophthalmic Solution - 0.1%; PMS-dipivefrin; Probeta - Liq Oph; Propine; Propine Liq 0.1%; Ratio-dipivefrin	AKPro; D Epifrin; Diopine; Pivalephrine; Pro-Epinephrine; Thilodrin	Dipivefrin hydrochloride
DB00450	drugbank	FC1=CC=C(C=C1)C(=O)CCCN1CCC(=CC1)N1C(=O)NC2=CC=CC=C12	InChI=1S/C22H22FN3O2/c23-17-9-7-16(8-10-17)21(27)6-3-13-25-14-11-18(12-15-25)26-20-5-2-1-4-19(20)24-22(26)28/h1-2,4-5,7-11H,3,6,12-15H2,(H,24,28)	RMEDXOLNCUSCGS-UHFFFAOYSA-N	C22H22FN3O2	379.427	379.17	3	50	0.361	40.711	1	1	0	1	1-{1-[4-(4-fluorophenyl)-4-oxobutyl]-1,2,3,6-tetrahydropyridin-4-yl}-2,3-dihydro-1H-1,3-benzodiazol-2-one	3.93	3.014	-3.59	1	1	4	0	16.613	12.716	6.752	52.65	109.517	6	1	9.66e-02 g/l	tetrahydrofolic acid	0	DB00450	APRD00939	approved; vet_approved	Droperidol	1-(1-(3-(p-fluorobenzoyl)propyl)-1,2,3,6-tetrahydro-4-pyridyl)-2-benzimidazolinone; 1-(1-(4-(p-fluorophenyl)-4-oxobutyl)-1,2,3,6-tetrahydro-4-pyridyl)-2-benzimidazolinone; 1-{1-[4-(4-Fluoro-phenyl)-4-oxo-butyl]-1,2,3,6-tetrahydro-pyridin-4-yl}-1,3-dihydro-benzoimidazol-2-one; 1-{1-[4-(4-fluorophenyl)-4-oxobutyl]-1,2,3,6-tetrahydro-4-pyridinyl}-2,3-dihydro-1H-benzo[d]imidazol-2-one; Droperidol; Dr…	Droperidol; Droperidol Injection; Droperidol Injection USP 2.5mg/ml; Inapsine; Inapsine Inj 2.5mg/ml; Innovar Inj	Dehydrobenzperidol; Dridol; Droleptan; Dropedol; Dropel; Droperdal; Droperidols; Xomolix
DB00451	drugbank	N[C@@H](CC1=CC(I)=C(OC2=CC(I)=C(O)C(I)=C2)C(I)=C1)C(O)=O	InChI=1S/C15H11I4NO4/c16-8-4-7(5-9(17)13(8)21)24-14-10(18)1-6(2-11(14)19)3-12(20)15(22)23/h1-2,4-5,12,21H,3,20H2,(H,22,23)/t12-/m0/s1	XUIIKFGFIJCVMT-LBPRGKRZSA-N	C15H11I4NO4	776.87	776.687	4	35	-0.276	49.402	1	3	0	0	(2S)-2-amino-3-[4-(4-hydroxy-3,5-diiodophenoxy)-3,5-diiodophenyl]propanoic acid	1.15	3.727	-4.94	0	0	2	0	7.427	0.273	9.433	92.78	126.788	5	0	8.98e-03 g/l	tetrahydrofolic acid	0	DB00451	APRD00235; EXPT02993	approved	Levothyroxine	3,3',5,5'-Tetraiodo-L-thyronine; 3,5,3',5'-Tetraiodo-L-thyronine; 4-(4-Hydroxy-3,5-diiodophenoxy)-3,5-diiodo-L-phenylalanine; L-T4; L-Thyroxine; Levothyroxin; LT4; O-(4-Hydroxy-3,5-diidophenyl)-3,5-diiodo-L-tyrosine; O-(4-Hydroxy-3,5-diiodophenyl)-3,5-diiodo-L-tyrosine; T4; Thyroxine	Adthyza thyroid; Apo-levothyroxine; Eltroxin; Eltroxin 150 Tab; Eltroxin Tab 100mcg; Eltroxin Tab 200mcg; Eltroxin Tab 300mcg; Eltroxin Tab 50mcg; Ermeza; Euthyrox; Levo-T; Levo-T 100mcg - Tab; Levo-T 125mcg - Tab; Levo-T 150mcg - Tab; Levo-T 200mcg - Tab; Levo-T 25mcg - Tab; Levo-T 300mcg - Tab; Levo-T 50mcg - Tab; Levo-T 75mcg - Tab; Levotec 100mcg Tablets USP; Levotec 112mcg Tablets USP; Levot…	Eutirox; Letrox; Levaxin; Levothyrox; Oroxine; Thyrax	Levothyroxine sodium; Levothyroxine sodium pentahydrate
DB00452	drugbank	NC[C@@H]1O[C@H](O[C@@H]2[C@@H](CO)O[C@@H](O[C@@H]3[C@@H](O)[C@H](N)C[C@H](N)[C@H]3O[C@H]3O[C@H](CN)[C@@H](O)[C@H](O)[C@H]3N)[C@@H]2O)[C@H](N)[C@@H](O)[C@@H]1O	InChI=1S/C23H46N6O13/c24-2-7-13(32)15(34)10(28)21(37-7)40-18-6(27)1-5(26)12(31)20(18)42-23-17(36)19(9(4-30)39-23)41-22-11(29)16(35)14(33)8(3-25)38-22/h5-23,30-36H,1-4,24-29H2/t5-,6+,7-,8+,9-,10-,11-,12+,13-,14-,15-,16-,17-,18-,19-,20-,21-,22-,23+/m1/s1	PGBHMTALBVVCIT-VCIWKGPPSA-N	C23H46N6O13	614.644	614.312	19	88	6.002	59.475	0	13	0	0	(2R,3S,4R,5R,6R)-5-amino-2-(aminomethyl)-6-{[(1R,2R,3S,4R,6S)-4,6-diamino-2-{[(2S,3R,4S,5R)-4-{[(2R,3R,4R,5S,6S)-3-amino-6-(aminomethyl)-4,5-dihydroxyoxan-2-yl]oxy}-3-hydroxy-5-(hydroxymethyl)oxolan-2-yl]oxy}-3-hydroxycyclohexyl]oxy}oxane-3,4-diol	-2.81	-8.415	-0.98	1	6	4	6	13.194	12.29	9.735	353.11	135.9	9	0	6.47e+01 g/l	(2R,3S,4R,5R,6R)-5-amino-2-(aminomethyl)-6-{[(1R,2R,3S,4R,6S)-4,6-diamino-2-{[(2S,3R,4S,5R)-4-{[(2R,3R,4R,5S,6S)-3-amino-6-(aminomethyl)-4,5-dihydroxyoxan-2-yl]oxy}-3-hydroxy-5-(hydroxymethyl)oxolan-2-yl]oxy}-3-hydroxycyclohexyl]oxy}oxane-3,4-diol	0	DB00452	APRD00618	approved	Framycetin	Fradiomycin B; Framicetina; Framycetin; Framycétine; Framycetinum; Neomycin B	Odan Proctomyxin HC; Odan Proctomyxin HC Suppositories; Proctol Ointment; Proctol Suppositories; Proctosedyl; Proctosedyl Ointment; Proctosedyl Sup; Proctosedyl Suppositories; Sandoz Opticort; Sofra Tulle 10 X 10cm; Sofra Tulle Strip (10 X 30cm); Sofra-tulle; Sofracort; Sofracort Ear/eye Ointment; Sofracort Eye/ear Drops; Sofracort Sterile Ear/eye Drops; Sofracort Sterile Ear/eye Ointment; Sofram…	Isofra; Izofra; Leukase N; Pola; Sofra-Tulle; Soframycin; Soframycine	Framycetin sulfate
DB00454	drugbank	CCOC(=O)C1(CCN(C)CC1)C1=CC=CC=C1	InChI=1S/C15H21NO2/c1-3-18-14(17)15(9-11-16(2)12-10-15)13-7-5-4-6-8-13/h4-8H,3,9-12H2,1-2H3	XADCESSVHJOZHK-UHFFFAOYSA-N	C15H21NO2	247.333	247.157	2	39	0.935	28.092	1	0	0	1	ethyl 1-methyl-4-phenylpiperidine-4-carboxylate	2.9	2.456	-2.35	0	1	2	1			8.16	29.54	72.484	4	1	1.11e+00 g/l	biotin	1	DB00454	APRD00074	approved	Meperidine	Isonipecaïne; Meperidina; Pethidin; Pethidine; Péthidine; Pethidinum; Petidina; Petydyna	Demerol; Demerol 10%-liq Im IV Sc; Demerol 10%-liq Im Sc 100mg/ml; Demerol 100 mg/ml; Demerol 50 mg/ml (multiple Dose With Metacresol As Preservative); Demerol 50 mg/ml (single Use, Preservative Free); Demerol 50mg - Liq Im IV Sc 50mg/ml; Demerol 50mg - Liq Im Sc 50mg/ml; Demerol 75 mg/ml; Demerol 75mg - Liq Im IV Sc 75mg/ml; Meperidine HCl; Meperidine HCl Injection 100mg/ml; Meperidine HCl Injec…	Dolantin; Dolcontral; Dolosal; Dolsin; Lydol; Mialgin; Petidin	Meperidine hydrochloride
DB00455	drugbank	CCOC(=O)N1CCC(CC1)=C1C2=C(CCC3=C1N=CC=C3)C=C(Cl)C=C2	InChI=1S/C22H23ClN2O2/c1-2-27-22(26)25-12-9-15(10-13-25)20-19-8-7-18(23)14-17(19)6-5-16-4-3-11-24-21(16)20/h3-4,7-8,11,14H,2,5-6,9-10,12-13H2,1H3	JCCNYMKQOSZNPW-UHFFFAOYSA-N	C22H23ClN2O2	382.883	382.145	2	50	0.002	41.675	1	0	0	1	ethyl 4-{13-chloro-4-azatricyclo[9.4.0.0^{3,8}]pentadeca-1(11),3(8),4,6,12,14-hexaen-2-ylidene}piperidine-1-carboxylate	4.8	4.555	-4.46	0	0	4	0			4.334	42.43	116.977	2	1	1.34e-02 g/l	biotin	0	DB00455	APRD00384	approved; investigational	Loratadine	Loratadina; Loratadine; Loratadinum	12 Hour Allergy and Congestion; 24 / 7 Life Non-Drowsy Allergy Relief; 24 Hour Allergy Relief; 24 Hour Allergy Remedy; 7 Select Allergy Relief; ALLERCLEAR-D 24 Hour; ALLERGY RELIEF 10 mg; ALLERGY RELIEF 10mg; Alavert Allergy; Alavert Allergy Sinus D-12; Alavert Allergy and Congestion D-12 hour; All Day Allergy Relief; Allegy Relief 24 hour non drowsy; Allergy; Allergy Childrens; Allergy Relief; A…	Aerotina; Alavert; Biloina; Civeran; Fristamin; Histaloran; Lomilan; Loracert; Loradex; Loranox; Lorastine; Loratyne; Loritine; Nularef; Restamine; Roletra; Sensibit
DB00456	drugbank	[H][C@@]1(NC(=O)CC2=CC=CS2)C(=O)N2C(C(O)=O)=C(COC(C)=O)CS[C@]12[H]	InChI=1S/C16H16N2O6S2/c1-8(19)24-6-9-7-26-15-12(14(21)18(15)13(9)16(22)23)17-11(20)5-10-3-2-4-25-10/h2-4,12,15H,5-7H2,1H3,(H,17,20)(H,22,23)/t12-,15-/m1/s1	XIURVHNZVLADCM-IUODEOHRSA-N	C16H16N2O6S2	396.438	396.045	5	42	-1	37.232	1	2	0	1	(6R,7R)-3-[(acetyloxy)methyl]-8-oxo-7-[2-(thiophen-2-yl)acetamido]-5-thia-1-azabicyclo[4.2.0]oct-2-ene-2-carboxylic acid	0.63	0.016	-3.88	1	-1	3	-1	11.751	3.434	-3.239	113.01	93.794	7	1	5.21e-02 g/l	cephalexin	0	DB00456	APRD00859; EXPT00946	approved; investigational; vet_approved	Cefalotin	3-Acetoxymethyl-7-(2-thienylacetamido)-3-cephem-4-carboxylic acid; 7-(2-Thienylacetamido)cephalosporanic acid; 7-(2'-thienylacetamido)cephalosporanic acid; 7-(Thiophene-2-acetamido)cephalosporin; Cefalothin; Cefalotin; Cefalotina; Céfalotine; Cefalotinum; Cephalothin; Cephalotin; CET	Ceporacin; Keflin Add-vantage Inj 1gm/vial; Keflin Neutral Inj 1gm; Keflin Neutral Inj 2gm/vial	Cefalotina fabra; Coaxin; Keflin	Cefalotin sodium
DB00457	drugbank	COC1=C(OC)C=C2C(N)=NC(=NC2=C1)N1CCN(CC1)C(=O)C1=CC=CO1	InChI=1S/C19H21N5O4/c1-26-15-10-12-13(11-16(15)27-2)21-19(22-17(12)20)24-7-5-23(6-8-24)18(25)14-4-3-9-28-14/h3-4,9-11H,5-8H2,1-2H3,(H2,20,21,22)	IENZQIKPVFGBNW-UHFFFAOYSA-N	C19H21N5O4	383.401	383.159	7	49	0.841	40.511	1	1	0	1	2-[4-(furan-2-carbonyl)piperazin-1-yl]-6,7-dimethoxyquinazolin-4-amine	1.93	1.651	-2.74	0	1	4	1			7.243	106.95	104.498	4	1	6.93e-01 g/l	tetrahydrofolic acid	0	DB00457	APRD00020	approved	Prazosin	1-(4-Amino-6,7-dimethoxy-2-quinazolinyl)-4-(2-furanylcarbonyl)piperazine; 2-(4-(2-Furoyl)piperazin-1-yl)-4-amino-6,7-dimethoxyquinazoline; Prazosin; Prazosina; Prazosine; Prazosinum	Alti-prazosin-tab 1mg; Alti-prazosin-tab 2mg; Alti-prazosin-tab 5mg; Apo-prazo Tab 1mg; Apo-prazo Tab 2mg; Apo-prazo Tab 5mg; Minipress; Minizide; Nu-prazo Tab 1mg; Nu-prazo Tab 2mg; Nu-prazo Tab 5mg; Prazosin; Prazosin HCL; Prazosin Hydrochloride; Prazosin hydrochloride; Prazosin-1 Tab 1mg; Prazosin-2 Tab 2mg; Prazosin-5 Tab; Rho-prazosin - Tab 1mg; Rho-prazosin - Tab 5mg; Rho-prazosin-tab 2mg; …	Hypovase; Minipress Xl; Pressin; Vasoflex	Prazosin hydrochloride
DB00458	drugbank	CN(C)CCCN1C2=CC=CC=C2CCC2=CC=CC=C12	InChI=1S/C19H24N2/c1-20(2)14-7-15-21-18-10-5-3-8-16(18)12-13-17-9-4-6-11-19(17)21/h3-6,8-11H,7,12-15H2,1-2H3	BCGWQEUPMDMJNV-UHFFFAOYSA-N	C19H24N2	280.407	280.194	2	45	0.994	33.392	1	0	0	1	(3-{2-azatricyclo[9.4.0.0^{3,8}]pentadeca-1(15),3,5,7,11,13-hexaen-2-yl}propyl)dimethylamine	4.53	4.279	-3.63	0	1	3	1			9.197	6.48	90.606	4	1	6.64e-02 g/l	tetrahydrofolic acid	1	DB00458	APRD00672; DB08002	approved	Imipramine	10,11-dihydro-N,N-dimethyl-5H-dibenz[b,f]azepine-5-propanamine; 5-[3-(dimethylamino)propyl]-10,11-dihydro-5H-dibenz[b,f]azepine; Imipramin; Imipramina; Imipramine; Imipraminum; Imizine; N-(gamma-Dimethylaminopropyl)iminodibenzyl; N-(γ-dimethylaminopropyl)iminodibenzyl	Apo-imipramine; Imipramine; Imipramine 10tab; Imipramine 25tab; Imipramine 50 Tab 50mg; Imipramine Hydrochloride; Imipramine Hydrochloride Tablets 25mg; Imipramine Hydrochloride Tablets 50mg; Imipramine Pamoate; Imipramine Tab 25mg; Imipramine hydrochloride; Impril; Novo-pramine Tab 10mg; Novo-pramine Tab 25mg; Novo-pramine Tab 50mg; PMS Imipramine Tab 10mg; PMS Imipramine Tab 25mg; PMS Imipramin…	Antidep; Antideprin; Depsonil; Depsonil-PM; Elamin; Fronil; Imidol; Imipramin Dak; Imiprex; Irmin; Melipramine; Pramin	Imipramine hydrochloride; Imipramine pamoate
DB00459	drugbank	COC1=C(C)C(C)=C(\C=C\C(\C)=C\C=C\C(\C)=C\C(O)=O)C(C)=C1	InChI=1S/C21H26O3/c1-14(8-7-9-15(2)12-21(22)23)10-11-19-16(3)13-20(24-6)18(5)17(19)4/h7-13H,1-6H3,(H,22,23)/b9-7+,11-10+,14-8+,15-12+	IHUNBGSDBOWDMA-AQFIFDHZSA-N	C21H26O3	326.429	326.188	3	50	-0.994	38.576	1	1	0	1	(2E,4E,6E,8E)-9-(4-methoxy-2,3,6-trimethylphenyl)-3,7-dimethylnona-2,4,6,8-tetraenoic acid	5.2	5.587	-5.83	0	-1	1	-1		4.772	-4.82	46.53	104.166	6	0	4.78e-04 g/l	biotin	0	DB00459	APRD00778	approved	Acitretin	(all-E)-9-(4-Methoxy-2,3,6-trimethylphenyl)-3,7-dimethyl-2,4,6,8-nonatetraenoic acid; Acitretin; Acitretina; Acitretine; Acitretinum; all-trans-3,7-Dimethyl-9-(4-methoxy-2,3,6-trimethylphenyl)-2,4,6,8-nonatetraenoic acid; Etretin	Acitretin; Jamp Acitretin; Mint-acitretin; Soriatane; Taro-acitretin	Neotigason
DB00460	drugbank	COC(=O)CCC1=C2NC(\C=C3/N=C(/C=C4\N\C(=C/C5=N/C(=C\2)/C(CCC(O)=O)=C5C)C(C=C)=C4C)C2=CC=C([C@@H](C(=O)OC)[C@@]32C)C(=O)OC)=C1C	InChI=1S/C41H42N4O8/c1-9-23-20(2)29-17-34-27-13-10-26(39(49)52-7)38(40(50)53-8)41(27,5)35(45-34)19-30-22(4)25(12-15-37(48)51-6)33(44-30)18-32-24(11-14-36(46)47)21(3)28(43-32)16-31(23)42-29/h9-10,13,16-19,38,42,44H,1,11-12,14-15H2,2-8H3,(H,46,47)/b28-16-,29-17-,30-19-,31-16-,32-18-,33-18-,34-17-,35-19-/t38-,41+/m0/s1	YTZALCGQUPRCGW-MXVXOLGGSA-N	C41H42N4O8	718.794	718.3	7	95	-0.991	81.213	0	3	0	0	3-[(23S,24R)-14-ethenyl-5-(3-methoxy-3-oxopropyl)-22,23-bis(methoxycarbonyl)-4,10,15,24-tetramethyl-25,26,27,28-tetraazahexacyclo[16.6.1.1^{3,6}.1^{8,11}.1^{13,16}.0^{19,24}]octacosa-1,3,5,7,9,11(27),12,14,16,18(25),19,21-dodecaen-9-yl]propanoic acid	5.02	6.331	-4.72	1	-1	6	-1	15.628	4.18	4.864	173.56	199.085	12	0	1.36e-02 g/l	biotin	0	DB00460	APRD01290	approved; investigational	Verteporfin	Verteporfin; Verteporfina; Vertéporfine; Verteporfinum	Visudyne	Visudine
DB00461	drugbank	COC1=CC2=C(C=C1)C=C(CCC(C)=O)C=C2	InChI=1S/C15H16O2/c1-11(16)3-4-12-5-6-14-10-15(17-2)8-7-13(14)9-12/h5-10H,3-4H2,1-2H3	BLXXJMDCKKHMKV-UHFFFAOYSA-N	C15H16O2	228.286	228.115	2	33	0	26.166	1	0	0	1	4-(6-methoxynaphthalen-2-yl)butan-2-one	3.41	3.217	-5.07	0	0	2	0		19.592	-4.827	26.3	68.431	4	1	1.93e-03 g/l	biotin	1	DB00461	APRD01128	approved	Nabumetone	4-(6-Methoxy-2-naphthalenyl)-2-butanone; 4-(6-Methoxy-2-naphthyl)-2-butanone; Nabumeton; Nabumetona; Nabumétone; Nabumetone; Nabumetonum	Mylan-nabumetone; Nabumetone; Nabumetone 1000 mg; Nabumetone 500 mg; Nabumetone 750 mg; Nabumetone-500; NuDroxiPAK N-500; PMS-nabumetone; Relafen; Relafen DS; Relafen Tablets 500mg; Relafen Tablets 750mg; Sandoz Nabumetone; Teva-nabumetone	Arthaxan; Balmox; Dolsinal; Listran; Mebutan; Nabuser; Relif; Relifen; Relifex
DB00462	drugbank	[Br-].[H][C@@]12O[C@]1([H])[C@H]1C[C@H](C[C@@H]2[N+]1(C)C)OC(=O)[C@H](CO)C1=CC=CC=C1	InChI=1S/C18H24NO4.BrH/c1-19(2)14-8-12(9-15(19)17-16(14)23-17)22-18(21)13(10-20)11-6-4-3-5-7-11;/h3-7,12-17,20H,8-10H2,1-2H3;1H/q+1;/p-1/t12-,13-,14-,15+,16-,17+;/m1./s1	CXYRUNPLKGGUJF-RAFJPFSSSA-M	C18H24BrNO4	398.297	397.089	3	48	1.002	33.35	1	1	0	0	(1R,2R,4S,5S,7S)-7-{[(2S)-3-hydroxy-2-phenylpropanoyl]oxy}-9,9-dimethyl-3-oxa-9-azatricyclo[3.3.1.0^{2,4}]nonan-9-ium bromide	-1.96	-3.267	-4.48	0	1	4	1		15.146	-2.735	59.06	95.635	5	1	1.32e-02 g/l	(1R,2R,4S,5S,7S)-7-{[(2S)-3-hydroxy-2-phenylpropanoyl]oxy}-9,9-dimethyl-3-oxa-9-azatricyclo[3.3.1.0^{2,4}]nonan-9-ium bromide	0	DB00462	APRD00314	approved	Methscopolamine bromide	(�?-scopolamine methobromide; (�?-scopolamine methyl bromide; Hyoscine methobromide; Hyoscine methyl bromide; Methscopolamine bromide; Methylscopolamine bromide; N-methylhyoscine bromide; N-methylscopolammonium bromide; Scopolamine methobromide; Scopolamine methyl bromide	Methscopolamine; Methscopolamine Bromide; Pamine; Pamine Forte	Pamine
DB00464	drugbank	[Na+].CCCCC(CC)CCC(CC(C)C)OS([O-])(=O)=O	InChI=1S/C14H30O4S.Na/c1-5-7-8-13(6-2)9-10-14(11-12(3)4)18-19(15,16)17;/h12-14H,5-11H2,1-4H3,(H,15,16,17);/q;+1/p-1	FVEFRICMTUKAML-UHFFFAOYSA-M	C14H29NaO4S	316.43	316.168	3	49		33.256	0	0	0	1	sodium 7-ethyl-2-methylundecan-4-yl sulfate	3.97	5.041	-4.6	0		0	-1		-1.054		66.43	76.651	11	0	7.98e-03 g/l	sodium 7-ethyl-2-methylundecan-4-yl sulfate	0	DB00464	APRD00575	approved; investigational	Sodium tetradecyl sulfate	7-Ethyl-2-methyl-4-undecanol sulfate sodium salt; 7-ethyl-2-methyl-4-undecanolsulfate, sodium salt; Natrii tetradecylis sulfa; Sodium 2-methyl-7-ethylundecanol-4-sulfate; Sodium 7-ethyl-2-methyl-4-undecanol sulfate; Sodium tetradecyl sulfate; Sodium tetradecyl sulphate; Sodium tetradecylsulfate; STS; Tetradecilsulfato sodico; Tetradecyl sodium sulfate; Tetradecyl sulfate de sodium	Sodium Tetradecyl Sulfate; Sotradecol; Tromboject 1%; Tromboject 3%; Trombovar Inj 1%; Trombovar Inj 3%	Fibro-Vein
DB00465	drugbank	OC(=O)C1CCN2C1=CC=C2C(=O)C1=CC=CC=C1	InChI=1S/C15H13NO3/c17-14(10-4-2-1-3-5-10)13-7-6-12-11(15(18)19)8-9-16(12)13/h1-7,11H,8-9H2,(H,18,19)	OZWKMVRBQXNZKK-UHFFFAOYSA-N	C15H13NO3	255.269	255.09	3	32	-0.999	26.671	1	1	0	1	5-benzoyl-2,3-dihydro-1H-pyrrolizine-1-carboxylic acid	2.66	2.283	-2.7	0	-1	3	-1		3.835	-7.792	59.3	70.195	3	1	5.13e-01 g/l	biotin	0	DB00465	APRD01060	approved	Ketorolac	Ketorolac; Kétorolac; Ketorolaco; Ketorolacum; rac-Ketorolac	Acular; Acular Ls; Acular PF; Acunistat-30; Acunistat-60; Acunivive 15; Acunivive 30; Acunivive 60; Acunivive 90; Acuvail; Apo-ketorolac; Apo-ketorolac Injectable; Chi-Myst Resolve Topical; Chi-Myst Synergy Topical; Chi-Myst Topical; Dex-Moxi-Ketor; DexMoxiKetor PF; Ixoba M; Jamp Ketorolac; Ketorocaine L Kit; Ketorocaine LM Kit; Ketorolac; Ketorolac Tromethamine; Ketorolac Tromethamine Injection …	Bedoral; Dolten; Dolten SL; Dorixina forte NF; Emodol; Etorac; Ketonic; Ketora; Lixidol; Syndol; Taradyl; Tarasyn	Ketorolac tromethamine
DB00467	drugbank	CCN1C=C(C(O)=O)C(=O)C2=CC(F)=C(N=C12)N1CCNCC1	InChI=1S/C15H17FN4O3/c1-2-19-8-10(15(22)23)12(21)9-7-11(16)14(18-13(9)19)20-5-3-17-4-6-20/h7-8,17H,2-6H2,1H3,(H,22,23)	IDYZIJYBMGIQMJ-UHFFFAOYSA-N	C15H17FN4O3	320.319	320.128	7	40	0.019	31.629	1	2	0	0	1-ethyl-6-fluoro-4-oxo-7-(piperazin-1-yl)-1,4-dihydro-1,8-naphthyridine-3-carboxylic acid	-0.97	-1.019	-2.47	0	0	3	0		5.31	8.679	85.77	83.947	3	1	1.09e+00 g/l	biotin	0	DB00467	APRD00947	approved; investigational	Enoxacin	1-ethyl-6-fluoro-1,4-dihydro-4-oxo-7-(1-piperazinyl)-1,8-naphthyridine-3-carboxylic acid; 1-Ethyl-6-fluoro-4-oxo-7-piperazin-1-yl-1,4-dihydro-[1,8]naphthyridine-3-carboxylic acid; Enoxacin; Enoxacina; Énoxacine; Enoxacino; Enoxacinum		Almitil; Bactidan; Comprecin; Enoksetin; Enoxen; Enoxin; Enoxor; Enroxil; Flumark; Gyramid; Penetrex; Vinone
DB00468	drugbank	[H][C@]1(C[C@@H]2CC[N@]1C[C@@H]2C=C)[C@H](O)C1=CC=NC2=CC=C(OC)C=C12	InChI=1S/C20H24N2O2/c1-3-13-12-22-9-7-14(13)10-19(22)20(23)16-6-8-21-18-5-4-15(24-2)11-17(16)18/h3-6,8,11,13-14,19-20,23H,1,7,9-10,12H2,2H3/t13-,14-,19-,20+/m0/s1	LOUPRKONTZGTKE-WZBLMQSHSA-N	C20H24N2O2	324.417	324.184	4	48	0.994	35.99	1	1	0	1	(R)-[(1S,2S,4S,5R)-5-ethenyl-1-azabicyclo[2.2.2]octan-2-yl](6-methoxyquinolin-4-yl)methanol	2.82	2.513	-2.99	0	1	4	1		13.892	9.046	45.59	94.694	4	1	3.34e-01 g/l	tetrahydrofolic acid	0	DB00468	APRD00563	approved	Quinine	(-)-Quinine; (�?-quinine; (8S,9R)-quinine; (R)-(�?-quinine; (R)-(6-methoxyquinolin-4-yl)((2S,4S,8R)-8-vinylquinuclidin-2-yl)methanol; 6'-Methoxycinchonidine; Chinin; Chinine; Chininum; Quinina; Quinine	Apo-quinine; Jamp-quinine; Pro-quinine - 200; Pro-quinine - 300; Qualaquin; Quinine - Odan; Quinine Sulfate; Quinine Sulfate Cap 200mg; Quinine Sulfate Cap 300mg; Quinine Sulfate Capsules 200mg; Quinine Sulfate Capsules 300mg; Teva-quinine	Cinkona; Jasoquin; QSM; Quinlup; Qutil; Sulquin	Quinine citrate; Quinine hydrochloride; Quinine phosphate; Quinine sulfate
DB00469	drugbank	CN1C(C(=O)NC2=CC=CC=N2)=C(O)C2=C(C=CS2)S1(=O)=O	InChI=1S/C13H11N3O4S2/c1-16-10(13(18)15-9-4-2-3-6-14-9)11(17)12-8(5-7-21-12)22(16,19)20/h2-7,17H,1H3,(H,14,15,18)	LZNWYQJJBLGYLT-UHFFFAOYSA-N	C13H11N3O4S2	337.37	337.019	5	33		31.957	1	2	0	1	4-hydroxy-2-methyl-1,1-dioxo-N-(pyridin-2-yl)-2H-1λ�?thieno[2,3-e][1,2]thiazine-3-carboxamide	2.42	-0.116	-3.12	0		3	-1	11.729	2.21	4.259	99.6	83.933	2	1	2.57e-01 g/l	tenoxicam	0	DB00469	APRD00011	approved	Tenoxicam	Tenoxicam; Ténoxicam; Tenoxicamum	Mobiflex Tab 20mg; Novo-tenoxicam Tab 20mg; Tenoxicam; Tenoxicam-20	Mobiflex; Octiveran; Oxicam; Oxytel; Palitenox; Tenorix; Tenxil; Tilcotil; Tilflam; Tilko; Tilnoxcam; Tiloxican; Tobitil; Tonox; Toscacalm; Velasor; Vienoks; Voir; Xicotil; Zibelant; Zikaral
DB00470	drugbank	[H][C@@]12C=C(C)CC[C@@]1([H])C(C)(C)OC1=C2C(O)=CC(CCCCC)=C1	InChI=1S/C21H30O2/c1-5-6-7-8-15-12-18(22)20-16-11-14(2)9-10-17(16)21(3,4)23-19(20)13-15/h11-13,16-17,22H,5-10H2,1-4H3/t16-,17-/m1/s1	CYQFCXCEBYINGO-IAGOWNOFSA-N	C21H30O2	314.462	314.225	2	53	-0.005	38.957	1	1	0	0	(6aR,10aR)-6,6,9-trimethyl-3-pentyl-6H,6aH,7H,8H,10aH-benzo[c]isochromen-1-ol	7.29	5.944	-5.08	0	0	3	0		9.342	-4.893	29.46	96.734	4	0	2.63e-03 g/l	biotin	1	DB00470	APRD00571	approved; illicit	Dronabinol	.DELTA.1-THC; (-)-delta9-trans-Tetrahydrocannabinol; 1-trans-delta-9-Tetrahydrocannabinol; 3-Pentyl-6,6,9-trimethyl-6a,7,8,10a-tetrahydro-6H-dibenzo(b,d)pyran-1-ol; 6,6,9-Trimethyl-3-pentyl-6a,7,8,10a-tetrahydro-6H-benzo[c]chromen-1-ol; delta-9-tetrahydrocannabinol; delta-9-THC; delta(1)-tetrahydrocannabinol; delta(9)-THC; delta9-tetrahydrocannabinol; Dronabinol; Dronabinolum; Tetrahydrocannabino…	Dronabinol; Marinol; Marinol Cap 10mg; Sativex; Syndros
DB00471	drugbank	OC(=O)CC1(CC1)CS[C@H](CCC1=CC=CC=C1C(O)(C)C)C1=CC=CC(\C=C\C2=NC3=C(C=CC(Cl)=C3)C=C2)=C1	InChI=1S/C35H36ClNO3S/c1-34(2,40)30-9-4-3-7-25(30)13-17-32(41-23-35(18-19-35)22-33(38)39)27-8-5-6-24(20-27)10-15-29-16-12-26-11-14-28(36)21-31(26)37-29/h3-12,14-16,20-21,32,40H,13,17-19,22-23H2,1-2H3,(H,38,39)/b15-10+/t32-/m1/s1	UCHDWCPVSPXUMX-TZIWLTJVSA-N	C35H36ClNO3S	586.183	585.21	4	77	-0.997	66.365	0	2	0	0	2-[1-({[(1R)-1-{3-[(1E)-2-(7-chloroquinolin-2-yl)ethenyl]phenyl}-3-[2-(2-hydroxypropan-2-yl)phenyl]propyl]sulfanyl}methyl)cyclopropyl]acetic acid	7.25	8.494	-7.85	1	-1	5	-1	14.604	4.401	3.122	70.42	169.504	12	0	8.20e-06 g/l	tetrahydrofolic acid	0	DB00471	APRD00434	approved	Montelukast	(R-(E))-1-(((1-(3-(2-(7-Chloro-2-quinolinyl)ethenyl)phenyl)-3-(2-(1-hydroxy-1-methylethyl)phenyl)propyl)thio)methyl)cyclopropaneacetic acid; 1-[[[(1 R)-1-[3-[(1E)-2-(7-chloro-2-quinolinyl)ethenyl] phenyl]-3-[2-(1-hydroxy-1-methylethyl)phenyl]propyl]sulfanyl]methyl]cyclopropaneacetic acid; Montelukast; Montélukast; Montelukastum	Accel-montelukast Sodium Tablets; Ach-montelukast; Ag-montelukast; Apo-montelukast; Apo-montelukast Sodium; Apo-montelukast Sodium Chewable; Auro-montelukast; Auro-montelukast Chewable Tablet; Bio-montelukast; Dom-montelukast; Dom-montelukast Fc; Ipg-montelukast; Jamp Montelukast Chewable Tablets; Jamp-montelukast; M-montelukast; Mar-montelukast; Mint-montelukast; Montelukast; Montelukast Sodium;…	Lukotas; Molly; Monocast; Monteflo; Montelo-10; Montene; Respaire; Surfair; Telumantes; Ventek; Ventilar; Xalar; Zespira	Montelukast sodium
DB00472	drugbank	CNCCC(OC1=CC=C(C=C1)C(F)(F)F)C1=CC=CC=C1	InChI=1S/C17H18F3NO/c1-21-12-11-16(13-5-3-2-4-6-13)22-15-9-7-14(8-10-15)17(18,19)20/h2-10,16,21H,11-12H2,1H3	RTHCYVBBDHJXIQ-UHFFFAOYSA-N	C17H18F3NO	309.326	309.134	2	40	0.998	30.328	1	1	0	1	methyl({3-phenyl-3-[4-(trifluoromethyl)phenoxy]propyl})amine	4.09	4.173	-5.26	0	1	2	1			9.803	21.26	80.368	7	1	1.70e-03 g/l	biotin	1	DB00472	APRD00530	approved; vet_approved	Fluoxetine	(+-)-N-Methyl-3-phenyl-3-((alpha,alpha,alpha-trifluoro-P-tolyl)oxy)propylamine; (+-)-N-Methyl-gamma-(4-(trifluoromethyl)phenoxy)benzenepropanamine; Fluoxetin; Fluoxetina; Fluoxétine; Fluoxetine; Fluoxetinum	Accel-fluoxetine; Ach-fluoxetine; Act Fluoxetine; Ag-fluoxetine; Apo-fluoxetine; Auro-fluoxetine; Ava-fluoxetine; Bci Fluoxetine; Bio-fluoxetine; Dom-fluoxetine; Dom-fluoxetine - Cap 10mg; Fluoxetine; Fluoxetine Capsules; Fluoxetine HCL; Fluoxetine HCl; Fluoxetine Hydrochloride; Fluoxetine hydrochloride; Fluoxetine-10 - Cap; Fluoxetine-20 - Cap; Fxt 10; Fxt 20; Fxt 40; Gaboxetine; Ipg-fluoxetine;…	Adofen; Animex-On; Fluoxeren; Fontex; Ladose	Fluoxetine hydrochloride
DB00473	drugbank	CC(CNC1CCCCC1)OC(=O)C1=CC=CC=C1	InChI=1S/C16H23NO2/c1-13(12-17-15-10-6-3-7-11-15)19-16(18)14-8-4-2-5-9-14/h2,4-5,8-9,13,15,17H,3,6-7,10-12H2,1H3	DKLKMKYDWHYZTD-UHFFFAOYSA-N	C16H23NO2	261.359	261.173	2	42	0.999	30.297	1	1	0	1	1-(cyclohexylamino)propan-2-yl benzoate	3.04	3.828	-4.43	0	1	2	1			9.869	38.33	76.241	6	1	9.71e-03 g/l	tetrahydrofolic acid	1	DB00473	APRD01014	approved; withdrawn	Hexylcaine	Hexilcaina; Hexylcaine; Hexylcainum		Cyclaine	Hexylcaine hydrochloride
DB00474	drugbank	CCC#CC(C)C1(CC=C)C(=O)NC(=O)N(C)C1=O	InChI=1S/C14H18N2O3/c1-5-7-8-10(3)14(9-6-2)11(17)15-13(19)16(4)12(14)18/h6,10H,2,5,9H2,1,3-4H3,(H,15,17,19)	NZXKDOXHBHYTKP-UHFFFAOYSA-N	C14H18N2O3	262.304	262.132	3	37	0.028	27.364	1	1	0	1	5-(hex-3-yn-2-yl)-1-methyl-5-(prop-2-en-1-yl)-1,3-diazinane-2,4,6-trione		2.287		0	0	1	0		7.731	-1.525	66.48	71.507	5	1		methohexital	0	DB00474	APRD00058	approved	Methohexital	(±)-5-allyl-1-methyl-5-(1-methyl-2-pentynyl)barbituric acid; 5-allyl-1-methyl-5-(1-methyl-2-pentynyl)-2,4,6(1H,3H,5H)-pyrimidinetrione; 5-Allyl-1-methyl-5-(1-methyl-pent-2-ynyl)-pyrimidine-2,4,6-trione; 5-Allyl-5-(3-hexyn-2-yl)-1-methylbarbituric acid; Methohexital; Methohexitalum; Methohexitone; Metohexital; α-DL-1-methyl-5-allyl-5-(1'-methylpentyn-2-yl)barbituric acid	Brevital Sodium; Brietal Sodium Ampoule 660	Brevital; Brietal	Methohexital sodium
DB00475	drugbank	CNC1=NC2=C(C=C(Cl)C=C2)C(C2=CC=CC=C2)=[N+]([O-])C1	InChI=1S/C16H14ClN3O/c1-18-15-10-20(21)16(11-5-3-2-4-6-11)13-9-12(17)7-8-14(13)19-15/h2-9H,10H2,1H3,(H,18,19)	ANTSCNMPPGJYLG-UHFFFAOYSA-N	C16H14ClN3O	299.755	299.083	3	35		31.221	1	1	0	1	7-chloro-2-(methylamino)-5-phenyl-3H-1,4-benzodiazepin-4-ium-4-olate	2.01	0.19	-4.18	0		3	1	16.432	-2.688	7.061	50.46	87.34	1	1	1.99e-02 g/l	chlordiazepoxide	0	DB00475	APRD00682	approved; illicit; investigational	Chlordiazepoxide	7-chloro-2-methylamino-5-phenyl-3H-1,4-benzodiazepin-4-oxide; CDP; Chloradiazepoxide; Chlordiazepoxide; Chlordiazepoxidum; Clopoxide; Clordiazepóxido; Methaminodiazepoxide	CHLORDIAZEPOXIDE HYDROCHLORIDE and CLIDINIUM BROMIDE; Chlorax; Chlordiazepoxide; Chlordiazepoxide Cap 10mg; Chlordiazepoxide Cap 5mg; Chlordiazepoxide Clidinium; Chlordiazepoxide HCl; Chlordiazepoxide HCl and Clidinium Bromide; Chlordiazepoxide Hydrochloride; Chlordiazepoxide Hydrochloride And Clidinium Bromide; Chlordiazepoxide Hydrochloride and Clidinium Bromide; Chlordiazepoxide Hydrochloride/…	Angirex; Elenium; Helogaphen; Klopoxid; Libritabs; Multum; Napoton; Radepur; Risolid; Silibrin; Sonimen; Tropium	Chlordiazepoxide hydrochloride
DB00476	drugbank	CNCC[C@H](OC1=CC=CC2=CC=CC=C12)C1=CC=CS1	InChI=1S/C18H19NOS/c1-19-12-11-17(18-10-5-13-21-18)20-16-9-4-7-14-6-2-3-8-15(14)16/h2-10,13,17,19H,11-12H2,1H3/t17-/m0/s1	ZEUITGRIYCTCEM-KRWDZBQOSA-N	C18H19NOS	297.415	297.119	2	40	0.998	33.153	1	1	0	1	methyl[(3S)-3-(naphthalen-1-yloxy)-3-(thiophen-2-yl)propyl]amine	4.72	4.198	-5	1	1	3	1			9.703	21.26	87.734	6	1	2.96e-03 g/l	biotin	1	DB00476	APRD00060	approved	Duloxetine	(3S)-N-methyl-3-(1-naphthyloxy)-3-(2-thienyl)propan-1-amine; (S)-duloxetine; Duloxetina; Duloxetine	Accel-duloxetine; Ag-duloxetine; Apo-duloxetine; Ariclaim; Auro-duloxetine; Bio-duloxetine; Cymbalta; DermacinRx DPN Pak; Dom-duloxetine; Drizalma Sprinkle; Duloxetine; Duloxetine DR; Duloxetine Delayed-Release; Duloxetine Delayed-release; Duloxetine Delayed-release Delayed-release; Duloxetine HCL DR; Duloxetine Hydrochloride; Duloxetine Hydrochloride 20 mg; Duloxetine Hydrochloride 30 mg; Duloxe…	Dulane; Duzela	Duloxetine hydrochloride
DB00477	drugbank	CN(C)CCCN1C2=CC=CC=C2SC2=C1C=C(Cl)C=C2	InChI=1S/C17H19ClN2S/c1-19(2)10-5-11-20-14-6-3-4-7-16(14)21-17-9-8-13(18)12-15(17)20/h3-4,6-9,12H,5,10-11H2,1-2H3	ZPEIMTDSQAKGNT-UHFFFAOYSA-N	C17H19ClN2S	318.864	318.096	2	40	0.994	35.101	1	0	0	1	[3-(2-chloro-10H-phenothiazin-10-yl)propyl]dimethylamine	5.18	4.535	-4.88	0	1	3	1			9.197	6.48	93.756	4	1	4.17e-03 g/l	tetrahydrofolic acid	1	DB00477	APRD00482	approved; investigational; vet_approved	Chlorpromazine	3-(2-chloro-10H-phenothiazin-10-yl)-N,N-dimethyl-1-propanamine; 3-(2-chlorophenothiazin-10-yl)-N,N-dimethyl-propan-1-amine; Chlorpromazine; Chlorpromazinum; Clorpromazina; CPZ; N-(3-dimethylaminopropyl)-3-chlorophenothiazine	Apo Chlorpromazine; ChlorproMAZINE Hydrochloride; Chlorprom Tab 100mg; Chlorprom Tab 25mg; Chlorprom Tab 50mg; Chlorpromanyl 20 Syr; Chlorpromanyl 40 Drops Syr 44.5mg/ml; Chlorpromazine; Chlorpromazine HCl Inj 25mg/ml USP; Chlorpromazine HCl Inj 27.9mg/ml; Chlorpromazine HCl Inj USP; Chlorpromazine Hci; Chlorpromazine Hydrochloride; Chlorpromazine Hydrochloride Injection; Chlorpromazine Tab 25mg;…	Aminazine; Chlorderazin; Chloropromazine; Chlorpromados; Chlorpromanyl; Contomin; Largactil	Chlorpromazine hydrochloride
DB00478	drugbank	CC(N)C12CC3CC(CC(C3)C1)C2	InChI=1S/C12H21N/c1-8(13)12-5-9-2-10(6-12)4-11(3-9)7-12/h8-11H,2-7,13H2,1H3	UBCHPRBFMUDMNC-UHFFFAOYSA-N	C12H21N	179.302	179.167	1	34	0.999	21.795	1	1	0	1	1-(adamantan-1-yl)ethan-1-amine	3.28	2.217	-4.29	0	1	3	1			10.142	26.02	54.522	1	1	9.15e-03 g/l	tetrahydrofolic acid	1	DB00478	APRD01219	approved; investigational	Rimantadine	alpha-Methyl-1-adamantanemethylamine; alpha-Methyladamantanemethylamine; Rimantadina; Rimantadine; Rimantadinum	Flumadine; Rimantadine Hydrochloride; Rimantalist		Rimantadine hydrochloride
DB00479	drugbank	NCC[C@H](O)C(=O)N[C@@H]1C[C@H](N)[C@@H](O[C@H]2O[C@H](CN)[C@@H](O)[C@H](O)[C@H]2O)[C@H](O)[C@H]1O[C@H]1O[C@H](CO)[C@@H](O)[C@H](N)[C@H]1O	InChI=1S/C22H43N5O13/c23-2-1-8(29)20(36)27-7-3-6(25)18(39-22-16(34)15(33)13(31)9(4-24)37-22)17(35)19(7)40-21-14(32)11(26)12(30)10(5-28)38-21/h6-19,21-22,28-35H,1-5,23-26H2,(H,27,36)/t6-,7+,8-,9+,10+,11-,12+,13+,14+,15-,16+,17-,18+,19-,21+,22+/m0/s1	LKCWBDHBTVXHDL-RMDFUYIESA-N	C22H43N5O13	585.602	585.286	17	83		58.06	0	13	0	0	(2S)-4-amino-N-[(1R,2S,3S,4R,5S)-5-amino-2-{[(2S,3R,4S,5S,6R)-4-amino-3,5-dihydroxy-6-(hydroxymethyl)oxan-2-yl]oxy}-4-{[(2R,3R,4S,5S,6R)-6-(aminomethyl)-3,4,5-trihydroxyoxan-2-yl]oxy}-3-hydroxycyclohexyl]-2-hydroxybutanamide	-3.22	-8.584	-1.07	1		3	4	12.706	12.104	9.794	331.94	129.841	10	0	4.97e+01 g/l	amikacin	0	DB00479	APRD00550	approved; investigational; vet_approved	Amikacin	1-N-(L(�?-γ-amino-α-hydroxybutyryl)kanamycin A; Amikacin; Amikacina; Amikacine; Amikacinum; D-STREPTAMINE, O-3-AMINO-3-DEOXY-.ALPHA.-D-GLUCOPYRANOSYL-(1->6)-O-(6-AMINO-6-DEOXY-.ALPHA.-D-GLUCOPYRANOSYL-(1->4))-N(SUP 1)-(4-AMINO-2-HYDROXY-1-OXOBUTYL)-2-DEOXY-, (S)-; encochleated amikacin; O-3-AMINO-3-DEOXY-.ALPHA.-D-GLUCOPYRANOSYL-(1->4)-O-(6-AMINO-6-DEOXY-.ALPHA.-D-GLUCOPYRANOSYL-(1->6))-N(SUP 3)-…	AMIKACIN Sulfate; Amikacin Sulfate; Amikacin Sulfate Injection; Amikacin Sulfate Injection USP; Amikacin Sulfate Injection, 500 mg/2ml; Amikin; Arikayce; Arikayce Liposomal; Erfa-amikacin; Vpi-amikacin	Amexel; Amukin; Biklin; Erkacin; Farcyclin; Flexelite; Kamin; Novamin; Selaxa; Selemycin; Sikacin; Tipkin; Tybikin; Ukaject; Unikin; Uzix; Xylanal	Amikacin sulfate
DB00480	drugbank	NC1=CC=CC2=C1CN(C1CCC(=O)NC1=O)C2=O	InChI=1S/C13H13N3O3/c14-9-3-1-2-7-8(9)6-16(13(7)19)10-4-5-11(17)15-12(10)18/h1-3,10H,4-6,14H2,(H,15,17,18)	GOTYRUGSSMKFNF-UHFFFAOYSA-N	C13H13N3O3	259.261	259.096	4	32	0	25.508	1	2	0	0	3-(4-amino-1-oxo-2,3-dihydro-1H-isoindol-2-yl)piperidine-2,6-dione		-0.708		0	0	3	0	14.142	11.612	2.313	92.5	68.298	1	1		N-demethyldiltiazem	0	DB00480	APRD01303	approved	Lenalidomide	1-oxo-2-(2,6-dioxopiperidin-3-yl)-4-aminoisoindoline; 3-(4-Amino-1-oxoisoindolin-2-yl)piperidine-2,6-dione; Lenalidomida; Lenalidomide	Apo-lenalidomide; Jamp Lenalidomide; Lenalidomide; Lenalidomide Accord; Lenalidomide Krka; Lenalidomide Krka D.D.; Lenalidomide Krka D.D. Novo Mesto; Lenalidomide Mylan; Nat-lenalidomide; Reddy-lenalidomide; Revlimid; Sandoz Lenalidomide; Taro-lenalidomide; Teva-lenalidomide	Ladevina; Lenangio	Lenalidomide hydrochloride monohydrate
DB00481	drugbank	OC1=CC=C(C=C1)C1=C(C(=O)C2=CC=C(OCCN3CCCCC3)C=C2)C2=C(S1)C=C(O)C=C2	InChI=1S/C28H27NO4S/c30-21-8-4-20(5-9-21)28-26(24-13-10-22(31)18-25(24)34-28)27(32)19-6-11-23(12-7-19)33-17-16-29-14-2-1-3-15-29/h4-13,18,30-31H,1-3,14-17H2	GZUITABIAKMVPG-UHFFFAOYSA-N	C28H27NO4S	473.583	473.166	5	61	0.945	52.545	1	2	0	0	2-(4-hydroxyphenyl)-3-{4-[2-(piperidin-1-yl)ethoxy]benzoyl}-1-benzothiophen-6-ol	5.45	5.465	-5.97	1	1	5	1	9.589	9	8.421	70	135.48	7	0	5.12e-04 g/l	biotin	0	DB00481	APRD00400	approved; investigational	Raloxifene	(2-(4-Hydroxyphenyl)-6-hydroxybenzo(b)thien-3-yl)(4-(2-(1-piperidinyl)ethoxy)phenyl)methanone; Raloxifène; Raloxifene; Raloxifeno; Raloxifenum	Act Raloxifene; Apo-raloxifene; Evista; Jamp Raloxifene; Optruma; PMS-raloxifene; Raloxifene; Raloxifene Hydrochloride; Raloxifene Teva; Raloxifene hydrochloride; Teva-raloxifene	Keoxifene	Raloxifene Hydrochloride
DB00482	drugbank	CC1=CC=C(C=C1)C1=CC(=NN1C1=CC=C(C=C1)S(N)(=O)=O)C(F)(F)F	InChI=1S/C17H14F3N3O2S/c1-11-2-4-12(5-3-11)15-10-16(17(18,19)20)22-23(15)13-6-8-14(9-7-13)26(21,24)25/h2-10H,1H3,(H2,21,24,25)	RZEKVGVHFLEQIL-UHFFFAOYSA-N	C17H14F3N3O2S	381.372	381.076	3	40	0	35.2	1	1	0	1	4-[5-(4-methylphenyl)-3-(trifluoromethyl)-1H-pyrazol-1-yl]benzene-1-sulfonamide	3.99	4.009	-4.88	0	0	3	0		10.601	-0.411	77.98	92.234	4	1	5.03e-03 g/l	biotin	0	DB00482	APRD00373	approved; investigational	Celecoxib	Célécoxib; Celecoxib; Celecoxibum; p-(5-p-Tolyl-3-(trifluoromethyl)pyrazol-1-yl)benzenesulfonamide	Accel-celecoxib; Act Celecoxib; Ag-celecoxib; Apo-celecoxib; Auro-celecoxib; Bio-celecoxib; Capxib; CeleXib 100-EZS; Celebrex; Celecoxib; Celecoxib 100 mg; Celecoxib 200 mg; Celecoxib 400 mg; Celecoxib 50 mg; Consensi; Dom-celecoxib; ELYXYB - celecoxib; Elyxyb; Gd-celecoxib; Generic drug; Ipg-celecoxib; Jamp-celecoxib; LidoXib; Lupin-celecoxib; M-celecoxib; Mar-celecoxib; Mint-celecoxib; Mylan-ce…	Articox; Articoxib; Artiflex; Artilog; Artix; Artrixib; Blockten; Caditar; Cefinix; Celact; Celebra; Valdyne
DB00483	drugbank	[I-].[I-].[I-].CC[N+](CC)(CC)CCOC1=CC=CC(OCC[N+](CC)(CC)CC)=C1OCC[N+](CC)(CC)CC	InChI=1S/C30H60N3O3.3HI/c1-10-31(11-2,12-3)22-25-34-28-20-19-21-29(35-26-23-32(13-4,14-5)15-6)30(28)36-27-24-33(16-7,17-8)18-9;;;/h19-21H,10-18,22-27H2,1-9H3;3*1H/q+3;;;/p-3	REEUVFCVXKWOFE-UHFFFAOYSA-K	C30H60I3N3O3	891.529	891.177	3	99	3	63.426	0	0	0	0	(2-{2,3-bis[2-(triethylazaniumyl)ethoxy]phenoxy}ethyl)triethylazanium triiodide	-0.38	-7.72	-8.28	0	3	1	3			-4.493	27.69	189.983	21	0	4.65e-06 g/l	tetrahydrofolic acid	0	DB00483	APRD00712	approved	Gallamine triethiodide	Gallamin triethiodid; Gallamine triethiodide; Gallamini Triethiodidum; Triéthiodure de Gallamine; Trietioduro de galamina	Flaxedil Inj 20mg/ml	Flaxedil; Myraxan; Sincurarina; Tricuran
DB00484	drugbank	BrC1=C(NC2=NCCN2)C=CC2=NC=CN=C12	InChI=1S/C11H10BrN5/c12-9-7(17-11-15-5-6-16-11)1-2-8-10(9)14-4-3-13-8/h1-4H,5-6H2,(H2,15,16,17)	XYLJNLCSTIOKRM-UHFFFAOYSA-N	C11H10BrN5	292.135	291.012	5	27	0.954	25.744	1	2	0	1	5-bromo-N-(4,5-dihydro-1H-imidazol-2-yl)quinoxalin-6-amine	1.27	1.372	-3.28	0	1	3	1			8.316	62.2	68.494	1	1	1.54e-01 g/l	tetrahydrofolic acid	0	DB00484	APRD00034	approved	Brimonidine	5-Bromo-6-(2-imidazolin-2-ylamino)quinoxaline; Brimonidina; Brimonidine; Brimonidinum; Bromoxidine	Alphagan; Alphagan P; Apo-brimonidine; Apo-brimonidine-timop; BRIMONIDINE TARTRATE and TIMOLOL MALEATE; Brim-Dor PF; Brimonidine; Brimonidine Ophthalmic; Brimonidine P; Brimonidine Tartrate; Brimonidine Tartrate 0.25% / Ivermectin 1% / Metronidazole 1% / Niacinamide 4%; Brimonidine Tartrate 0.25% / Potassium Azeloyl Diglycinate 8%; Brimonidine Tartrate Ophthalmic Solution; Brimonidine Tartrate Op…		Brimonidine tartrate
DB00485	drugbank	[H][C@]12SC(C)(C)[C@@H](N1C(=O)[C@H]2NC(=O)C1=C(C)ON=C1C1=C(Cl)C=CC=C1Cl)C(O)=O	InChI=1S/C19H17Cl2N3O5S/c1-7-10(12(23-29-7)11-8(20)5-4-6-9(11)21)15(25)22-13-16(26)24-14(18(27)28)19(2,3)30-17(13)24/h4-6,13-14,17H,1-3H3,(H,22,25)(H,27,28)/t13-,14+,17-/m1/s1	YFAGHNZHGGCZAX-JKIFEVAISA-N	C19H17Cl2N3O5S	470.326	469.027	5	47	-0.999	42.863	1	2	0	1	(2S,5R,6R)-6-[3-(2,6-dichlorophenyl)-5-methyl-1,2-oxazole-4-amido]-3,3-dimethyl-7-oxo-4-thia-1-azabicyclo[3.2.0]heptane-2-carboxylic acid	3.19	2.906	-4.2	0	-1	4	-1	13.642	3.749	-0.708	112.74	111.442	3	1	2.96e-02 g/l	mepivacaine	0	DB00485	APRD00916	approved; investigational; vet_approved	Dicloxacillin	(2S,5R,6R)-6-({[3-(2,6-dichlorophenyl)-5-methyl-1,2-oxazol-4-yl]carbonyl}amino)-3,3-dimethyl-7-oxo-4-thia-1-azabicyclo[3.2.0]heptane-2-carboxylic acid; Dicloxacilina; Dicloxacillin; Dicloxacillina; Dicloxacilline; Dicloxacillinum	Dicloxacillin Sodium; Truemed Group LLC	Amcidil; Betaclox; Cloxagen; Dacocilin; Damacir; Dicillin; Diclex; Diclocil; Dicloplus; Dicloson; Dicloxal; Dicloxgen; Dicloxina; Dyclobiot; Dynapen; Posipen; Quimocyclar; Staklox; Terbocloxil; Ziefmycin	Dicloxacillin sodium; Dicloxacillin sodium anhydrous
DB00486	drugbank	[H][C@@]12CC(=O)CC[C@@]1([H])C(C)(C)OC1=CC(=CC(O)=C21)C(C)(C)CCCCCC	InChI=1S/C24H36O3/c1-6-7-8-9-12-23(2,3)16-13-20(26)22-18-15-17(25)10-11-19(18)24(4,5)27-21(22)14-16/h13-14,18-19,26H,6-12,15H2,1-5H3/t18-,19-/m1/s1	GECBBEABIDMGGL-RTBURBONSA-N	C24H36O3	372.541	372.266	3	63	-0.005	44.912	1	1	0	0	(6aR,10aR)-1-hydroxy-6,6-dimethyl-3-(2-methyloctan-2-yl)-6H,6aH,7H,8H,9H,10H,10aH-benzo[c]isochromen-9-one	7.5	6.36	-5.88	1	0	3	0		9.328	-4.891	46.53	110.202	6	0	4.93e-04 g/l	biotin	0	DB00486	APRD01127	approved; investigational	Nabilone	Nabilon; Nabilona; Nabilone; Nabilonum	Act Nabilone; Apo-nabilone; Cesamet; PMS-nabilone; Ran-nabilone; Teva-nabilone	Nabilone
DB00487	drugbank	CCN1C=C(C(O)=O)C(=O)C2=CC(F)=C(C=C12)N1CCN(C)CC1	InChI=1S/C17H20FN3O3/c1-3-20-10-12(17(23)24)16(22)11-8-13(18)15(9-14(11)20)21-6-4-19(2)5-7-21/h8-10H,3-7H2,1-2H3,(H,23,24)	FHFYDNQZQSQIAI-UHFFFAOYSA-N	C17H20FN3O3	333.357	333.149	6	44	-0.423	34.425	1	1	0	1	1-ethyl-6-fluoro-7-(4-methylpiperazin-1-yl)-4-oxo-1,4-dihydroquinoline-3-carboxylic acid	0.2	0.262	-2.43	0	0	3	-1		5.553	7.005	64.09	90.771	3	1	1.23e+00 g/l	biotin	0	DB00487	APRD00108	approved	Pefloxacin	Pefloxacin; Pefloxacine; Pefloxacino; Pefloxacinum; PFLX		Labocton	Pefloxacin mesylate; Pefloxacin mesylate dihydrate
DB00488	drugbank	CN(C)C1=NC(=NC(=N1)N(C)C)N(C)C	InChI=1S/C9H18N6/c1-13(2)7-10-8(14(3)4)12-9(11-7)15(5)6/h1-6H3	UUVWYPNAQBNQJQ-UHFFFAOYSA-N	C9H18N6	210.279	210.159	6	33	0.983	23.695	1	0	0	1	N2,N2,N4,N4,N6,N6-hexamethyl-1,3,5-triazine-2,4,6-triamine	2.43	2.216	-1.83	0	1	1	1			8.75	48.39	65.645	3	1	3.10e+00 g/l	tetrahydrofolic acid	0	DB00488	APRD00652	approved	Altretamine	2,4,6-tris(dimethylamino)-1,3,5-triazine; 2,4,6-tris(dimethylamino)-s-triazine; Altretamin; Altretamina; Altrétamine; Altretamine; Altretaminum; Hexamethylmelamine; HMM	Hexalen	Hexastat
DB00489	drugbank	CC(C)NCC(O)C1=CC=C(NS(C)(=O)=O)C=C1	InChI=1S/C12H20N2O3S/c1-9(2)13-8-12(15)10-4-6-11(7-5-10)14-18(3,16)17/h4-7,9,12-15H,8H2,1-3H3	ZBMZVLHSJCTVON-UHFFFAOYSA-N	C12H20N2O3S	272.364	272.119	4	38	0.995	29.341	1	3	0	1	N-(4-{1-hydroxy-2-[(propan-2-yl)amino]ethyl}phenyl)methanesulfonamide	0.85	-0.395	-2.54	0	1	1	1	14.101	10.069	9.428	78.43	71.119	5	1	7.82e-01 g/l	biotin	0	DB00489	APRD01230	approved	Sotalol	4'-(1-hydroxy-2-(isopropylamino)ethyl)methane sulfonanilide; Sotalol; Sotalolo; Sotalolum; β-cardone	Apo-sotalol; Ava-sotalol; Betapace; Betapace AF; Co Sotalol; Dom-sotalol; Ftp-sotalol; Gen-sotalol 240mg; Jamp-sotalol; Linsotalol - Tab 80mg; Linsotalol -tab 160mg; Med Sotalol; Mylan-sotalol; Novo-sotalol Tab 160mg; Novo-sotalol Tab 80mg; PHL-sotalol; PMS-sotalol - 160 mg; PMS-sotalol - 240 mg; PMS-sotalol - 80 mg; Pro-sotalol; Ratio-sotalol; Rho-sotalol; Rhoxal-sotalol; Riva-sotalol; Rylosol; …	Biosotal; Cardol; Darob; Darob mite; Hipecor; Loritmik; Rytmobeta; Sotacor; Sotagard; Sotalex; Sotapor; Talozin; Tan Shi; Xi An Lin	Sotalol hydrochloride
DB00490	drugbank	O=C1CC2(CCCC2)CC(=O)N1CCCCN1CCN(CC1)C1=NC=CC=N1	InChI=1S/C21H31N5O2/c27-18-16-21(6-1-2-7-21)17-19(28)26(18)11-4-3-10-24-12-14-25(15-13-24)20-22-8-5-9-23-20/h5,8-9H,1-4,6-7,10-17H2	QWCRAEMEVRGPNT-UHFFFAOYSA-N	C21H31N5O2	385.503	385.248	6	59	0.807	44.022	1	0	0	1	8-{4-[4-(pyrimidin-2-yl)piperazin-1-yl]butyl}-8-azaspiro[4.5]decane-7,9-dione	1.95	1.777	-2.82	1	1	4	1			7.621	69.64	108.891	6	1	5.88e-01 g/l	tetrahydrofolic acid	0	DB00490	APRD00222	approved; investigational	Buspirone	8-(4-(4-(2-Pyrimidinyl)-1-piperizinyl)butyl)-8-azaspiro(4,5)decane-7,9-dione; Buspiron; Buspirona; Buspirone; Buspironum	Apo-buspirone; Auro-buspirone; BUSPIRONE HCl; BusPIRone Hydrochloride; Buspar; Buspar Tab 10mg; Buspirone; Buspirone HCL; Buspirone HCl; Buspirone Hcl; Buspirone Hydrochloride; Buspirone Hydrochloride Tablets, USP; Buspirone hydrochloride; Buspirone-10; Buspirone-5; Bustab; Co Buspirone; Dom-buspirone; Ftp-buspirone; Jamp Buspirone; Linbuspirone; Mint-buspirone; Mylan-buspirone; PMS-buspirone; Pe…	Ansial; Anxiron; Anxut; Bespar; Buscalm; Busp; Buspon; Dalpas; Epsilat; Pasrin; Spamilan	Buspirone hydrochloride
DB00491	drugbank	OCCN1C[C@H](O)[C@@H](O)[C@H](O)[C@H]1CO	InChI=1S/C8H17NO5/c10-2-1-9-3-6(12)8(14)7(13)5(9)4-11/h5-8,10-14H,1-4H2/t5-,6+,7-,8-/m1/s1	IBAQFPQHRJAVAV-ULAWRXDQSA-N	C8H17NO5	207.224	207.111	6	31	0.798	20.783	1	5	0	0	(2R,3R,4R,5S)-1-(2-hydroxyethyl)-2-(hydroxymethyl)piperidine-3,4,5-triol	-2.3	-3.193	0.47	0	1	1	1	14.022	12.901	7.598	104.39	48.161	3	1	6.10e+02 g/l	biotin	0	DB00491	APRD01117	approved	Miglitol	Miglitol; Miglitolum	Glyset; Miglitol	Diaban; Diamig; Diaset; Diastabol; Elitox; Euglitol; Glycet; Laiping; Migbose; Miglit; Mignar; Migtor; Misobit; Plumarol; Seibule
DB00492	drugbank	CCC(=O)O[C@@H](OP(=O)(CCCCC1=CC=CC=C1)CC(=O)N1C[C@@H](C[C@H]1C(O)=O)C1CCCCC1)C(C)C	InChI=1S/C30H46NO7P/c1-4-28(33)37-30(22(2)3)38-39(36,18-12-11-15-23-13-7-5-8-14-23)21-27(32)31-20-25(19-26(31)29(34)35)24-16-9-6-10-17-24/h5,7-8,13-14,22,24-26,30H,4,6,9-12,15-21H2,1-3H3,(H,34,35)/t25-,26+,30+,39+/m1/s1	BIDNLKIUORFRQP-FLODCBCLSA-N	C30H46NO7P	563.672	563.301	5	85	-1	62.273	0	1	0	0	(2S,4S)-4-cyclohexyl-1-(2-{[(1S)-2-methyl-1-(propanoyloxy)propoxy](4-phenylbutyl)phosphoryl}acetyl)pyrrolidine-2-carboxylic acid	4.71	5.625	-5.75	1	-1	3	-1	10.382	3.87	-4.429	110.21	149.12	15	0	1.01e-03 g/l	(1R,2R,4S,5S,7S)-7-{[(2S)-3-hydroxy-2-phenylpropanoyl]oxy}-9,9-dimethyl-3-oxa-9-azatricyclo[3.3.1.0^{2,4}]nonan-9-ium bromide	0	DB00492	APRD00526	approved	Fosinopril	Fosenopril; Fosinopril	Apo-fosinopril; Ava-fosinopril; FOSINOPRIL Na; Fosinopril; Fosinopril Sodium; Fosinopril Sodium and Hydrochlorothiazide; Fosinopril Tablets; Fosinopril sodium; Fosinopril-10; Fosinopril-20; Jamp-fosinopril; Lin-fosinopril; Monopril; Monopril Tab 10mg; Monopril Tab 20mg; Monopril-hct; Mylan-fosinopril; Nu-fosinopril; PHL-fosinopril; PMS-fosinopril; Ran-fosinopril; Ratio Fosinopril; Riva-fosinopril…	Acecor; Monopril; Staril	Fosinopril sodium
DB00493	drugbank	[H][C@]12SCC(COC(C)=O)=C(N1C(=O)[C@H]2NC(=O)C(=N/OC)\C1=CSC(N)=N1)C(O)=O	InChI=1S/C16H17N5O7S2/c1-6(22)28-3-7-4-29-14-10(13(24)21(14)11(7)15(25)26)19-12(23)9(20-27-2)8-5-30-16(17)18-8/h5,10,14H,3-4H2,1-2H3,(H2,17,18)(H,19,23)(H,25,26)/b20-9-/t10-,14-/m1/s1	GPRBEKHLDVQUJE-QSWIMTSFSA-N	C16H17N5O7S2	455.465	455.057	9	47	-1	41.773	1	3	0	0	(6R,7R)-3-[(acetyloxy)methyl]-7-[(2Z)-2-(2-amino-1,3-thiazol-4-yl)-2-(methoxyimino)acetamido]-8-oxo-5-thia-1-azabicyclo[4.2.0]oct-2-ene-2-carboxylic acid	0.14	-1.494	-3.49	1	-1	3	-1	11.041	2.728	3.583	173.51	105.108	8	1	1.46e-01 g/l	tetrahydrofolic acid	0	DB00493	APRD00854	approved	Cefotaxime	(6R,7R,Z)-3-(acetoxymethyl)-7-(2-(2-aminothiazol-4-yl)-2-(methoxyimino)acetamido)-8-oxo-5-thia-1-aza-bicyclo[4.2.0]oct-2-ene-2-carboxylic acid; (6R,7R)-3-(acetoxymethyl)-7-{[(2Z)-2-(2-amino-1,3-thiazol-4-yl)-2-(methoxyimino)acetyl]amino}-8-oxo-5-thia-1-azabicyclo[4.2.0]oct-2-ene-2-carboxylic acid; (6R,7R)-3-Acetoxymethyl-7-{2-(2-amino-thiazol-4-yl)-2-[(Z)-methoxyimino]-acetylamino}-8-oxo-5-thia-1…	Cefotaxime; Cefotaxime Sodium Sterile; Cefotaxime Sodium for Injection BP; Cefotaxime Sodium for Injection, BP; Cefotaxime and Dextrose; Cefotaxime for Injection USP; Claforan; Claforan - Pws Inj 1.0g/vial; Claforan - Pws Inj 2.0g/vial; Claforan - Pws Inj 500mg/vial; Claforan 0.5gm/vial; Claforan 1gm/vial; Claforan 2gm/vial; Claforan Add-vantage Vials 1gm/vial; Claforan Inj 1gm/add-vantage Vial; …	Rantaksym; Raxim; Spinocef; Sporim; Talcef	Cefotaxime sodium
DB00494	drugbank	CCN(CC)C(=O)C(=C\C1=CC(=C(O)C(O)=C1)[N+]([O-])=O)\C#N	InChI=1S/C14H15N3O5/c1-3-16(4-2)14(20)10(8-15)5-9-6-11(17(21)22)13(19)12(18)7-9/h5-7,18-19H,3-4H2,1-2H3/b10-5+	JRURYQJSLYLRLN-BJMVGYQFSA-N	C14H15N3O5	305.286	305.101	6	37	-0.892	29.546	1	2	0	1	(2E)-2-cyano-3-(3,4-dihydroxy-5-nitrophenyl)-N,N-diethylprop-2-enamide	2.5	1.635	-3.58	0	-1	1	-1	10.41	6.087	-1.072	127.7	79.509	5	1	7.97e-02 g/l	biotin	0	DB00494	APRD00416	approved; investigational	Entacapone	(E)-alpha-Cyano-N,N-diethyl-3,4-dihydroxy-5-nitrocinnamamide; Entacapona; Entacapone; Entacaponum; N,N-diethyl-2-cyano-3-(3,4-dihydroxy-5-nitrophenyl) acrylamide	Apo-entacapone; Auro-entacapone; Carbidopa, Levodopa and Entacapone; Carbidopa, Levodopa, and Entacapone; Carbidopa, levodopa and entacapone; Comtan; Comtess; Corbilta; Entacapone; Entacapone Orion; Entacapone Teva; Levodopa, Carbidopa and Entacapone Tablets; Levodopa/carbidopa/entacapone Orion; Mint-entacapone; Mylan-entacapone; Sandoz Entacapone; Sandoz Levodopa-carbidopa-entacapone; Stalevo; T…	Anxopone; Comtade
DB00495	drugbank	CC1=CN([C@H]2C[C@H](N=[N+]=[N-])[C@@H](CO)O2)C(=O)NC1=O	InChI=1S/C10H13N5O4/c1-5-3-15(10(18)12-9(5)17)8-2-6(13-14-11)7(4-16)19-8/h3,6-8,16H,2,4H2,1H3,(H,12,17,18)/t6-,7+,8+/m0/s1	HBOMLICNUCNMMY-XLPZGREQSA-N	C10H13N5O4	267.241	267.097	6	32	-0.001	24.766	1	2	0	1	1-[(2R,4S,5S)-4-azido-5-(hydroxymethyl)oxolan-2-yl]-5-methyl-1,2,3,4-tetrahydropyrimidine-2,4-dione	-0.1	-0.299	-1.21	0	0	2	0	14.628	9.96	-2.977	108.3	61.705	3	1	1.63e+01 g/l	tetrahydrofolic acid	0	DB00495	APRD00449	approved	Zidovudine	Azidothymidine; AZT; ZDV; Zidovudina; Zidovudine; Zidovudinum	Abacavir Sulfate, Lamivudine and Zidovudine; Abacavir, Lamivudine and Zidovudine; Apo-abacavir-lamivudine-zidovudine; Apo-lamivudine-zidovudine; Apo-zidovudine; Apo-zidovudine-lamivudine-nevirapine; Auro-lamivudine/zidovudine; Combivir; Jamp Lamivudine / Zidovudine; LAMIVUDINE and ZIDOVUDINE; Lamivudine Zidovudine; Lamivudine and Zidovudine; Lamivudine, Nevirapine, and Zidovudine; Lamivudine/zido…
DB00496	drugbank	NC(=O)C([C@@H]1CCN(CCC2=CC3=C(OCC3)C=C2)C1)(C1=CC=CC=C1)C1=CC=CC=C1	InChI=1S/C28H30N2O2/c29-27(31)28(23-7-3-1-4-8-23,24-9-5-2-6-10-24)25-14-17-30(20-25)16-13-21-11-12-26-22(19-21)15-18-32-26/h1-12,19,25H,13-18,20H2,(H2,29,31)/t25-/m1/s1	HXGBXQDTNZMWGS-RUZDIDTESA-N	C28H30N2O2	426.55	426.231	3	62	0.999	48.625	1	1	0	1	2-[(3S)-1-[2-(2,3-dihydro-1-benzofuran-5-yl)ethyl]pyrrolidin-3-yl]-2,2-diphenylacetamide	4.35	4.54	-6.16	1	1	5	1		16.212	10.108	55.56	128.375	7	1	2.98e-04 g/l	biotin	0	DB00496	APRD00903	approved; investigational	Darifenacin	(S)-1-(2-(2,3-dihydro-5-benzofuranyl)ethyl)-α,α-diphenyl-3-pyrrolidineacetamide; Darifenacin; Darifenacina; Darifénacine; Darifenacinum	Apo-darifenacin; Darifenacin; Darifenacin 15 mg; Darifenacin 7.5 mg; Darifenacin Hydrobromide Extended-Release; Emselex; Enablex; Jamp Darifenacin	Emselex; Xelena	Darifenacin hydrobromide
DB00497	drugbank	COC1=C2O[C@H]3C(=O)CC[C@@]4(O)[C@H]5CC(C=C1)=C2[C@@]34CCN5C	InChI=1S/C18H21NO4/c1-19-8-7-17-14-10-3-4-12(22-2)15(14)23-16(17)11(20)5-6-18(17,21)13(19)9-10/h3-4,13,16,21H,5-9H2,1-2H3/t13-,16+,17+,18-/m1/s1	BRUQQQPBMZOVGD-XFKAJCMBSA-N	C18H21NO4	315.364	315.147	5	44	0.983	32.794	1	1	0	1	(1S,5R,13R,17S)-17-hydroxy-10-methoxy-4-methyl-12-oxa-4-azapentacyclo[9.6.1.0^{1,13}.0^{5,17}.0^{7,18}]octadeca-7(18),8,10-trien-14-one	1.04	1.035	-1.75	0	1	5	1	18.984	13.569	8.77	59	84.042	1	1	5.59e+00 g/l	ENTA	0	DB00497	APRD00387	approved; illicit; investigational	Oxycodone	(-)-14-Hydroxydihydrocodeinone; 4,5-Epoxy-14-hydroxy-3-methoxy-17-methylmorphinan-6-one; 4,5alpha-Epoxy-14-hydroxy-3-methoxy-17-methylmorphinan-6-one; 4,5α-Epoxy-14-hydroxy-3-methoxy-17-methylmorphinan-6-one; Dihydro-14-hydroxycodeinone; Dihydrohydroxycodeinone; Dihydroxycodeinone; Oxicodona; Oxycodone; Oxycodonum	Act Oxycodone CR; Apo-oxycodone CR; Apo-oxycodone/acet; Combunox; Endocet; Endodan; Magnacet; Nalocet; Ntp-oxycodone Acetaminophen; Nu-oxycodone/acet; OXYCODONE HCl; Oxaydo; Oxecta; Oxy.ir; OxyContin; Oxycodone; Oxycodone Apap; Oxycodone HCl; Oxycodone HCl Controlled-Release; Oxycodone Hydchloride; Oxycodone Hydrochloride; Oxycodone Hydrochloride Controlled-release; Oxycodone Hydrochloride Immedi…	Oxanest; OxyIR	Oxycodone hydrochloride; Oxycodone terephthalate
DB00498	drugbank	O=C1C(C(=O)C2=CC=CC=C12)C1=CC=CC=C1	InChI=1S/C15H10O2/c16-14-11-8-4-5-9-12(11)15(17)13(14)10-6-2-1-3-7-10/h1-9,13H	NFBAXHOPROOJAW-UHFFFAOYSA-N	C15H10O2	222.239	222.068	2	27	-0.992	23.238	1	0	0	1	2-phenyl-2,3-dihydro-1H-indene-1,3-dione	3.1	2.881	-3.98	0	-1	3	-1		4.922	-7.505	34.14	65.234	1	1	2.30e-02 g/l	tetrahydrofolic acid	1	DB00498	APRD00166	approved; investigational	Phenindione	2-phenyl-1,3-diketohydrindene; 2-Phenyl-1,3-indandione; 2-phenyl-1,3(2H)-Indenedione; Fenindiona; Fenindione; Phenindion; Phenindione; Phénindione; Phenindionum; PID		Dindevan; Fenindion; Phenindione; Soluthrombine
DB00499	drugbank	CC(C)C(=O)NC1=CC(=C(C=C1)[N+]([O-])=O)C(F)(F)F	InChI=1S/C11H11F3N2O3/c1-6(2)10(17)15-7-3-4-9(16(18)19)8(5-7)11(12,13)14/h3-6H,1-2H3,(H,15,17)	MKXKFYHWDHIYRV-UHFFFAOYSA-N	C11H11F3N2O3	276.212	276.072	3	30	0	23.219	1	1	0	1	2-methyl-N-[4-nitro-3-(trifluoromethyl)phenyl]propanamide	2.55	3.272	-4.69	0	0	1	0		12.808	-3.722	72.24	62.417	4	1	5.66e-03 g/l	tetrahydrofolic acid	0	DB00499	APRD00984	approved; investigational	Flutamide	4'-nitro-3'-trifluoromethylisobutyranilide; Flutamid; Flutamida; Flutamide; Flutamidum; FTA; NFBA; Niftolid; Niftolide; α,α,α-trifluoro-2-methyl-4'-nitro-m-propionotoluidide	Dom-flutamide; Euflex; Eulexin; Flutamide; Flutamide-250; Nu-flutamide Tablets; PMS-flutamide; Penta-flutamide; Teva-flutamide	Andraxan; Antipros; Curestat; Cytomid; Dedile; Drogenil; Elbat; Etaconil; Farostat; Flimutal; Flucinom; Flulem; Odyne; Prostadirex; Prostanon
DB00500	drugbank	CN1C(CC(O)=O)=CC=C1C(=O)C1=CC=C(C)C=C1	InChI=1S/C15H15NO3/c1-10-3-5-11(6-4-10)15(19)13-8-7-12(16(13)2)9-14(17)18/h3-8H,9H2,1-2H3,(H,17,18)	UPSPUYADGBWSHF-UHFFFAOYSA-N	C15H15NO3	257.284	257.105	3	34	-0.999	27.673	1	1	0	1	2-[1-methyl-5-(4-methylbenzoyl)-1H-pyrrol-2-yl]acetic acid	2.81	2.727	-3.29	0	-1	2	-1		3.927	-7.784	59.3	72.393	4	1	1.31e-01 g/l	biotin	0	DB00500	APRD01268	approved	Tolmetin	1-Methyl-5-(4-methylbenzoyl)-pyrrole-2-acetic acid; 1-Methyl-5-p-toluoylpyrrole-2-acetic acid; 5-(p-Toluoyl)-1-methylpyrrole-2-acetic acid; Tolmetin; Tolmetina; Tolmétine; Tolmetino; Tolmetinum	Novo-tolmetin Capsules 400mg; Tolectin 200 Tab 200mg; Tolectin 400 Cap 400mg; Tolectin Tab 600mg; Tolmetin Sodium	Tolectin; Tolectin DS	Tolmetin sodium
DB00501	drugbank	CN\C(NCCSCC1=C(C)NC=N1)=N\C#N	InChI=1S/C10H16N6S/c1-8-9(16-7-15-8)5-17-4-3-13-10(12-2)14-6-11/h7H,3-5H2,1-2H3,(H,15,16)(H2,12,13,14)	AQIXAKUUQRKLND-UHFFFAOYSA-N	C10H16N6S	252.339	252.116	5	33	0.449	27.282	1	3	0	1	(Z)-N''-cyano-N-methyl-N'-(2-{[(5-methyl-1H-imidazol-4-yl)methyl]sulfanyl}ethyl)guanidine		-0.109		0	1	1	0	17.202	13.382	6.912	88.89	70.317	5	1		N-demethyldiltiazem	0	DB00501	APRD00568	approved; investigational	Cimetidine	1-Cyano-2-methyl-3-(2-(((5-methyl-4-imidazolyl)methyl)thio)ethyl)guanidine; 2-cyano-1-methyl-3-(2-(((5-methylimidazol-4-yl)methyl)thio)ethyl)guanidine; Cimetidin; Cimetidina; Cimetidine; Cimétidine; Cimetidinum; N-cyano-N'-methyl-N''-(2-([(5-methyl-1H-imidazol-4-yl)methyl]sulfanyl)ethyl)guanidine; N''-cyano-N-methyl-N'-(2-{[(5-methyl-1H-imidazol-4-yl)methyl]thio}ethyl)guanidine	Acid Reducer; Apo-cimetidine Oral Solution; Basic Care Acid Reducer; Cimetidine; Cimetidine 10% / Lidocaine 5% / Salicylic Acid 40%; Cimetidine 200 Tab 200mg; Cimetidine 5% / Ibuprofen 2% / Salicylic Acid 17%; Cimetidine Acid Reducer; Cimetidine Hydrochloride; Cimetidine Hydrochloride Oral Solution; Cimetidine Tab 300mg; Cimetidine Tab 400mg; Cimetidine Tab 600mg; Cimetidine in Sodium Chloride; D…	Cimetag; Tagamet HB 200; Tagamet HB200; Ulcedine; Ulcerfen; Ulcimet	Cimetidine hydrochloride
DB00502	drugbank	OC1(CCN(CCCC(=O)C2=CC=C(F)C=C2)CC1)C1=CC=C(Cl)C=C1	InChI=1S/C21H23ClFNO2/c22-18-7-5-17(6-8-18)21(26)11-14-24(15-12-21)13-1-2-20(25)16-3-9-19(23)10-4-16/h3-10,26H,1-2,11-15H2	LNEPOXFFQSENCJ-UHFFFAOYSA-N	C21H23ClFNO2	375.864	375.14	3	49	0.917	39.148	1	1	0	1	4-[4-(4-chlorophenyl)-4-hydroxypiperidin-1-yl]-1-(4-fluorophenyl)butan-1-one	3.7	3.661	-4.93	1	1	3	1	16.616	13.964	8.045	40.54	102.592	6	1	4.46e-03 g/l	tetrahydrofolic acid	0	DB00502	APRD00538	approved	Haloperidol	1-(3-p-fluorobenzoylpropyl)-4-p-chlorophenyl-4-hydroxypiperidine; 4-(4-(para-chlorophenyl)-4-hydroxypiperidino)-4'-fluorobutyrophenone; 4-[4-(4-chlorophenyl)-4-hydroxy-1-piperidyl]-1-(4-fluorophenyl)-butan-1-one; 4'-fluoro-4-(4-(p-chlorophenyl)-4-hydroxypiperidinyl)butyrophenone; 4'-fluoro-4-(4-hydroxy-4-(4'-chlorophenyl)piperidino)butyrophenone; Haloperidol; Haloperidolum; γ-(4-(p-chlorophenyl)-…	Apo Haloperidol Tab 0.5mg; Apo Haloperidol Tab 1mg; Apo-haloperidol LA Injectable; Apo-haloperidol Liq 2mg/ml; Apo-haloperidol Tab 10mg; Apo-haloperidol Tab 2mg; Apo-haloperidol Tab 5mg; Haldol; Haldol Decanoate; Haldol Injection 5mg/ml; Haldol LA Inj 100mg/ml; Haldol LA Inj 50mg/ml; Haloperidol; Haloperidol Decanoate; Haloperidol Decanoate Inj. Liq Im 100mg/ml; Haloperidol Decanoate Inj. Liq Im …	Aloperidin; Bioperidolo; Brotopon; Dozic; Duraperidol; Einalon S; Eukystol; Halosten; Keselan; Linton; Peluces; Serenace; Sigaperidol	Haloperidol decanoate; Haloperidol lactate
DB00503	drugbank	CC(C)[C@H](NC(=O)N(C)CC1=CSC(=N1)C(C)C)C(=O)N[C@H](C[C@H](O)[C@H](CC1=CC=CC=C1)NC(=O)OCC1=CN=CS1)CC1=CC=CC=C1	InChI=1S/C37H48N6O5S2/c1-24(2)33(42-36(46)43(5)20-29-22-49-35(40-29)25(3)4)34(45)39-28(16-26-12-8-6-9-13-26)18-32(44)31(17-27-14-10-7-11-15-27)41-37(47)48-21-30-19-38-23-50-30/h6-15,19,22-25,28,31-33,44H,16-18,20-21H2,1-5H3,(H,39,45)(H,41,47)(H,42,46)/t28-,31-,32-,33-/m0/s1	NCDNCNXCDXHOMX-XGKFQTDJSA-N	C37H48N6O5S2	720.944	720.313	6	98	0	76.229	0	4	0	0	(1,3-thiazol-5-yl)methyl N-[(2S,3S,5S)-3-hydroxy-5-[(2S)-3-methyl-2-{[methyl({[2-(propan-2-yl)-1,3-thiazol-4-yl]methyl})carbamoyl]amino}butanamido]-1,6-diphenylhexan-2-yl]carbamate	4.24	5.222	-5.76	1	0	4	0	14.23	13.678	2.844	145.78	194.592	18	0	1.26e-03 g/l	6-bromo-4-[(dimethylamino)methyl]-3-(ethoxycarbonyl)-2-[(phenylsulfanyl)methyl]-1H-indol-5-yl sulfate	0	DB00503	APRD00312	approved; investigational	Ritonavir	Ritonavir; Ritonavirum	Auro-ritonavir; Holkira Pak; Kaletra; Lopinavir and Ritonavir; Lopinavir and ritonavir; Lopinavir-Ritonavir; Lopinavir/ritonavir Mylan; Norvir; Norvir Sec; Paxlovid; Ritonavir; Ritonavir Mylan; Ritonavir film coated; Technivie; Viekira Pak; Viekira XR; Viekirax	Busvir; Empetus; Normune
DB00504	drugbank	[H][C@@]12CCCC[C@@]11CCN(CC=C)[C@@H]2CC2=C1C=C(O)C=C2	InChI=1S/C19H25NO/c1-2-10-20-11-9-19-8-4-3-5-16(19)18(20)12-14-6-7-15(21)13-17(14)19/h2,6-7,13,16,18,21H,1,3-5,8-12H2/t16-,18+,19+/m0/s1	OZYUPQUCAUTOBP-QXAKKESOSA-N	C19H25NO	283.408	283.194	2	46	0.996	32.624	1	1	0	1	(1R,9R,10R)-17-(prop-2-en-1-yl)-17-azatetracyclo[7.5.3.0^{1,10}.0^{2,7}]heptadeca-2(7),3,5-trien-4-ol	3.91	3.755	-4.05	0	1	4	1		10.363	9.407	23.47	87.244	2	1	2.52e-02 g/l	biotin	1	DB00504	APRD00733	approved	Levallorphan	Levallofano; Levallorphan; Lévallorphane; Levallorphanum; Levalorfano		Lorfan	Levallorphan tartrate
DB00507	drugbank	CC(=O)OC1=CC=CC=C1C(=O)NC1=NC=C(S1)[N+]([O-])=O	InChI=1S/C12H9N3O5S/c1-7(16)20-9-5-3-2-4-8(9)11(17)14-12-13-6-10(21-12)15(18)19/h2-6H,1H3,(H,13,14,17)	YQNQNVDNTFHQSW-UHFFFAOYSA-N	C12H9N3O5S	307.282	307.026	5	30	0	27.61	1	1	0	1	2-[(5-nitro-1,3-thiazol-2-yl)carbamoyl]phenyl acetate	2.14	2.121	-4.61	0	0	2	0		10.618	-4.246	111.43	72.886	5	1	7.55e-03 g/l	biotin	0	DB00507	APRD00558	approved; investigational; vet_approved	Nitazoxanide	Nitaxozanid; Nitaxozanide; Nitazoxanida; Nitazoxanide; Nitazoxanidum	Alinia; N/a; Nitazoxanide	Alpex Nizox; ANNITA; Azoxanid; Celectan; Colufase; Coluquim; Daxon; Dianide; Diar; Famidox; Kaside; Kazide; Larvisol; Lumbris; Mixel; Niazid; Nitax; Nitaxide; Nitazet; Nitazofin; Nodik; Omniparax
DB00508	drugbank	CN(C)CCCN1C2=CC=CC=C2SC2=C1C=C(C=C2)C(F)(F)F	InChI=1S/C18H19F3N2S/c1-22(2)10-5-11-23-14-6-3-4-7-16(14)24-17-9-8-13(12-15(17)23)18(19,20)21/h3-4,6-9,12H,5,10-11H2,1-2H3	XSCGXQMFQXDFCW-UHFFFAOYSA-N	C18H19F3N2S	352.417	352.122	2	43	0.994	35.285	1	0	0	1	dimethyl({3-[2-(trifluoromethyl)-10H-phenothiazin-10-yl]propyl})amine	4.95	4.809	-5.29	0	1	3	1			9.197	6.48	94.925	5	1	1.80e-03 g/l	tetrahydrofolic acid	1	DB00508	APRD00465	approved; vet_approved	Triflupromazine	10-(3-(Dimethylamino)propyl)-2-(trifluoromethyl)phenothiazine; 2-(Trifluoromethyl)promazine; 2-Trifluoromethyl-10-(gamma-dimethylaminopropyl)phenothiazine; Fluopromazine; Triflupromazin; Triflupromazina; Triflupromazine; Triflupromazinum		Vesprin	Triflupromazine hydrochloride
DB00509	drugbank	N[C@H](CC1=CC(I)=C(OC2=CC(I)=C(O)C(I)=C2)C(I)=C1)C(O)=O	InChI=1S/C15H11I4NO4/c16-8-4-7(5-9(17)13(8)21)24-14-10(18)1-6(2-11(14)19)3-12(20)15(22)23/h1-2,4-5,12,21H,3,20H2,(H,22,23)/t12-/m1/s1	XUIIKFGFIJCVMT-GFCCVEGCSA-N	C15H11I4NO4	776.87	776.687	4	35	-0.276	49.384	1	3	0	0	(2R)-2-amino-3-[4-(4-hydroxy-3,5-diiodophenoxy)-3,5-diiodophenyl]propanoic acid	1.15	3.727	-4.94	0	0	2	0	7.427	0.273	9.433	92.78	126.788	5	0	8.98e-03 g/l	biotin	0	DB00509	APRD00911	approved; investigational	Dextrothyroxine	D-thyroxine; Dextrothyroxine; Dextrothyroxinum; O-(4-hydroxy-3,5-diiodophenyl)-3,5-diiodo-D-tyrosine	Choloxin - Tab 4mg; Choloxin Tab 2mg; Choloxin Tablet 4mg	Choloxin; Dynothel; Eulipos; Lisolipin	Dextrothyroxine sodium
DB00511	drugbank	[H][C@@]1(CC[C@]2(O)[C@]3([H])CC[C@]4([H])C[C@H](CC[C@]4(C)[C@@]3([H])CC[C@]12C)O[C@H]1C[C@H](O)[C@H](O[C@H]2C[C@H](O)[C@H](O[C@H]3C[C@H](OC(C)=O)[C@H](O)[C@@H](C)O3)[C@@H](C)O2)[C@@H](C)O1)C1=CC(=O)OC1	InChI=1S/C43H66O14/c1-21-38(48)33(54-24(4)44)19-37(51-21)57-40-23(3)53-36(18-32(40)46)56-39-22(2)52-35(17-31(39)45)55-27-9-12-41(5)26(16-27)7-8-30-29(41)10-13-42(6)28(11-14-43(30,42)49)25-15-34(47)50-20-25/h15,21-23,26-33,35-40,45-46,48-49H,7-14,16-20H2,1-6H3/t21-,22-,23-,26-,27+,28-,29+,30-,31+,32+,33+,35+,36+,37+,38-,39-,40-,41+,42-,43+/m1/s1	HPMZBILYSWLILX-UMDUKNJSSA-N	C43H66O14	806.976	806.445	12	123	-0.396	87.847	0	4	0	0	(2R,3R,4S,6S)-6-{[(2R,3S,4S,6S)-6-{[(2R,3S,4S,6R)-6-{[(1R,3aS,3bR,5aR,7S,9aS,9bS,11aR)-3a-hydroxy-9a,11a-dimethyl-1-(5-oxo-2,5-dihydrofuran-3-yl)-hexadecahydro-1H-cyclopenta[a]phenanthren-7-yl]oxy}-4-hydroxy-2-methyloxan-3-yl]oxy}-4-hydroxy-2-methyloxan-3-yl]oxy}-3-hydroxy-2-methyloxan-4-yl acetate	2.87	4.039	-4.82	1	0	8	-1	13.06	7.183	0.242	188.9	200.869	9	0	1.23e-02 g/l	tetrahydrofolic acid	0	DB00511	APRD01334	approved	Acetyldigitoxin	Acetildigitoxina; Acetyl-digitoxin-alpha; Acetyldiginatin; Acetyldigitoxin; Acetyldigitoxinum; Acetylgitoxin; alpha-Acetyldigitoxin; alpha-Acetylgitaloxin; alpha-Monoacetyldigitoxin; Desglucolanatoside A; Digitoxin 3'''-acetate
[truncated: 2,238 more rows]
