# Supplementary material for: Structure-Based Virtual Screening, ADMET Properties Prediction and Molecular Dynamics Studies Reveal Potential Inhibitors of Mycoplasma pneumoniae HPrK/P
Source: Life (Basel). 2024 May 22;14(6):657. doi: 10.3390/life14060657 (PMC11204831; doi:10.3390/life14060657)
Supplement: Supplementary file 1 [file life-14-00657-s001.zip › Table S4 948 bioactive small molecules.csv]

Stars	Title	Entry ID	Entry Name	Date Added	Date Modified	Index	Plate	Row	Col	Volume%A3%A8microliter%A3%A9	Concentration%A3%A8mM%A3%A9	ID	MOLENAME	Synonyms	Source	Selected Plant	category	CAS	Formula	MolWt	Pathways	Target	Receptor	chiral flag	version	Source File	Source File Index	Source Path	MolWt-1
		1	SDF(4).1	2024/1/30 0:36	2024/1/30 0:36	1	M44241	A	2	50	10	T6S0052	Chelerythrine	Toddalin;Cheleritrine;Broussonpapyrine	Plant	Chelidonium majus	Alkaloids	34316-15-9	C21H18NO4+	348.37	Others	Others	Others	FALSE	0	SDF(4).sdf	1	C:\Users\yqw52\Desktop
		2	SDF(4).2	2024/1/30 0:36	2024/1/30 0:36	2	M44241	A	3	50	10	T7035	ANTHRAQUINONE-2-CARBOXYLIC ACID	N/A	Plant	Rubia cordifolia	Others	117-78-2	C15H8O4	252.22	Angiogenesis; Immunology/Inflammation; Tyrosine Kinase/Adaptors	Antiviral; Syk	IRAK-1; Syk	FALSE	0	SDF(4).sdf	2	C:\Users\yqw52\Desktop
		3	SDF(4).3	2024/1/30 0:36	2024/1/30 0:36	3	M44241	A	4	50	10	T2S1464	Thiocolchicoside	Thiocolchicine 2-glucoside analog;Coltramyl	Plant	Colchicum autumnale	Ketone	602-41-5	C27H33NO10S	563.61	Others	Others	Others	TRUE	0	SDF(4).sdf	3	C:\Users\yqw52\Desktop
		4	SDF(4).4	2024/1/30 0:36	2024/1/30 0:36	4	M44241	A	5	50	10	T3419	Chelerythrine chloride	N/A	Plant	Chelidonium majus	Alkaloids	3895-92-9	C21H18ClNO4	383.83	Cytoskeletal Signaling	PKC inhibitor	PKC	FALSE	0	SDF(4).sdf	4	C:\Users\yqw52\Desktop
		5	SDF(4).5	2024/1/30 0:36	2024/1/30 0:36	5	M44241	A	6	50	10	T2896	Helenine	Alant camphor;Inula camphor;(+)-Alantolactone;Alantolactone;helenin;Eupatal	Plant	Saussurea costus	Others	546-43-0	C15H20O2	232.33	JAK/STAT Signaling; Stem Cell/Wnt	STAT	STAT	TRUE	0	SDF(4).sdf	5	C:\Users\yqw52\Desktop
		6	SDF(4).6	2024/1/30 0:36	2024/1/30 0:36	6	M44241	A	7	50	10	T3923	Calycosin	Cyclosin;3'-Hydroxyformononetin	Plant	Astragalus membranaceus	Flavonoid	20575-57-9	C16H12O5	284.26	Proteases/Proteasome	Tyrosinase inhibitor	Tyrosinase	FALSE	0	SDF(4).sdf	6	C:\Users\yqw52\Desktop
		7	SDF(4).7	2024/1/30 0:36	2024/1/30 0:36	7	M44241	A	8	50	10	T1192	Protoporphyrin IX	PPIX	Animal	N/A	Others	553-12-8	C34H34N4O4	562.67	Others	Others	Ferritin light chain	FALSE	0	SDF(4).sdf	7	C:\Users\yqw52\Desktop
		8	SDF(4).8	2024/1/30 0:36	2024/1/30 0:36	8	M44241	A	9	50	10	T3390	Obacunone	N/A	Plant	Phellodendron chinense	Triterpenoids	751-03-1	C26H30O7	454.5	MAPK;Endocrinology/Hormones	p38 MAPK inhibitor;Aromatase	p38 MAPK;Aromatase	TRUE	0	SDF(4).sdf	8	C:\Users\yqw52\Desktop
		9	SDF(4).9	2024/1/30 0:36	2024/1/30 0:36	9	M44241	A	10	50	10	T3398	Icaritin	Anhydroicaritin;Cycloicaritin	Plant	Epimedium	Flavonoid	118525-40-9	C21H20O6	368.38	Angiogenesis; JAK/STAT signaling; Chromatin/Epigenetic; Stem Cells	JAK inhibitor; STAT inhibitor	JAK2; STAT3	FALSE	0	SDF(4).sdf	9	C:\Users\yqw52\Desktop
		10	SDF(4).10	2024/1/30 0:36	2024/1/30 0:36	10	M44241	A	11	50	10	T6S1529	1,5-Dicaffeoylquinic acid	Cynarine	Plant	Lonicera japonica Thunb	Phenolic Acids	30964-13-7	C25H24O12	516.45	Immunology/Inflammation;oxidation-reduction	Antiviral; Antioxidant	Antiviral;Antioxidant	TRUE	0	SDF(4).sdf	10	C:\Users\yqw52\Desktop
		11	SDF(4).11	2024/1/30 0:36	2024/1/30 0:36	11	M44241	B	2	50	10	T1508	Decitabine	5-Aza-2'-deoxycytidine;NSC 127716;Deoxycytidine;Dacogen	Plant	N/A	Others	2353-33-5	C8H12N4O4	228.21	Chromatin/Epigenetic	DNA Methyltransferase	DNA methyltransferase (DNMT)	TRUE	0	SDF(4).sdf	11	C:\Users\yqw52\Desktop
		12	SDF(4).12	2024/1/30 0:36	2024/1/30 0:36	12	M44241	B	3	50	10	T6185	Gambogic Acid	Beta-Guttiferrin;Guttatic Acid;Guttic Acid	Plant	Garcinia cowa	Miscellaneous	2752-65-0	C38H44O8	628.75	Apoptosis	BCL inhibitor	Bfl-1; Mcl-1; Bcl-2; Bcl-B; Bcl-w	TRUE	0	SDF(4).sdf	12	C:\Users\yqw52\Desktop
		13	SDF(4).13	2024/1/30 0:36	2024/1/30 0:36	13	M44241	B	4	50	10	T2737	Neohesperidin	Hesperetin 7-O-neohesperidoside;NSC 31048	Plant	Citrus sinensis	Flavonoid	13241-33-3	C28H34O15	610.56	oxidation-reduction	Antioxidant	antioxidant	TRUE	0	SDF(4).sdf	13	C:\Users\yqw52\Desktop
		14	SDF(4).14	2024/1/30 0:36	2024/1/30 0:36	14	M44241	B	5	50	10	T3012	Mangiferin	Alpizarin;Chinomin;Hedysarid	Plant	Mangifera indica	Glycosides; Xanthones	4773-96-0	C19H18O11	422.35	Immunology/Inflammation;NF-??B	Nrf2;NF-??B	Nrf2;p50;p65	TRUE	0	SDF(4).sdf	14	C:\Users\yqw52\Desktop
		15	SDF(4).15	2024/1/30 0:36	2024/1/30 0:36	15	M44241	B	6	50	10	T4S0647	Butylphthalide	3-Butylphthalide;3-n-Butylphthalide;3-n-Butylphathlide	Plant	Ligusticum jeholense	Miscellaneous	6066-49-5	C12H14O2	190.24	Others	Others	Others	FALSE	0	SDF(4).sdf	15	C:\Users\yqw52\Desktop
		16	SDF(4).16	2024/1/30 0:36	2024/1/30 0:36	16	M44241	B	7	50	10	T5113	L-GLUCOSE	L-(-)-Glucose	Plant	N/A	Others	921-60-8	C6H12O6	180.16	Others	Others	Others	TRUE	0	SDF(4).sdf	16	C:\Users\yqw52\Desktop
		17	SDF(4).17	2024/1/30 0:36	2024/1/30 0:36	17	M44241	B	8	50	10	T2915	Bardoxolone	RTA 401;CDDO	Plant	Canarium Linn.	Terpenoids	218600-44-3	C31H41NO4	491.7	Immunology/Inflammation	Nrf2 inhibitor	Nrf2	TRUE	0	SDF(4).sdf	17	C:\Users\yqw52\Desktop
		18	SDF(4).18	2024/1/30 0:36	2024/1/30 0:36	18	M44241	B	9	50	10	T2762	Kasugamycin hydrochloride	Kasumin	Microorganism	N/A	Glycosides	19408-46-9	C14H26ClN3O9	415.83	Microbiology&Virology	Antifungal agonist	Antifungal	TRUE	0	SDF(4).sdf	18	C:\Users\yqw52\Desktop
		19	SDF(4).19	2024/1/30 0:36	2024/1/30 0:36	19	M44241	B	10	50	10	T7034	1-IODOADAMANTANE	Adamantyl iodide;1-Adamantyl Iodide	Plant	Andrographis paniculata	Halohydrocarbons	768-93-4	C10H15I	262.13	Others	Others	Others	FALSE	0	SDF(4).sdf	19	C:\Users\yqw52\Desktop
		20	SDF(4).20	2024/1/30 0:36	2024/1/30 0:36	20	M44241	B	11	50	10	T3S0629	Delsoline	Belsoline	Plant	Aconitum carmichaeli	Alkaloids	509-18-2	C25H41NO7	467.6	Others	Others	Others	TRUE	0	SDF(4).sdf	20	C:\Users\yqw52\Desktop
		21	SDF(4).21	2024/1/30 0:36	2024/1/30 0:36	21	M44241	C	2	50	10	T0722	Ursolic acid	Malol;Urson;Prunol;NSC 167406;NSC-4060	Plant	Arctostaphylos uva-ursi	Terpenoids	77-52-1	C30H48O3	456.7	Autophagy	Autophagy	Autophagy	TRUE	0	SDF(4).sdf	21	C:\Users\yqw52\Desktop
		22	SDF(4).22	2024/1/30 0:36	2024/1/30 0:36	22	M44241	C	3	50	10	T1738	Taxifolin	(+)-Taxifolin;(+)-Dihydroquercetin;Dihydroquercetin	Plant	Taxus chinensis	Flavonoid	480-18-2	C15H12O7	304.25	GPCR/G Protein; Angiogenesis; Apoptosis; Proteases/Proteasome; Tyrosine Kinase/Adaptors	Adrenergic Receptor antagonist; TNF inhibitor; Tyrosinase inhibitor; VEGFR inhibitor	??-adrenergic receptor; TNF-??; Collagenase Tyrosinase; Beta-nerve growth factor; VEGFR2	TRUE	0	SDF(4).sdf	22	C:\Users\yqw52\Desktop
		23	SDF(4).23	2024/1/30 0:36	2024/1/30 0:36	23	M44241	C	4	50	10	T1027	Luteolin	Digitoflavone;Luteoline;Luteolol;Flacitran	Plant	RESEDACEAE	Flavonoid	491-70-3	C15H10O6	286.24	Metabolism	PDE inhibitor	PDE1; PDE2; PDE3; PDE4; PDE5	FALSE	0	SDF(4).sdf	23	C:\Users\yqw52\Desktop
		24	SDF(4).24	2024/1/30 0:36	2024/1/30 0:36	24	M44241	C	5	50	10	T2819	Methyl 4-hydroxycinnamate	N/A	Plant	Cinnamomum cassia	Phenols	3943-97-3	C10H10O3	178.18	Others	Others	Others	FALSE	0	SDF(4).sdf	24	C:\Users\yqw52\Desktop
		25	SDF(4).25	2024/1/30 0:36	2024/1/30 0:36	25	M44241	C	6	50	10	T2177	Kaempferol	Kempferol;Robigenin	Plant	Kaempferia galanga	Flavonoid	520-18-3	C15H10O6	286.23	Endocrinology/Hormones	Estrogen/progestogen Receptor antagonist	ER	FALSE	0	SDF(4).sdf	25	C:\Users\yqw52\Desktop
		26	SDF(4).26	2024/1/30 0:36	2024/1/30 0:36	26	M44241	C	7	50	10	T3011	Kynurenine	Dl-Kynurenine;3-Anthraniloylalanine;Kynurenin	Animal	N/A	Others	343-65-7	C10H12N2O3	208.22	Others	Others	Others	FALSE	0	SDF(4).sdf	26	C:\Users\yqw52\Desktop
		27	SDF(4).27	2024/1/30 0:36	2024/1/30 0:36	27	M44241	C	8	50	10	T1589	D-Cycloserine	RO-1-9213	Microorganism	N/A	Others	68-41-7	C3H6N2O2	102.09	Others	Others	D-alanine--D-alanine ligase A	TRUE	0	SDF(4).sdf	27	C:\Users\yqw52\Desktop
		28	SDF(4).28	2024/1/30 0:36	2024/1/30 0:36	28	M44241	C	9	50	10	T3S1534	Secoxyloganin	N/A	Plant	Lonicera japonica	Others	58822-47-2	C17H24O11	404.36	Microbiology&virology	Antifection	Antifection	TRUE	0	SDF(4).sdf	28	C:\Users\yqw52\Desktop
		29	SDF(4).29	2024/1/30 0:36	2024/1/30 0:36	29	M44241	C	10	50	10	T3392	Sinapine thiocyanate	N/A	Plant	Raphanus sativus	Phenylpropanoids	7431-77-8	C16H24NO5??CNS	368.45	Membrane Transporter/Ion Channel	P-gp	P-gp?(P-glycoprotein)	FALSE	0	SDF(4).sdf	29	C:\Users\yqw52\Desktop
		30	SDF(4).30	2024/1/30 0:36	2024/1/30 0:36	30	M44241	C	11	50	10	T3793	(20R)-Ginsenoside Rh1	20(R)-Ginsenoside Rh1	Plant	Panax ginseng	Triterpenoids	80952-71-2	C36H62O9	638.9	Others	Others inhibitor	Others	TRUE	0	SDF(4).sdf	30	C:\Users\yqw52\Desktop
		31	SDF(4).31	2024/1/30 0:36	2024/1/30 0:36	31	M44241	D	2	50	10	T3383	Cimifugin	Cimitin	Plant	Cimicifuga foetida	Flavonoid	37921-38-3	C16H18O6	306.3	Others	Others inhibitor	Others	TRUE	0	SDF(4).sdf	31	C:\Users\yqw52\Desktop
		32	SDF(4).32	2024/1/30 0:36	2024/1/30 0:36	32	M44241	D	3	50	10	T0320	Colchicine	Colchineos;Colchisol;Colcin	Plant	Colchicum autumnale	Alkaloids	64-86-8	C22H25NO6	399.44	Cytoskeletal Signaling	Microtubule Associated	microtubule	TRUE	0	SDF(4).sdf	32	C:\Users\yqw52\Desktop
		33	SDF(4).33	2024/1/30 0:36	2024/1/30 0:36	33	M44241	D	4	50	10	T3674	Hydroxysafflor yellow A	HSYA;Safflomin A	Plant	Crocus abantensis	Chalcones	78281-02-4	C27H32O16	612.53	Stem Cells	TGF-beta/Smad inhibitor	TGF??	TRUE	0	SDF(4).sdf	33	C:\Users\yqw52\Desktop
		34	SDF(4).34	2024/1/30 0:36	2024/1/30 0:36	34	M44241	D	5	50	10	T2961	Notoginsenoside R1	Sanqi glucoside R1;Sanchinoside R1	Plant	Panax notoginseng	Glycosides	80418-24-2	C47H80O18	933.13	MAPK	ERK inhibitor	ERK1; ERK2	TRUE	0	SDF(4).sdf	34	C:\Users\yqw52\Desktop
		35	SDF(4).35	2024/1/30 0:36	2024/1/30 0:36	35	M44241	D	6	50	10	T0956	Abamectin	Avermectin B1a-Avermectin B1b mixt.;Avermectin B1	Microorganism	N/A	Others	71751-41-2	C48H72O14	873.09	Autophagy;Microbiology/virology	Antibiotic;Autophagy;Parasite	Antibiotic; Autophagy; Parasite	TRUE	0	SDF(4).sdf	35	C:\Users\yqw52\Desktop
		36	SDF(4).36	2024/1/30 0:36	2024/1/30 0:36	36	M44241	D	7	50	10	T3892	Isoacteoside	Isoverbascoside	Plant	Pedicularis striata Pall.	Phenylpropanoids	61303-13-7	C29H36O15	624.59	NF-??b	NF-??B inhibitor	NF-??B	TRUE	0	SDF(4).sdf	36	C:\Users\yqw52\Desktop
		37	SDF(4).37	2024/1/30 0:36	2024/1/30 0:36	37	M44241	D	8	50	10	T1083	Theophylline	Theo-24;1,3-Dimethylxanthine	Plant	Theaceae	Alkaloids	58-55-9	C7H8N4O2	180.16	Chromatin/Epigenetic; Metabolism; Neuroscience; DNA Damage/DNA Repair; NF-??b	AChR antagonist; HDAC activator; PDE inhibitor	Adenosine receptor; HDAC2; PDE	FALSE	0	SDF(4).sdf	37	C:\Users\yqw52\Desktop
		38	SDF(4).38	2024/1/30 0:36	2024/1/30 0:36	38	M44241	D	9	50	10	T1151	Roxithromycin	RU-28965;Roxl-150	Microorganism	N/A	Others	80214-83-1	C41H76N2O15	837.05	Microbiology&Virology	ribosome antagonist	50S ribosome	TRUE	0	SDF(4).sdf	38	C:\Users\yqw52\Desktop
		39	SDF(4).39	2024/1/30 0:36	2024/1/30 0:36	39	M44241	D	10	50	10	T1205	Chloramphenicol	Chloromycetin;Chlornitromycin;Levomycetin	Microorganism	N/A	Others	56-75-7	C11H12Cl2N2O5	323.13	Microbiology&Virology	ribosome inhibitor	50S ribosome	TRUE	0	SDF(4).sdf	39	C:\Users\yqw52\Desktop
		40	SDF(4).40	2024/1/30 0:36	2024/1/30 0:36	40	M44241	D	11	50	10	T2751	Ginkgolide B	BN-52021	Plant	Ginkgo biloba	Terpenoids	15291-77-7	C20H24O10	424.4	GPCR/G Protein	PAFR antagonist	PAFR	TRUE	0	SDF(4).sdf	40	C:\Users\yqw52\Desktop
		41	SDF(4).41	2024/1/30 0:36	2024/1/30 0:36	41	M44241	E	2	50	10	T2824	Pedunculoside	N/A	Plant	Ilex	Glycosides	42719-32-4	C36H58O10	650.84	Others	Others	Others	TRUE	0	SDF(4).sdf	41	C:\Users\yqw52\Desktop
		42	SDF(4).42	2024/1/30 0:36	2024/1/30 0:36	42	M44241	E	3	50	10	T1261	Medroxyprogesterone Acetate	Medroxyprogesterone (acetate);Medroxyprogesterone 17-acetate;Farlutin;NSC-26386;Metigestrona;Provera	Animal	N/A	Flavonoid	71-58-9	C24H34O4	386.54	Endocrinology/Hormones	Estrogen/progestogen Receptor agonist	ER; PR	TRUE	0	SDF(4).sdf	42	C:\Users\yqw52\Desktop
		43	SDF(4).43	2024/1/30 0:36	2024/1/30 0:36	43	M44241	E	4	50	10	T0974	Novobiocin Sodium	Cathomycin;Albamycin;Albamycinsodium	Microorganism	N/A	Others	1476-53-5	C31H35N2NaO11	634.61	DNA Damage/DNA Repair; Membrane transporter/Ion channel	ABC inhibitor; DNA gyrase inhibitor; Potassium Channel inhibitor; Topoisomerase inhibitor	ABCG2; DNA gyrase; Bile salt export pump; Topo I	TRUE	0	SDF(4).sdf	43	C:\Users\yqw52\Desktop
		44	SDF(4).44	2024/1/30 0:36	2024/1/30 0:36	44	M44241	E	5	50	10	T4857	Lumazine	2,4-Dihydroxypteridine	Animal	N/A	Others	487-21-8	C6H4N4O2	164.12	Others	Others	Others	FALSE	0	SDF(4).sdf	44	C:\Users\yqw52\Desktop
		45	SDF(4).45	2024/1/30 0:36	2024/1/30 0:36	45	M44241	E	6	50	10	T1737	Genistein	NPI 031L	Plant	Trifolium pratense	Flavonoid	446-72-0	C15H10O5	270.24	Angiogenesis; JAK/STAT signaling; Tyrosine Kinase/Adaptors	EGFR antagonist	EGFR	FALSE	0	SDF(4).sdf	45	C:\Users\yqw52\Desktop
		46	SDF(4).46	2024/1/30 0:36	2024/1/30 0:36	46	M44241	E	7	50	10	T1668	Vinblastine sulfate	Vincaleukoblastine sulfate salt;NSC49842	Plant	Catharanthus roseus	Alkaloids	143-67-9	C46H58N4O9??H2SO4	909.06	Neuroscience	AChR inhibitor	nAChR	TRUE	0	SDF(4).sdf	46	C:\Users\yqw52\Desktop
		47	SDF(4).47	2024/1/30 0:36	2024/1/30 0:36	47	M44241	E	8	50	10	T2219	Puromycin dihydrochloride	CL13900 dihydrochloride;Puromycin 2HCl	Microorganism	N/A	Others	58-58-2	C22H31Cl2N7O5	544.44	DNA Damage/DNA Repair; Microbiology&Virology	DNA/RNA Synthesis inhibitor; ribosome inhibitor	DNA synthesis; 60S ribosome	TRUE	0	SDF(4).sdf	47	C:\Users\yqw52\Desktop
		48	SDF(4).48	2024/1/30 0:36	2024/1/30 0:36	48	M44241	E	9	50	10	T0981	Noscapine hydrochloride	Narcotine hydrochloride	Plant	Papaver somniferumL.	Alcohols	912-60-7	C22H23NO7??HCl??xH2O	449.88	Endocrinology/Hormones; GPCR/G Protein; Neuroscience	Opioid Receptor agonist	Opioid alkaloid	TRUE	0	SDF(4).sdf	48	C:\Users\yqw52\Desktop
		49	SDF(4).49	2024/1/30 0:36	2024/1/30 0:36	49	M44241	E	10	50	10	T1035	Hesperidin	Hesperetin 7-rutinoside;Cirantin	Plant	Citrus sinensis	Glycosides	520-26-3	C28H34O15	610.56	Autophagy	Autophagy	Autophagy	TRUE	0	SDF(4).sdf	49	C:\Users\yqw52\Desktop
		50	SDF(4).50	2024/1/30 0:36	2024/1/30 0:36	50	M44241	E	11	50	10	T1039	Choline chloride	Hepacholine;Biocolina;Biocoline	Plant;Animal	N/A	Others	67-48-1	C5H14ClNO	139.63	Neuroscience	AChR agonist	mAChR	FALSE	0	SDF(4).sdf	50	C:\Users\yqw52\Desktop
		51	SDF(4).51	2024/1/30 0:36	2024/1/30 0:36	51	M44241	F	2	50	10	T1022	Hygromycin B	Hygrovetine	Microorganism	N/A	Glycosides	31282-04-9	C20H37N3O13	527.52	Microbiology&Virology	ribosome inhibitor	70S ribosome	TRUE	0	SDF(4).sdf	51	C:\Users\yqw52\Desktop
		52	SDF(4).52	2024/1/30 0:36	2024/1/30 0:36	52	M44241	F	3	50	10	T0983	d-penicillamin	D-(-)-Penicillamine;Penicillamine;Dimethyl Cysteine;Artamine	Microorganism	N/A	Others	52-67-5	C5H11NO2S	149.21	Microbiology/virology	Antibiotic	antibiotic	TRUE	0	SDF(4).sdf	52	C:\Users\yqw52\Desktop
		53	SDF(4).53	2024/1/30 0:36	2024/1/30 0:36	53	M44241	F	4	50	10	T0973	Pyridoxine	Vitamin B6;Pyridoxol;Gravidox	Plant; Animal	N/A	Others	65-23-6	C8H11NO3	169.18	Cell Cycle/Checkpoint	PLK	PLK	FALSE	0	SDF(4).sdf	53	C:\Users\yqw52\Desktop
		54	SDF(4).54	2024/1/30 0:36	2024/1/30 0:36	54	M44241	F	5	50	10	T5573	Coenzyme Q9	Ubiquinone Q9;CoQ9;Ubiquinone 9	human	N/A	Others	303-97-9	C54H82O4	795.23	Metabolism	Endogenous Metabolite	Human Endogenous Metabolite	FALSE	0	SDF(4).sdf	54	C:\Users\yqw52\Desktop
		55	SDF(4).55	2024/1/30 0:36	2024/1/30 0:36	55	M44241	F	6	50	10	T3S1775	Tectochrysin	NSC 80687;Techtochrysin;Techtochrysine	Plant	Pinus	Flavonoid	520-28-5	C16H12O4	268.26	Stem Cells	STAT	STAT3	FALSE	0	SDF(4).sdf	55	C:\Users\yqw52\Desktop
		56	SDF(4).56	2024/1/30 0:36	2024/1/30 0:36	56	M44241	F	7	50	10	T1321	Nonivamide	Nonanoic acid vanillylamide;Pelargonic acid vanillylamide;Pseudocapsaicin;Vanillyl-N-nonylamide	Plant	Capsicum annuum	Others	2444-46-4	C17H27NO3	293.4	Membrane transporter/Ion channel	TRP/TRPV Channel inhibitor	TRPV1	FALSE	0	SDF(4).sdf	56	C:\Users\yqw52\Desktop
		57	SDF(4).57	2024/1/30 0:36	2024/1/30 0:36	57	M44241	F	8	50	10	T2806	Lappaconitine	(+)-Lappaconitine	Plant	Aconitum	Alkaloids	32854-75-4	C32H44N2O8	584.64	Membrane transporter/Ion channel	Sodium Channel	Sodium Channel	TRUE	0	SDF(4).sdf	57	C:\Users\yqw52\Desktop
		58	SDF(4).58	2024/1/30 0:36	2024/1/30 0:36	58	M44241	F	9	50	10	T2140	Parthenolide	(-)-Parthenolide	Plant	Leucanthemella	Sesquiterpenoids	20554-84-1	C15H20O3	248.32	NF-??b	NF-??B inhibitor;HDAC	NF-??B	TRUE	0	SDF(4).sdf	58	C:\Users\yqw52\Desktop
		59	SDF(4).59	2024/1/30 0:36	2024/1/30 0:36	59	M44241	F	10	50	10	T5S0661	Koumine	N/A	Plant	Gelsemium elegans	Alkaloids	1358-76-5	C20H22N2O	306.4	Others	Others	Others	TRUE	0	SDF(4).sdf	59	C:\Users\yqw52\Desktop
		60	SDF(4).60	2024/1/30 0:36	2024/1/30 0:36	60	M44241	F	11	50	10	T2916	Patchouli alcohol	(-)-Patchouli Alcohol;Patchoulol;Patchouli camphor	Plant	Pogostemon cablin	Sesquiterpenoids	5986-55-0	C15H26O	222.2	Microbiology/virology	Antifungal	antifungal	TRUE	0	SDF(4).sdf	60	C:\Users\yqw52\Desktop
		61	SDF(4).61	2024/1/30 0:36	2024/1/30 0:36	61	M44241	G	2	50	10	T6354	(+)-Usniacin	D-Usnic Acid;(+)-Usnic acid	Plant	Usnea diffracta Vain.	Others	7562-61-0	C18H16O7	344.32	Microbiology&virology	Antibacterial;Antiviral	Antibacterial;Antiviral	TRUE	0	SDF(4).sdf	61	C:\Users\yqw52\Desktop
		62	SDF(4).62	2024/1/30 0:36	2024/1/30 0:36	62	M44241	G	3	50	10	T2813	Madecassoside	Asiaticoside A	Plant	Centella	Glycosides	34540-22-2	C48H78O20	975.12	oxidation-reduction	Antioxidant	antioxidant	TRUE	0	SDF(4).sdf	62	C:\Users\yqw52\Desktop
		63	SDF(4).63	2024/1/30 0:36	2024/1/30 0:36	63	M44241	G	4	50	10	T3396	Baohuoside I	Icariside-II;Icariin-II	Plant	Epimedium	Flavonoid	113558-15-9	C27H30O10	514.52	Autophagy; GPCR/G Protein; Immunology/Inflammation	CXCR inhibitor	CXCR4	TRUE	0	SDF(4).sdf	63	C:\Users\yqw52\Desktop
		64	SDF(4).64	2024/1/30 0:36	2024/1/30 0:36	64	M44241	G	5	50	10	T1626	Alprostadil	PGE1;Prostaglandin E1	Animal	N/A	Fatty Acyls	745-65-3	C20H34O5	354.48	GPCR/G Protein	Prostaglandin Receptor inhibitor	PGE	TRUE	0	SDF(4).sdf	64	C:\Users\yqw52\Desktop
		65	SDF(4).65	2024/1/30 0:36	2024/1/30 0:36	65	M44241	G	6	50	10	TQ0209	Ailanthone	??13-Dehydrochaparrinone	Plant	Ailanthus altissima	Diterpenoids	981-15-7	C20H24O7	376.4	Endocrinology/Hormones	Androgen Receptor	Androgen Receptor	TRUE	0	SDF(4).sdf	65	C:\Users\yqw52\Desktop
		66	SDF(4).66	2024/1/30 0:36	2024/1/30 0:36	66	M44241	G	7	50	10	T4038	Ectoine	THP(B);L-Ectoine	Microorganism	N/A	Others	96702-03-3	C6H10N2O2	142.16	Others	Others	Others	TRUE	0	SDF(4).sdf	66	C:\Users\yqw52\Desktop
		67	SDF(4).67	2024/1/30 0:36	2024/1/30 0:36	67	M44241	G	8	50	10	T4461	3,5-Diiodo-L-thyronine	Diiodothyronine	Animal	N/A	Carboxylic acids and derivatives	1041-01-6	C15H13I2NO4	525.08	Endocrinology/Hormones	Thyroid hormone receptor(THR)	THR	TRUE	0	SDF(4).sdf	67	C:\Users\yqw52\Desktop
		68	SDF(4).68	2024/1/30 0:36	2024/1/30 0:36	68	M44241	G	9	50	10	T7026	KukoaMine B	N/A	Plant	Lycium chinense Miller	Alkaloids	164991-67-7	C28H42N4O6	530.66	oxidation-reduction	Antioxidant	Antioxidant	FALSE	0	SDF(4).sdf	68	C:\Users\yqw52\Desktop
		69	SDF(4).69	2024/1/30 0:36	2024/1/30 0:36	69	M44241	G	10	50	10	T1138	Taurocholic acid sodium salt hydrate	Sodium taurocholate hydrate;Taurocholic Acid sodium hydrate	Animal	N/A	Terpenoids	345909-26-4	C26H44NNaO7S??xH2O	537.68	Membrane transporter/Ion channel; Others	Others; Potassium Channel	Gastrotropin; Bile salt-activated lipase	TRUE	0	SDF(4).sdf	69	C:\Users\yqw52\Desktop
		70	SDF(4).70	2024/1/30 0:36	2024/1/30 0:36	70	M44241	G	11	50	10	T6S0655	Corynoxeine	N/A	Plant	Uncaria rhynchophylla	Alkaloids	630-94-4	C22H26N2O4	382.46	MAPK	ERK	ERK1,2	TRUE	0	SDF(4).sdf	70	C:\Users\yqw52\Desktop
		71	SDF(4).71	2024/1/30 0:36	2024/1/30 0:36	71	M44241	H	2	50	10	T2759	Loganin	Loganoside	Plant	Strychnos nux-vomica	Glycosides	18524-94-2	C17H26O10	390.38	NF-??b;Neuroscience	NF-??B inhibitor;AChR;BACE	NF-??B;AChE;BChE;BACE1	TRUE	0	SDF(4).sdf	71	C:\Users\yqw52\Desktop
		72	SDF(4).72	2024/1/30 0:36	2024/1/30 0:36	72	M44241	H	3	50	10	T2809	(+)-Thalrugosine	Thaligine;Demethyl tetrandrine	Plant	Stephania tetrandra	Alkaloids	33889-68-8	C37H40N2O6	608.72	Angiogenesis; Cytoskeletal Signaling; Tyrosine Kinase/Adaptors	FAK inhibitor	FAK	TRUE	0	SDF(4).sdf	72	C:\Users\yqw52\Desktop
		73	SDF(4).73	2024/1/30 0:36	2024/1/30 0:36	73	M44241	H	4	50	10	T7004	Tubercidin	Sparsomycin A;7-Deazaadenosine	Microorganism	N/A	Others	69-33-0	C11H14N4O4	266.25	DNA Damage/DNA Repair	DNA/RNA Synthesis inhibitor	DNA/RNA Synthesis	TRUE	0	SDF(4).sdf	73	C:\Users\yqw52\Desktop
		74	SDF(4).74	2024/1/30 0:36	2024/1/30 0:36	74	M44241	H	5	50	10	T5262	trans-3-Indoleacrylic acid	trans-IAA	Animal	N/A	Indoles and derivatives	29953-71-7	C11H9NO2	187.19	Others	Others	Others	FALSE	0	SDF(4).sdf	74	C:\Users\yqw52\Desktop
		75	SDF(4).75	2024/1/30 0:36	2024/1/30 0:36	75	M44241	H	6	50	10	T2810	(20S)-Protopanaxatriol	g-PPT;20(S)-APPT	Plant	Panax ginseng	Terpenoids	34080-08-5	C30H52O4	476.73	Endocrinology/Hormones;Metabolism	Estrogen/progestogen Receptor; Glucocorticoid Receptor; Liver X Receptor	ER; Glucocorticoid Receptor; LXR	TRUE	0	SDF(4).sdf	75	C:\Users\yqw52\Desktop
		76	SDF(4).76	2024/1/30 0:36	2024/1/30 0:36	76	M44241	H	7	50	10	T3885	ROSIRIDIN	(-)-Rosiridin ;6'-O-Deacetylrosiridoside C	Plant	Rhodiola rosea Linn	Monoterpenoids	100462-37-1	C16H28O7	332.39	Others	Others	Others	TRUE	0	SDF(4).sdf	76	C:\Users\yqw52\Desktop
		77	SDF(4).77	2024/1/30 0:36	2024/1/30 0:36	77	M44241	H	8	50	10	T3028	Celastrol	Tripterin;Tripterine	Plant	Celastrus orbiculatus	Alcohols	34157-83-0	C29H38O4	450.62	Proteases/Proteasome; Ubiquitination	Proteasome inhibitor	20S proteasome	TRUE	0	SDF(4).sdf	77	C:\Users\yqw52\Desktop
		78	SDF(4).78	2024/1/30 0:36	2024/1/30 0:36	78	M44241	H	9	50	10	T2922	Phlorizin	NSC 2833;Floridzin;Phloridzin	Plant	Prunus armeniaca	Chalcones	60-81-1	C21H24O10	436.42	GPCR/G Protein	SGLT inhibitor	hSGLT1; hSGLT2	TRUE	0	SDF(4).sdf	78	C:\Users\yqw52\Desktop
		79	SDF(4).79	2024/1/30 0:36	2024/1/30 0:36	79	M44241	H	10	50	10	T2827	Asiatic acid	Dammarolic acid;Asiantic acid	Plant	Centella	Steroids	464-92-6	C30H48O5	488.7	MAPK	p38 MAPK inhibitor	p38 MAPK	TRUE	0	SDF(4).sdf	79	C:\Users\yqw52\Desktop
		80	SDF(4).80	2024/1/30 0:36	2024/1/30 0:36	80	M44241	H	11	50	10	T2785	7-Methoxy-4-methylcoumarin	N/A	Plant	Glycinemax??L.??merr	Phenols	2555-28-4	C11H10O3	190.2	Others	Others inhibitor	Others	FALSE	0	SDF(4).sdf	80	C:\Users\yqw52\Desktop
		81	SDF(4).81	2024/1/30 0:36	2024/1/30 0:36	81	M44242	A	2	50	10	T6S1579	Monotropein	Monotropeine	Plant	Morinda officinalis	Iridoids	5945-50-6	C16H22O11	390.34	Immunology/Inflammation	Others	Others	TRUE	0	SDF(4).sdf	81	C:\Users\yqw52\Desktop
		82	SDF(4).82	2024/1/30 0:36	2024/1/30 0:36	82	M44242	A	3	50	10	T3016	Melezitose	melicitose;D-Melezitose	Plant	N/A	Saccharides	207511-10-2	C18H34O17	504.45	Others	Others	Others	TRUE	0	SDF(4).sdf	82	C:\Users\yqw52\Desktop
		83	SDF(4).83	2024/1/30 0:36	2024/1/30 0:36	83	M44242	A	4	50	10	T2831	Glycocholic acid	cholylglycine;Glycocholate	Animal	N/A	Steroids	475-31-0	C26H43NO6	465.64	Others	Others	Others	TRUE	0	SDF(4).sdf	83	C:\Users\yqw52\Desktop
		84	SDF(4).84	2024/1/30 0:36	2024/1/30 0:36	84	M44242	A	5	50	10	T2921	Sinomenine hydrochloride	Cucoline hydrochloride;Kukoline hydrochloride;Sabianine A hydrochloride	Plant	Illigera Bl.	Alkaloids	6080-33-7	C19H24ClNO4	365.85	NF-??b	NF-??B inhibitor	NF-??B	TRUE	0	SDF(4).sdf	84	C:\Users\yqw52\Desktop
		85	SDF(4).85	2024/1/30 0:36	2024/1/30 0:36	85	M44242	A	6	50	10	T2997	Rheic Acid	Monorhein;Rhubarb yellow;Rhein;NSC 38629;Rheinic Acid	Plant	Rheum	Quinones	478-43-3	C15H8O6	284.22	Autophagy	Autophagy	Autophagy	FALSE	0	SDF(4).sdf	85	C:\Users\yqw52\Desktop
		86	SDF(4).86	2024/1/30 0:36	2024/1/30 0:36	86	M44242	A	7	50	10	T2800	L-Theanine	N/A	Plant	Theaceae	Others	3081-61-6	C7H14N2O3	174.2	Others	Others	Others	TRUE	0	SDF(4).sdf	86	C:\Users\yqw52\Desktop
		87	SDF(4).87	2024/1/30 0:36	2024/1/30 0:36	87	M44242	A	8	50	10	T2746	Sophocarpine	Sophocarpine Monohydrate	Plant	Styphnolobium japonicum	Alkaloids	145572-44-7	C15H22N2O	246.35	AMPK	AMPK	AMPK	TRUE	0	SDF(4).sdf	87	C:\Users\yqw52\Desktop
		88	SDF(4).88	2024/1/30 0:36	2024/1/30 0:36	88	M44242	A	9	50	10	T2744	Methyl Cholate	Cholic acid methyl ester	Animal	N/A	Terpenoids	1448-36-8	C25H42O5	422.61	Others	Others	Others	TRUE	0	SDF(4).sdf	88	C:\Users\yqw52\Desktop
		89	SDF(4).89	2024/1/30 0:36	2024/1/30 0:36	89	M44242	A	10	50	10	T1683	Actriol	Epiestriol	Animal	N/A	Others	547-81-9	C18H24O3	288.39	Metabolism	Glucocorticoid Receptor inhibitor	Glucocorticoid Receptor	TRUE	0	SDF(4).sdf	89	C:\Users\yqw52\Desktop
		90	SDF(4).90	2024/1/30 0:36	2024/1/30 0:36	90	M44242	A	11	50	10	T0036	Enoxolone	18??-Glycyrrhetinic acid;Glycyrrhetin	Plant	Glycyrrhiza uralensis	Terpenoids	471-53-4	C30H46O4	470.68	Metabolism	Dehydrogenase	Dehydrogenase	TRUE	0	SDF(4).sdf	90	C:\Users\yqw52\Desktop
		91	SDF(4).91	2024/1/30 0:36	2024/1/30 0:36	91	M44242	B	2	50	10	T2879	Fisetin	N/A	Plant	Toxicodendron sylvestre	Flavonoid	528-48-3	C15H10O6	286.24	Chromatin/Epigenetic; DNA Damage/DNA Repair	Sirtuin activator	SIRT	FALSE	0	SDF(4).sdf	91	C:\Users\yqw52\Desktop
		92	SDF(4).92	2024/1/30 0:36	2024/1/30 0:36	92	M44242	B	3	50	10	T2968	Hyodeoxycholic acid	HDCA;NSC 60672;??-Hyodeoxycholic Acid	Animal	N/A	Steroids	83-49-8	C24H40O4	392.58	Metabolism;GPCR/G Protein	FXR antagonist;GPCR19	FXR;TGR5 (GPCR19)	TRUE	0	SDF(4).sdf	92	C:\Users\yqw52\Desktop
		93	SDF(4).93	2024/1/30 0:36	2024/1/30 0:36	93	M44242	B	4	50	10	T8145	Benzyl cinnamate	Cinnamein;?Benzylcinnamoate;Benzyl 3-phenylpropenoate;Cinnamic acid benzyl ester	Plant	Cinnamomum cassia Presl	Phenylpropanoids	103-41-3	C16H14O2	238.28	Immunology/Inflammation	Immunology & Inflammation related	Immunology & Inflammation related	FALSE	0	SDF(4).sdf	93	C:\Users\yqw52\Desktop
		94	SDF(4).94	2024/1/30 0:36	2024/1/30 0:36	94	M44242	B	5	50	10	T2774	Lycorine chloride	Lycorine hydrochloride;Galanthidine hydrochloride;Amarylline hydrochloride;Narcissine hydrochloride;Licorine hydrochloride	Plant	Lycoris radiata	Alkaloids	2188-68-3	C16H18ClNO4	323.17	Microbiology&virology	HCV Protease	HCV	TRUE	0	SDF(4).sdf	94	C:\Users\yqw52\Desktop
		95	SDF(4).95	2024/1/30 0:36	2024/1/30 0:36	95	M44242	B	6	50	10	T2953	Ligustrazine hydrochloride	Tetramethylpyrazine hydrochloride;Chuanxiongzine hydrochloride;Tetramethylpyrazine HCl;Tetrapyrazine HCl	Plant	Ligusticum chuanxiong	Miscellaneous	76494-51-4	C8H12N2??HCl	172.66	Immunology/Inflammation	Others	Others	FALSE	0	SDF(4).sdf	95	C:\Users\yqw52\Desktop
		96	SDF(4).96	2024/1/30 0:36	2024/1/30 0:36	96	M44242	B	7	50	10	T0791	Reserpine	Serpalan;Serpasil;Serpivite	Plant	Rauvolfia verticillata	Alkaloids	50-55-5	C33H40N2O9	608.68	Immunology/Inflammation; Membrane transporter/Ion channel; Others	MRP inhibitor; Others; Potassium Channel inhibitor	MRP1; SVAT; Bile salt export pump	TRUE	0	SDF(4).sdf	96	C:\Users\yqw52\Desktop
		97	SDF(4).97	2024/1/30 0:36	2024/1/30 0:36	97	M44242	B	8	50	10	T2760	3,5-Diiodotyrosine Dihydrate	3,5-Diiodotyrosine Dihydrate;Iodogorgoic acid;apothyrin;jodgorgon	Animal	N/A	Others	18835-59-1	C9H13I2NO5	469.02	Others	Others	Others	TRUE	0	SDF(4).sdf	97	C:\Users\yqw52\Desktop
		98	SDF(4).98	2024/1/30 0:36	2024/1/30 0:36	98	M44242	B	9	50	10	T2944	Sodium Danshensu	(??)-DanShenSu sodium sal;Danshensu sodium salt;(??)-DanShenSu sodium salt	Plant	Slvia miltiorrhiza Bunge	Phenols	67920-52-9	C9H9NaO5	220.16	Metabolism	P450 antagonist	CYP450	FALSE	0	SDF(4).sdf	98	C:\Users\yqw52\Desktop
		99	SDF(4).99	2024/1/30 0:36	2024/1/30 0:36	99	M44242	B	10	50	10	T2788	Baccatin III	Baccatin ??	Plant	Taxus chinensis	Others	27548-93-2	C31H38O11	586.64	Others	Others	Others	TRUE	0	SDF(4).sdf	99	C:\Users\yqw52\Desktop
		100	SDF(4).100	2024/1/30 0:36	2024/1/30 0:36	100	M44242	B	11	50	10	T2906	Tanshinone IIA	Dan Shen ketone;Tanshinone B	Plant	Slvia miltiorrhiza Bunge	Ketone	568-72-9	C19H18O3	294.35	Angiogenesis; Tyrosine Kinase/Adaptors	VEGFR antagonist	VEGFR2	FALSE	0	SDF(4).sdf	100	C:\Users\yqw52\Desktop
		101	SDF(4).101	2024/1/30 0:36	2024/1/30 0:36	101	M44242	C	2	50	10	T0461	Berberine hydrochloride	Berberine chloride;Natural Yellow 18;Benzodioxide	Plant	Coptis chinensis	Alkaloids	633-65-8	C20H18ClNO4	371.8	Microbiology&Virology	Antibiotic	Antibiotic	FALSE	0	SDF(4).sdf	101	C:\Users\yqw52\Desktop
		102	SDF(4).102	2024/1/30 0:36	2024/1/30 0:36	102	M44242	C	3	50	10	T2775	Baicalin	Baicalein 7-O-??-D-glucuronide	Plant	Scutellaria baicalensis	Flavonoid	21967-41-9	C21H18O11	446.37	Membrane transporter/Ion channel; Neuroscience	GABA Receptor agonist	GABAR	TRUE	0	SDF(4).sdf	102	C:\Users\yqw52\Desktop
		103	SDF(4).103	2024/1/30 0:36	2024/1/30 0:36	103	M44242	C	4	50	10	T2830	Betulinic acid	Betulic acid;Lupatic acid;ALS-357	Plant	Betula	Terpenoids	472-15-1	C30H48O3	456.71	Microbiology&Virology; DNA Damage/DNA Repair; Metabolism; Proteases/Proteasome	Aminopeptidase inhibitor; HIV Protease inhibitor; topoisomerase inhibitor	Aminopeptidase N; HIV-1; Eukaryotic topoisomerase I	TRUE	0	SDF(4).sdf	103	C:\Users\yqw52\Desktop
		104	SDF(4).104	2024/1/30 0:36	2024/1/30 0:36	104	M44242	C	5	50	10	T2964	Astragalus polyphenols	2,3,4',5-Tetrahydroxystilbene 2-O-D-glucoside;2,3,5,4'-Tetrahydroxystilbene 2-O-??-D-glucoside;2,3,5,4'-Tetrahydroxystilbene-2-O-b-D-glucopyranoside	Plant	Fallopia	Glycosides	82373-94-2	C20H22O9	406.38	others	others	5-HETE, HHT, thromboxane B2	TRUE	0	SDF(4).sdf	104	C:\Users\yqw52\Desktop
		105	SDF(4).105	2024/1/30 0:36	2024/1/30 0:36	105	M44242	C	6	50	10	T2894	Norcantharidin	Endothall anhydride;Norcantharadine	Animal	N/A	Monoterpenoids	5442/12/6	C8H8O4	168.15	Tyrosine Kinase/Adaptors	c-Met/HGFR;EGFR	c-Met;EGFR	FALSE	0	SDF(4).sdf	105	C:\Users\yqw52\Desktop
		106	SDF(4).106	2024/1/30 0:36	2024/1/30 0:36	106	M44242	C	7	50	10	T0392	Artemisinin	NSC 369397;Qinghaosu;Qinghaosu,Artemisinine;Artemisinine	Plant	Artemisia carvifolia	Ketone	63968-64-9	C15H22O5	282.33	Microbiology&Virology	HCV Protease; Parasite	HCV; Parasite	TRUE	0	SDF(4).sdf	106	C:\Users\yqw52\Desktop
		107	SDF(4).107	2024/1/30 0:36	2024/1/30 0:36	107	M44242	C	8	50	10	T2862	Phloretic acid	3-(4-Hydroxyphenyl)propionic acid;Desaminotyrosine;Hydro-p-coumaric acid;Phloretate;3-(4-Hydroxyphenyl)propanoic acid	Plant	Boswellia carterii Birdw.	Phenols	501-97-3	C9H10O3	166.17	Others	Others	Others	FALSE	0	SDF(4).sdf	107	C:\Users\yqw52\Desktop
		108	SDF(4).108	2024/1/30 0:36	2024/1/30 0:36	108	M44242	C	9	50	10	T2876	Flavone	2-Phenylchromone;2-Phenyl-4-chromone;2-Phenyl-4-benzopyron	Animal	N/A	Flavonoid	525-82-6	C15H10O2	222.25	Immunology/Inflammation	NOS antagonist	NOS	FALSE	0	SDF(4).sdf	108	C:\Users\yqw52\Desktop
		109	SDF(4).109	2024/1/30 0:36	2024/1/30 0:36	109	M44242	C	10	50	10	T2910	3-Hydroxyflavone	Flavon-3-ol;3-HF;3-Hydroxy-2-phenylchromone	Animal	N/A	Flavonoid	577-85-5	C15H10O3	238.25	Others	Others	Others	FALSE	0	SDF(4).sdf	109	C:\Users\yqw52\Desktop
		110	SDF(4).110	2024/1/30 0:36	2024/1/30 0:36	110	M44242	C	11	50	10	T2963	Cholic Acid	Cholanic acid;Cholate;Colalin	Animal	N/A	Steroids	81-25-4	C24H40O5	408.58	Metabolism	Endogenous Metabolite	Endogenous Metabolite	TRUE	0	SDF(4).sdf	110	C:\Users\yqw52\Desktop
		111	SDF(4).111	2024/1/30 0:36	2024/1/30 0:36	111	M44242	D	2	50	10	T2983	3,4,5-Trimethoxycinnamic acid	3,4,5-Trimethoxycinnamic acid;O-Methylsinapic acid;3-(3,4,5-Trimethoxyphenyl)acrylic Acid	Plant	Cinnamomum cassia	Others	90-50-6	C12H14O5	238.24	Membrane Transporter/Ion Channel; Neuroscience	GABA Receptor	GABAR	FALSE	0	SDF(4).sdf	111	C:\Users\yqw52\Desktop
		112	SDF(4).112	2024/1/30 0:36	2024/1/30 0:36	112	M44242	D	3	50	10	T2838	Naringenin	NSC 34875;S-Dihydrogenistein;NSC 11855;Salipurol;Naringetol;Pelargidanon	Plant	Citrus grandis	Flavonoid	480-41-1	C15H12O5	272.26	Metabolism	P450 agonist	CYP1A2	TRUE	0	SDF(4).sdf	112	C:\Users\yqw52\Desktop
		113	SDF(4).113	2024/1/30 0:36	2024/1/30 0:36	113	M44242	D	4	50	10	T0724	Formononetin	Flavosil;Formononetol;Biochanin B	Plant	Ononis arvensis	Flavonoid	485-72-3	C16H12O4	268.27	Tyrosine Kinase/Adaptors	FGFR	FGFR	FALSE	0	SDF(4).sdf	113	C:\Users\yqw52\Desktop
		114	SDF(4).114	2024/1/30 0:36	2024/1/30 0:36	114	M44242	D	5	50	10	T0610	Piceatannol	trans-Piceatannol;Astringenin	Plant	Picea aurantiaca	Alcohols	10083-24-6	C14H12O4	244.24	Apoptosis; Cytoskeletal Signaling; GPCR/G Protein	PKA inhibitor; PKC inhibitor; Serine/threonin kinase inhibitor	cAK; PKC; MLCK	FALSE	0	SDF(4).sdf	114	C:\Users\yqw52\Desktop
		115	SDF(4).115	2024/1/30 0:36	2024/1/30 0:36	115	M44242	D	6	50	10	T2917	Tetrahydropalmatine hydrochloride	Gindarine hydrochloride;1-Tetrahydropalmitine HCl	Plant	Corydalis yanhusuo	Alkaloids	6024-85-7	C21H26ClNO4	391.89	Others	Others	Others	FALSE	0	SDF(4).sdf	115	C:\Users\yqw52\Desktop
		116	SDF(4).116	2024/1/30 0:36	2024/1/30 0:36	116	M44242	D	7	50	10	T5S0658	Corynoxine	N/A	Plant	Uncaria rhynchophylla	Alkaloids	6877-32-3	C22H28N2O4	384.47	Autophagy	Autophagy	Autophagy	TRUE	0	SDF(4).sdf	116	C:\Users\yqw52\Desktop
		117	SDF(4).117	2024/1/30 0:36	2024/1/30 0:36	117	M44242	D	8	50	10	T1511	Daunorubicin hydrochloride	Daunomycin;RP-13057 Hydrochloride;Rubidomycin hydrochloride;Daunorubicin HCl;Daunomycin HCl	Microorganism	N/A	Others	23541-50-6	C27H29NO10??HCl	563.99	DNA Damage/DNA Repair	DNA/RNA Synthesis inhibitor	DNA synthesis	TRUE	0	SDF(4).sdf	117	C:\Users\yqw52\Desktop
		118	SDF(4).118	2024/1/30 0:36	2024/1/30 0:36	118	M44242	D	9	50	10	T1040	Vitamin B12	Cyanocobalamin;Cobalamin	Plant; Animal	N/A	Others	68-19-9	C63H88CoN14O14P	1355.37	Metabolism	Vitamin agonist	VB12	TRUE	0	SDF(4).sdf	118	C:\Users\yqw52\Desktop
		119	SDF(4).119	2024/1/30 0:36	2024/1/30 0:36	119	M44242	D	10	50	10	T0793	Kanamycin sulfate	Kanamycin A monosulfate;Kanamycin monosulfate;Ophtalmokalixan	Microorganism	N/A	Glycosides	25389-94-0	C18H38N4O15S	582.58	Microbiology&Virology	ribosome inhibitor	16S ribosome; 30S ribosome	TRUE	0	SDF(4).sdf	119	C:\Users\yqw52\Desktop
		120	SDF(4).120	2024/1/30 0:36	2024/1/30 0:36	120	M44242	D	11	50	10	T1121	Podophyllotoxin	Podofilox;(+)-Shikonin	Plant	Dysosma Woodson	Others	518-28-5	C22H22O8	414.41	Cytoskeletal Signaling; DNA Damage/DNA Repair	Microtubule Associated inhibitor; Topoisomerase inhibitor	microtubule; Topo II	TRUE	0	SDF(4).sdf	120	C:\Users\yqw52\Desktop
		121	SDF(4).121	2024/1/30 0:36	2024/1/30 0:36	121	M44242	E	2	50	10	T1277	Lincomycin hydrochloride	U10149A;Lincomycin HCl;NSC 70731	Microorganism	N/A	Others	859-18-7	C18H34N2O6S??HCl		Microbiology&Virology	ribosome inhibitor	50S ribosome	TRUE	0	SDF(4).sdf	121	C:\Users\yqw52\Desktop	443
		122	SDF(4).122	2024/1/30 0:36	2024/1/30 0:36	122	M44242	E	3	50	10	T1368	Methyl protocatechuate	Methyl 3,4-dihydroxybenzoate;Protocatechuic acid methyl ester;3,4-Dihydroxybenzoic acid methyl ester	Plant	Bauhinia manca	Phenols	2150-43-8	C8H8O4	168.15	oxidation-reduction	Antioxidant	Antioxidant	FALSE	0	SDF(4).sdf	122	C:\Users\yqw52\Desktop
		123	SDF(4).123	2024/1/30 0:36	2024/1/30 0:36	123	M44242	E	4	50	10	T0266	Quinidine hydrochloride	Quinidine hydrochloride monohydrate	Plant	Cinchona ledgeriana (Howard) Moens ex Trim. ledgeriana (Howard) Moens ex Trim.	Alkaloids	6151-40-2	C20H27ClN2O3	378.89	Membrane transporter/Ion channel	Potassium Channel inhibitor; Sodium Channel inhibitor	Potassium Channel; Sodium Channel	TRUE	0	SDF(4).sdf	123	C:\Users\yqw52\Desktop
		124	SDF(4).124	2024/1/30 0:36	2024/1/30 0:36	124	M44242	E	5	50	10	T2991	3,3'-Diindolylmethane	Arundine;HB 236;3,3'-Diindolylmethane;DIM	Plant	N/A	Others	1968/5/4	C17H14N2	246.31	Endocrinology/Hormones	Androgen Receptor antagonist	Androgen Receptor	FALSE	0	SDF(4).sdf	124	C:\Users\yqw52\Desktop
		125	SDF(4).125	2024/1/30 0:36	2024/1/30 0:36	125	M44242	E	6	50	10	T5S1981	alpha-Cyperone	(+)-??-Cyperone;??-Cyperone	Plant	Cyperus rotundus	Sesquiterpenoids	473-08-5	C15H22O	218.34	Others	Others	Others	TRUE	0	SDF(4).sdf	125	C:\Users\yqw52\Desktop
		126	SDF(4).126	2024/1/30 0:36	2024/1/30 0:36	126	M44242	E	7	50	10	T1208	Citicoline sodium	Citicoline sodium salt;CDP-choline	Organism	N/A	Others	33818-15-4	C14H25N4NaO11P2	510.31	Others	Others	phosphatidylcholine	TRUE	0	SDF(4).sdf	126	C:\Users\yqw52\Desktop
		127	SDF(4).127	2024/1/30 0:36	2024/1/30 0:36	127	M44242	E	8	50	10	T1324	Phosphoserine	L-SOP;L-Serine O-phosphate;O-Phospho-L-serine;Dexfosfoserine	Animal	N/A	Carboxylic acids and derivatives	407-41-0	C3H8NO6P	185.07	Neuroscience; Others	Amino Acids and Derivatives; NMDAR	Amino Acids and Derivatives; NMDA receptor	TRUE	0	SDF(4).sdf	127	C:\Users\yqw52\Desktop
		128	SDF(4).128	2024/1/30 0:36	2024/1/30 0:36	128	M44242	E	9	50	10	T2958	Quinic acid	D-(-)-Quinic acid;Chinic acid;Kinic acid;Quinate	Plant	Citrus limon (L.) Burm. f.	Miscellaneous	77-95-2	C7H12O6	192.17	Others	Others	Others	TRUE	0	SDF(4).sdf	128	C:\Users\yqw52\Desktop
		129	SDF(4).129	2024/1/30 0:36	2024/1/30 0:36	129	M44242	E	10	50	10	T3323	Ursonic Acid	3-Ketoursolic acid;Prunol;Malol;NSC4060;CCRIS 7123;TOS-BB-0966	Plant	Arctostaphylos uva-ursi	Triterpenoids	6246-46-4	C30H46O3	454.69	Microbiology/virology;Proteases/Proteasome	HIV Protease	HIV-1 Protease	TRUE	0	SDF(4).sdf	129	C:\Users\yqw52\Desktop
		130	SDF(4).130	2024/1/30 0:36	2024/1/30 0:36	130	M44242	E	11	50	10	T2996	Tetrandrine	NSC-77037;d-Tetrandrine;Fanchinine;Hanfangchin A;Sinomenine A	Plant	Stephania tetrandra	Alkaloids	518-34-3	C38H42N2O6	622.77	Membrane transporter/Ion channel	Calcium Channel inhibitor	Calcium Channel	TRUE	0	SDF(4).sdf	130	C:\Users\yqw52\Desktop
		131	SDF(4).131	2024/1/30 0:36	2024/1/30 0:36	131	M44242	F	2	50	10	T6431	Calcium Levofolinate	CL307782;Levoleucovorin Calcium	Plant	N/A	Others	80433-71-2	C20H21N7O7??Ca	511.5	Others	Others	Others	TRUE	0	SDF(4).sdf	131	C:\Users\yqw52\Desktop
		132	SDF(4).132	2024/1/30 0:36	2024/1/30 0:36	132	M44242	F	3	50	10	T2143	Bergapten	5-Methoxypsoralen	Plant	Ficus carica	Phenylpropanoids	484-20-8	C12H8O4	216.19	Metabolism	P450 inhibitor	CYP	FALSE	0	SDF(4).sdf	132	C:\Users\yqw52\Desktop
		133	SDF(4).133	2024/1/30 0:36	2024/1/30 0:36	133	M44242	F	4	50	10	T2730	Gossypol acetic acid	(??)-Gossypol-acetic acid;Pogosin;AT101	Plant	cottonseed?	Phenols	12542-36-8	C32H34O10	578.61	Apoptosis	BCL inhibitor	Bcl-2	FALSE	0	SDF(4).sdf	133	C:\Users\yqw52\Desktop
		134	SDF(4).134	2024/1/30 0:36	2024/1/30 0:36	134	M44242	F	5	50	10	T3158	Harmane	Harman;Aribine;Loturine	Plant	Peganum harmala	Alkaloids	486-84-0	C12H10N2	182.22	Others	Others inhibitor	Others	FALSE	0	SDF(4).sdf	134	C:\Users\yqw52\Desktop
		135	SDF(4).135	2024/1/30 0:36	2024/1/30 0:36	135	M44242	F	6	50	10	T3234	Dihydroactinidiolide	R-(-)Dihydro actinidiolide	Plant	Actinidia	Terpenes	17092-92-1	C11H16O2	180.24	Others	Others	Others	TRUE	0	SDF(4).sdf	135	C:\Users\yqw52\Desktop
		136	SDF(4).136	2024/1/30 0:36	2024/1/30 0:36	136	M44242	F	7	50	10	T3371	Quillaic Acid	S	Plant	Gleditsia sinensis	Others	631-01-6	C30H46O5	486.69	Others	Others	Others	TRUE	0	SDF(4).sdf	136	C:\Users\yqw52\Desktop
		137	SDF(4).137	2024/1/30 0:36	2024/1/30 0:36	137	M44242	F	8	50	10	T5S0620	Dehydrotrametenolic acid	N/A	Microorganism	Wolfiporia cocos	Triterpenoids	29220-16-4	C30H46O3	454.69	Others	Others	Others	TRUE	0	SDF(4).sdf	137	C:\Users\yqw52\Desktop
		138	SDF(4).138	2024/1/30 0:36	2024/1/30 0:36	138	M44242	F	9	50	10	T2212	Geniposide	N/A	Plant	Gardenia jasminoides	Glycosides	24512-63-8	C17H24O10	388.37	Neuroscience	Beta Amyloid	Amyloid-??	TRUE	0	SDF(4).sdf	138	C:\Users\yqw52\Desktop
		139	SDF(4).139	2024/1/30 0:36	2024/1/30 0:36	139	M44242	F	10	50	10	T2543	Cabazitaxel	RPR-116258A;taxoid XRP6258;XRP6258;TXD 258	Plant	Taxus chinensis	Others	183133-96-2	C45H57NO14	835.93	Cytoskeletal Signaling	Microtubule Associated inhibitor	microtubule	TRUE	0	SDF(4).sdf	139	C:\Users\yqw52\Desktop
		140	SDF(4).140	2024/1/30 0:36	2024/1/30 0:36	140	M44242	F	11	50	10	T3S2381	Perillen	perillene;3-Isohexenylfuran	Plant	Perilla frutescens	Others	539-52-6	C10H14O	150.22	Others	Others	Others	FALSE	0	SDF(4).sdf	140	C:\Users\yqw52\Desktop
		141	SDF(4).141	2024/1/30 0:36	2024/1/30 0:36	141	M44242	G	2	50	10	T6947	Piperlongumine	Piplartine;PPLGM	Plant	Piper longum	Alkaloids	20069-09-4	C17H19NO5	317.34	Immunology/Inflammation	ROS inhibitor	ROS	FALSE	0	SDF(4).sdf	141	C:\Users\yqw52\Desktop
		142	SDF(4).142	2024/1/30 0:36	2024/1/30 0:36	142	M44242	G	3	50	10	T5165	Deacetyltaxol	10-deacetyl-paclitaxel;10-DAT;Deacetyl Paclitaxel;10-Deacetyltaxol;10-Desacetyl Paclitaxel	Plant	Taxus chinensis	Alcohols	78432-77-6	C45H49NO13	811.87	Others	Others	Others	TRUE	0	SDF(4).sdf	142	C:\Users\yqw52\Desktop
		143	SDF(4).143	2024/1/30 0:36	2024/1/30 0:36	143	M44242	G	4	50	10	T7220	Prohydrojasmon	Prohydrojasmon racemate;Propyl dihydrojasmonate	Plant	N/A	Others	158474-72-7	C15H26O3	254.37	Others	Others	Others	FALSE	0	SDF(4).sdf	143	C:\Users\yqw52\Desktop
		144	SDF(4).144	2024/1/30 0:36	2024/1/30 0:36	144	M44242	G	5	50	10	T5574	Guggulsterone E&Z	N/A	Plant	Ailanthus grandis	Steroids	95975-55-6	C21H28O2?	312.4	MAPK;Cytoskeletal Signaling;Apoptosis	JNK;Akt;Caspase	JNK;Akt;Caspase	TRUE	0	SDF(4).sdf	144	C:\Users\yqw52\Desktop
		145	SDF(4).145	2024/1/30 0:36	2024/1/30 0:36	145	M44242	G	6	50	10	T2217	Cephalomannine	Baccatin III	Plant	Cephalotaxus fortunei	Alkaloids	71610-00-9	C45H53NO14	831.91	Cytoskeletal Signaling	Microtubule Associated	Microtubule/Tubulin	TRUE	0	SDF(4).sdf	145	C:\Users\yqw52\Desktop
		146	SDF(4).146	2024/1/30 0:36	2024/1/30 0:36	146	M44242	G	7	50	10	T3262	Creatine phosphate disodium salt	Phosphocreatine disodium salt;Disodium phosphocreatine	Organism	N/A	Others	922-32-7	C4H8N3Na2O5P	251.11	Others	Others	Others	FALSE	0	SDF(4).sdf	146	C:\Users\yqw52\Desktop
		147	SDF(4).147	2024/1/30 0:36	2024/1/30 0:36	147	M44242	G	8	50	10	T1034	Docetaxel	RP-56976;NSC 628503	Plant	Dianthus chinensis	Diterpenoids	114977-28-5	C43H53NO14	807.88	Cytoskeletal Signaling	Microtubule Associated	microtubule	TRUE	0	SDF(4).sdf	147	C:\Users\yqw52\Desktop
		148	SDF(4).148	2024/1/30 0:36	2024/1/30 0:36	148	M44242	G	9	50	10	T6S0743	Sesamoside	N/A	Plant	Sesamum angolense	Others	117479-87-5	C17H24O12	420.36	Others	Others	Others	TRUE	0	SDF(4).sdf	148	C:\Users\yqw52\Desktop
		149	SDF(4).149	2024/1/30 0:36	2024/1/30 0:36	149	M44242	G	10	50	10	T6688	Synephrine HCl	Oxedrine hydrochloride;Synephrine hydrochloride	Plant	Citrus reticulata	Others	5985-28-4	C9H13NO2??HCl	203.67	GPCR/G Protein	Adrenergic Receptor agonist	??-adrenergic receptor	FALSE	0	SDF(4).sdf	149	C:\Users\yqw52\Desktop
		150	SDF(4).150	2024/1/30 0:36	2024/1/30 0:36	150	M44242	G	11	50	10	T2957	Arctigenin	(-)-Arctigenin	Plant	Arctium lappa	Glycosides	7770-78-7	C21H24O6	372.41	Autophagy; Proteases/Proteasome	Autophagy; MMP	Autophagy; MMP	TRUE	0	SDF(4).sdf	150	C:\Users\yqw52\Desktop
		151	SDF(4).151	2024/1/30 0:36	2024/1/30 0:36	151	M44242	H	2	50	10	T2S0007	Sodium ferulic	Ferulic acid sodium;Sodium ferulate;Ferulic acid sodium salt	Plant	Ferula assa-foetida	Phenylpropanoids	24276-84-4	C10H9NaO4	216.16	GPCR/G Protein; Neuroscience	5-HT Receptor	5-HT Receptor	FALSE	0	SDF(4).sdf	151	C:\Users\yqw52\Desktop
		152	SDF(4).152	2024/1/30 0:36	2024/1/30 0:36	152	M44242	H	3	50	10	T1711	Harmine	Telepathine	Plant	Peganum harmala	Alkaloids	442-51-3	C13H12N2O	212.25	Metabolism; Neuroscience	MAO inhibitor	MAO	FALSE	0	SDF(4).sdf	152	C:\Users\yqw52\Desktop
		153	SDF(4).153	2024/1/30 0:36	2024/1/30 0:36	153	M44242	H	4	50	10	T6S1966	Curculigoside	Curculigoside A	Plant	Curculigo orchioides	Phenols	85643-19-2	C22H26O11	466.43	oxidation-reduction	Antioxidant	Antioxidant	TRUE	0	SDF(4).sdf	153	C:\Users\yqw52\Desktop
		154	SDF(4).154	2024/1/30 0:36	2024/1/30 0:36	154	M44242	H	5	50	10	T0725	Isoliquiritigenin	ISL;Isoliquiritigen;GU17	Plant	Glycyrrhiza uralensis	Ketone	961-29-5	C15H12O4	256.25	Endocrinology/Hormones; Metabolism	Reductase inhibitor	Aldose reductase	FALSE	0	SDF(4).sdf	154	C:\Users\yqw52\Desktop
		155	SDF(4).155	2024/1/30 0:36	2024/1/30 0:36	155	M44242	H	6	50	10	T0788	Spectinomycin dihydrochloride	Spectinomycin 2HCl;Actinospectacin	Microorganism	N/A	Others	21736-83-4	C14H26CL2N2O7	405.27	Microbiology&Virology	ribosome	30S ribosome	TRUE	0	SDF(4).sdf	155	C:\Users\yqw52\Desktop
		156	SDF(4).156	2024/1/30 0:36	2024/1/30 0:36	156	M44242	H	7	50	10	T2713	D-Stachyose tetrahydrate	Stachyose tetrahydrate;Stachyose	Plant	Stachys japonica	Miscellaneous	10094-58-3	C24H50O25	738.64	Others	Others	Others	TRUE	0	SDF(4).sdf	156	C:\Users\yqw52\Desktop
		157	SDF(4).157	2024/1/30 0:36	2024/1/30 0:36	157	M44242	H	8	50	10	T3341	Elemicin	3,4,5-trimethoxyallylbenzene;Elemicine	Plant	Canarium Linn.	Phenylpropanoids	487-11-6	C12H16O3	208.25	GPCR/G Protein; Neuroscience	5-HT Receptor agonist	5-HT2A	FALSE	0	SDF(4).sdf	157	C:\Users\yqw52\Desktop
		158	SDF(4).158	2024/1/30 0:36	2024/1/30 0:36	158	M44242	H	9	50	10	T2850	(+)-Bicuculline	d-Bicuculline	Plant	Corydalis ambigua	Alkaloids	485-49-4	C20H17NO6	367.36	Membrane transporter/Ion channel; Neuroscience	GABA Receptor antagonist	GABAR	TRUE	0	SDF(4).sdf	158	C:\Users\yqw52\Desktop
		159	SDF(4).159	2024/1/30 0:36	2024/1/30 0:36	159	M44242	H	10	50	10	T3000	Magnolol	NSC 293099;5,5'-Diallyl-2,2'-biphenyldiol	Plant	Magnolia officinalis	Phenylpropanoids	528-43-8	C18H18O2	266.32	Apoptosis;Metabolism;NF-??b; DNA Damage/DNA Repair	NF-??B inhibitor;p53 activator;PPAR inhibitor;Retinoid Receptor	NF-??B; p53; PPAR??;RXR??	FALSE	0	SDF(4).sdf	159	C:\Users\yqw52\Desktop
		160	SDF(4).160	2024/1/30 0:36	2024/1/30 0:36	160	M44242	H	11	50	10	T0799	Lactulose	4-O-??-D-Galactopyranosyl-D-fructose;Duphalac;D-Lactulose;Lactulosum	Plant	N/A	Steroids	4618-18-2	C12H22O11	342.3	Others	Others	??-gal	TRUE	0	SDF(4).sdf	160	C:\Users\yqw52\Desktop
		161	SDF(4).161	2024/1/30 0:36	2024/1/30 0:36	161	M44243	A	2	50	10	T0801	Tannic acid	Gallotannic acid	Plant	Rhus	Phenols	1401-55-4	C76H52O46	1701.2	Immunology/Inflammation;Angiogenesis;JAK/STAT signaling;Tyrosine Kinase/Adaptors	CXCR;EGFR;HER	CXCR;hERG channel	TRUE	0	SDF(4).sdf	161	C:\Users\yqw52\Desktop
		162	SDF(4).162	2024/1/30 0:36	2024/1/30 0:36	162	M44243	A	3	50	10	T2938	(E/Z)-Polydatin	(E/Z)-Piceid	Plant	Picea excelsa	Glycosides	65914-17-2	C20H22O8	390.39	Metabolism	Phospholipase inhibitor	PLA2	TRUE	0	SDF(4).sdf	162	C:\Users\yqw52\Desktop
		163	SDF(4).163	2024/1/30 0:36	2024/1/30 0:36	163	M44243	A	4	50	10	T1662	5-Aminolevulinic acid hydrochloride	5-ALA;Hydrangin;5-Aminolevulinic acid HCl;ALA hydrochloride	Animal	N/A	Carboxylic acids and derivatives	5451/9/2	C5H10ClNO3	167.59	Autophagy	Autophagy; Mitophagy	Autophagy	FALSE	0	SDF(4).sdf	163	C:\Users\yqw52\Desktop
		164	SDF(4).164	2024/1/30 0:36	2024/1/30 0:36	164	M44243	A	5	50	10	T3001	Honokiol	NSC 293100	Plant	Magnolia officinalis	Phenols	35354-74-6	C18H18O2	266.32	Cytoskeletal Signaling; MAPK; PI3K/Akt/mTOR signaling	Akt inhibitor; MEK inhibitor	P-Akt; MEK	FALSE	0	SDF(4).sdf	164	C:\Users\yqw52\Desktop
		165	SDF(4).165	2024/1/30 0:36	2024/1/30 0:36	165	M44243	A	6	50	10	T2998	Dihydromyricetin	Ampelopsin;Ampeloptin	Plant	Morella rubra	Flavonoid	27200-12-0	C15H12O8	320.25	Membrane transporter/Ion channel;Neuroscience;PI3K/Akt/mTOR signaling	GABA Receptor agonist;mTOR	GABAR;mTOR	TRUE	0	SDF(4).sdf	165	C:\Users\yqw52\Desktop
		166	SDF(4).166	2024/1/30 0:36	2024/1/30 0:36	166	M44243	A	7	50	10	T2994	Cardamonin	Cardamomin;Alpinetin chalcone;(E)-Cardamoni;(E)-Cardamonin	Plant	LEGUMINOSAE	Phenols	19309-14-9	C16H14O4	270.28	Membrane transporter/Ion channel	TRP/TRPV Channel antagonist	hTRPA1 cation channel	FALSE	0	SDF(4).sdf	166	C:\Users\yqw52\Desktop
		167	SDF(4).167	2024/1/30 0:36	2024/1/30 0:36	167	M44243	A	8	50	10	T0795	Rutin	Quercetin 3-O-rutinoside;Rutoside	Plant	Ruta	Flavonoid	153-18-4	C27H30O16	610.52	GPCR/G Protein	Prostaglandin Receptor inhibitor	AKR	TRUE	0	SDF(4).sdf	167	C:\Users\yqw52\Desktop
		168	SDF(4).168	2024/1/30 0:36	2024/1/30 0:36	168	M44243	A	9	50	10	T2761	Naringin dihydrochalcone	Naringin DC	Plant	Citrus grandis	Glycosides	18916-17-1	C27H34O14	582.55	Metabolism	P450	CYP	TRUE	0	SDF(4).sdf	168	C:\Users\yqw52\Desktop
		169	SDF(4).169	2024/1/30 0:36	2024/1/30 0:36	169	M44243	A	10	50	10	T3002	Piperine	1-Piperoylpiperidine;Bioperine	Plant	Piper nigrum	Alkaloids	94-62-2	C17H19NO3	285.35	Membrane transporter/Ion channel;Neuroscience;Metabolism	P-gp inhibitor;P450	P-gp?(P-glycoprotein);CYP3A4	FALSE	0	SDF(4).sdf	169	C:\Users\yqw52\Desktop
		170	SDF(4).170	2024/1/30 0:36	2024/1/30 0:36	170	M44243	A	11	50	10	T3003	5-hydroxytryptophan	NSC-92523	Plant	Griffonia simplicifolia	Others	56-69-9	C11H12N2O3	220.23	Others	Others	Others	FALSE	0	SDF(4).sdf	170	C:\Users\yqw52\Desktop
		171	SDF(4).171	2024/1/30 0:36	2024/1/30 0:36	171	M44243	B	2	50	10	T2739	Shikimic Acid	Shikimate	Plant	Pimpinella anisum	Others	138-59-0	C7H10O5	174.15	Others	Others	Others	TRUE	0	SDF(4).sdf	171	C:\Users\yqw52\Desktop
		172	SDF(4).172	2024/1/30 0:36	2024/1/30 0:36	172	M44243	B	3	50	10	T1704	Diosmetin	Luteolin 4-methyl ether	Plant	Apium graveolens	Flavonoid	520-34-3	C16H12O6	300.26	Metabolism; Tyrosine Kinase/Adaptors	P450 inhibitor; Trk receptor agonist	CYP1A1; TrkB	FALSE	0	SDF(4).sdf	172	C:\Users\yqw52\Desktop
		173	SDF(4).173	2024/1/30 0:36	2024/1/30 0:36	173	M44243	B	4	50	10	T5228	Nicotinuric acid	N/A	Animal	N/A	Carboxylic acids and derivatives	583-08-4	C8H8N2O3	180.16	Others	Others	Others	FALSE	0	SDF(4).sdf	173	C:\Users\yqw52\Desktop
		174	SDF(4).174	2024/1/30 0:36	2024/1/30 0:36	174	M44243	B	5	50	10	T4727	Sodium taurolithocholate	N/A	Animal	N/A	Others	6042-32-6	C26H44NNaO5S	505.69	Others	Others	Others	TRUE	0	SDF(4).sdf	174	C:\Users\yqw52\Desktop
		175	SDF(4).175	2024/1/30 0:36	2024/1/30 0:36	175	M44243	B	6	50	10	T3900	Emodin-8-glucoside	Emodin glucoside B;Anthraglycoside B	Plant	Rheum	Others	23313-21-5	C21H20O10	432.38	Others	Others	Others	TRUE	0	SDF(4).sdf	175	C:\Users\yqw52\Desktop
		176	SDF(4).176	2024/1/30 0:36	2024/1/30 0:36	176	M44243	B	7	50	10	T5575	Cyclogalegenol	Astramembrangenin	Plant	Astragalus membranaceus	others	78574-94-4	C30H50O5	490.72	Chromatin/Epigenetic	Epigenetic Reader Domain	CREB	TRUE	0	SDF(4).sdf	176	C:\Users\yqw52\Desktop
		177	SDF(4).177	2024/1/30 0:36	2024/1/30 0:36	177	M44243	B	8	50	10	T8790	1-Methylhistamine dihydrochloride	N/A	Animal	N/A	Others	6481-48-7	C6H13Cl2N3?	198.09	Metabolism	Endogenous Metabolite	Human Endogenous Metabolite	FALSE	0	SDF(4).sdf	177	C:\Users\yqw52\Desktop
		178	SDF(4).178	2024/1/30 0:36	2024/1/30 0:36	178	M44243	B	9	50	10	T4S1849	Tubeimoside III	N/A	Plant	Bolbostemma paniculatum	Triterpenoids	115810-13-4	C64H100O31	1365.47	Immunology/Inflammation	Immunology & Inflammation related	Others	TRUE	0	SDF(4).sdf	178	C:\Users\yqw52\Desktop
		179	SDF(4).179	2024/1/30 0:36	2024/1/30 0:36	179	M44243	B	10	50	10	T3S1873	Talatisamine	N/A	Plant	Aconitum	Alkaloids	20501-56-8	C24H39NO5	421.57	Others	Others	Others	TRUE	0	SDF(4).sdf	179	C:\Users\yqw52\Desktop
		180	SDF(4).180	2024/1/30 0:36	2024/1/30 0:36	180	M44243	B	11	50	10	T1016	Vitamin E Acetate	Tocopherol acetate	Plant; Animal	Isodon adenantha	Phenols	58-95-7	C31H52O3	472.76	Metabolism	Vitamin	VE	TRUE	0	SDF(4).sdf	180	C:\Users\yqw52\Desktop
		181	SDF(4).181	2024/1/30 0:36	2024/1/30 0:36	181	M44243	C	2	50	10	T0129	Sanguinarine chloride	Sanguinarium chloride;Pseudochelerythrine chloride	Plant	Sanguinaria canadensis	Alkaloids	5578-73-4	C20H14ClNO4	367.78	Angiogenesis; JAK/STAT signaling; Tyrosine Kinase/Adaptors	EGFR antagonist; VEGFR inhibitor	Egr-1; VEGFR	FALSE	0	SDF(4).sdf	181	C:\Users\yqw52\Desktop
		182	SDF(4).182	2024/1/30 0:36	2024/1/30 0:36	182	M44243	C	3	50	10	T3342	Xanthohumol	N/A	Plant	Humulus lupulus Linn.	Alcohols	6754-58-1	C21H22O5	354.4	Immunology/Inflammation; Neuroscience	COX inhibitor	COX	FALSE	0	SDF(4).sdf	182	C:\Users\yqw52\Desktop
		183	SDF(4).183	2024/1/30 0:36	2024/1/30 0:36	183	M44243	C	4	50	10	T2977	Acetylvanillin	Acetovanillin;Vanillin acetate;4-Acetoxy-3-methoxybenzaldehyde;4-Formyl-2-methoxyphenyl acetate	Plant	N/A	Others	881-68-5	C10H10O4	194.18	Others	Others	Others	FALSE	0	SDF(4).sdf	183	C:\Users\yqw52\Desktop
		184	SDF(4).184	2024/1/30 0:36	2024/1/30 0:36	184	M44243	C	5	50	10	T2929	Ethyl Vanillate	Bourbonal;Ethylprotal	Plant	Cymbopogon javanensis	Phenols	617-05-0	C10H12O4	196.2	oxidation-reduction	Antioxidant	antioxidant	FALSE	0	SDF(4).sdf	184	C:\Users\yqw52\Desktop
		185	SDF(4).185	2024/1/30 0:36	2024/1/30 0:36	185	M44243	C	6	50	10	T2860	Vanillyl Alcohol	4-Hydroxy-3-methoxybenzyl alcohol;Vanillin alcohol;Vanillic alcohol;3-Methoxy-4-hydroxybenzyl alcohol;4-Hydroxy-3-methoxybenzenemethanol	Plant	Gastrodia elata	Miscellaneous	498-00-0	C8H10O3	154.16	Others	Others	Others	FALSE	0	SDF(4).sdf	185	C:\Users\yqw52\Desktop
		186	SDF(4).186	2024/1/30 0:36	2024/1/30 0:36	186	M44243	C	7	50	10	T0311	2-Hydroxybenzyl alcohol	Saligenin;Diathesin;Salicyl alcohol;Saligenol;o-Methylolphenol;??,2-Toluenediol	Plant	Myrica rubra	Others	1990/1/7	C7H8O2	124.14	Others	Others	Others	FALSE	0	SDF(4).sdf	186	C:\Users\yqw52\Desktop
		187	SDF(4).187	2024/1/30 0:36	2024/1/30 0:36	187	M44243	C	8	50	10	T0330	Diphenhydramine hydrochloride	DPH;Diphenhydramine HCl	Animal	N/A	Benzene and substituted derivatives	147-24-0	C17H22ClNO	291.82	GPCR/G Protein; Immunology/Inflammation; Neuroscience	Histamine Receptor antagonist	H1 receptor	FALSE	0	SDF(4).sdf	187	C:\Users\yqw52\Desktop
		188	SDF(4).188	2024/1/30 0:36	2024/1/30 0:36	188	M44243	C	9	50	10	T0326	DL-Glutamine	DL-Gl;(??)-Glutamine;Glutamin;2-amino-4-carbamoylbutanoic acid	Animal	N/A	Others	6899/4/3	C5H10N2O3	146.15	Others	Amino Acids and Derivatives inhibitor	Amino Acids and Derivatives	FALSE	0	SDF(4).sdf	188	C:\Users\yqw52\Desktop
		189	SDF(4).189	2024/1/30 0:36	2024/1/30 0:36	189	M44243	C	10	50	10	T0332	D-Sorbitol	D-Glucitol;Sorbitol;Glucitol	Plant;Animal	N/A	Alcohols	50-70-4	C6H14O6	182.17	Others	Others	Malate synthase G; Xylose isomerase	TRUE	0	SDF(4).sdf	189	C:\Users\yqw52\Desktop
		190	SDF(4).190	2024/1/30 0:36	2024/1/30 0:36	190	M44243	C	11	50	10	T3393	Triptophenolide	(+)-Triptophenolide;Hypolide	Plant	Tripterygium wilfordii	Diterpenoids	74285-86-2	C20H24O3	312.4	Endocrinology/Hormones	Androgen Receptor	Androgen Receptor	TRUE	0	SDF(4).sdf	190	C:\Users\yqw52\Desktop
		191	SDF(4).191	2024/1/30 0:36	2024/1/30 0:36	191	M44243	D	2	50	10	T5S0527	Rhodojaponin III	N/A	Plant	Rhododendron	Diterpenoids	26342-66-5	C20H32O6	368.47	Others	Others	Others	TRUE	0	SDF(4).sdf	191	C:\Users\yqw52\Desktop
		192	SDF(4).192	2024/1/30 0:36	2024/1/30 0:36	192	M44243	D	3	50	10	TN6706	3-demethylcolchicine	N/A	Plant	N/A	Others	7336-33-6	C21H23NO6	385.4	Others	Others	Others	TRUE	0	SDF(4).sdf	192	C:\Users\yqw52\Desktop
		193	SDF(4).193	2024/1/30 0:36	2024/1/30 0:36	193	M44243	D	4	50	10	T5588	cis,cis-Muconic acid	cis,cis-Muconate;cis,cis-2,4-Hexadienedioic acid	Plant	N/A	Others	1119-72-8	C6H6O4	142.11	Others	Others	Others	FALSE	0	SDF(4).sdf	193	C:\Users\yqw52\Desktop
		194	SDF(4).194	2024/1/30 0:36	2024/1/30 0:36	194	M44243	D	5	50	10	T4S1659	Xanthotoxol	8-Hydroxypsoralen;8-Hydroxypsoralene;8-Hydroxyfuranocoumarin;Psoralen	Plant	Cnidium monnieri	Coumarins	2009-24-7	C11H6O4	202.16	GPCR/G Protein; Neuroscience	5-HT Receptor	5-HT Receptor	FALSE	0	SDF(4).sdf	194	C:\Users\yqw52\Desktop
		195	SDF(4).195	2024/1/30 0:36	2024/1/30 0:36	195	M44243	D	6	50	10	T2934	Bilirubin	Bilibubin;Hematoidin;Hemetoidin;Principal bile pigment	Animal	N/A	Miscellaneous	635-65-4	C33H36N4O6	584.68	Metabolism	Endogenous Metabolite	Endogenous Metabolite	FALSE	0	SDF(4).sdf	195	C:\Users\yqw52\Desktop
		196	SDF(4).196	2024/1/30 0:36	2024/1/30 0:36	196	M44243	D	7	50	10	TQ0180	Chebulagic acid	N/A	Plant	Terminalia chebula.	Phenols	23094-71-5	C41H27O27	954.66	Immunology/Inflammation; Metabolism	COX; Lipoxygenase	COX; LOX	TRUE	0	SDF(4).sdf	196	C:\Users\yqw52\Desktop
		197	SDF(4).197	2024/1/30 0:36	2024/1/30 0:36	197	M44243	D	8	50	10	T5589	H-Gly-Pro-OH	Glycyl proline;Glycyl-L-proline	Animal	N/A	Carboxylic acids and derivatives	704-15-4	C7H12N2O3	172.18	Metabolism	Endogenous Metabolite	Human Endogenous Metabolite	TRUE	0	SDF(4).sdf	197	C:\Users\yqw52\Desktop
		198	SDF(4).198	2024/1/30 0:36	2024/1/30 0:36	198	M44243	D	9	50	10	T2999	Gastrodin	Gastrodine	Plant	Gastrodia elata	Glycosides	62499-27-8	C13H18O7	286.28	Others	Others	Others	TRUE	0	SDF(4).sdf	198	C:\Users\yqw52\Desktop
		199	SDF(4).199	2024/1/30 0:36	2024/1/30 0:36	199	M44243	D	10	50	10	T2767	Neohesperidin Dihydrochalcone	NHDC;Neohesperidin DC;NCI-c60764	Plant	Citrus sinensis	Flavonoid	20702-77-6	C28H36O15	612.58	Others	Others	Others	TRUE	0	SDF(4).sdf	199	C:\Users\yqw52\Desktop
		200	SDF(4).200	2024/1/30 0:36	2024/1/30 0:36	200	M44243	D	11	50	10	T2818	Methyl Vanillate	N/A	Plant	Vanilla planifolia	Others	3943-74-6	C9H10O4	182.17	Cytoskeletal Signaling; Stem Cells	Wnt/beta-catenin activator	Wnt	FALSE	0	SDF(4).sdf	200	C:\Users\yqw52\Desktop
		201	SDF(4).201	2024/1/30 0:36	2024/1/30 0:36	201	M44243	E	2	50	10	T5582	Apocarotenal	trans-??-apo-8'-carotenal	Plant	Spinacia oleracea L.	Others	1107-26-2	C30H40O	416.64	Others	Others	Others	FALSE	0	SDF(4).sdf	201	C:\Users\yqw52\Desktop
		202	SDF(4).202	2024/1/30 0:36	2024/1/30 0:36	202	M44243	E	3	50	10	T3760	2'-Hydroxy-5'-methoxyacetophenone	5-Methoxy-2-hydroxyacetophenone	Plant	Cynanchum paniculatum	Phenols	705-15-7	C9H10O3	166.17	Others	Others	Others	FALSE	0	SDF(4).sdf	202	C:\Users\yqw52\Desktop
		203	SDF(4).203	2024/1/30 0:36	2024/1/30 0:36	203	M44243	E	4	50	10	T2782	Catharanthine	(+)-3,4-Didehydrocoronaridine;(+)-3, 4-Didehydrocoronaridine	Plant	Catharanthus roseus	Alkaloids	2468-21-5	C21H24N2O2	336.42	Neuroscience	AChR antagonist	nAChR	TRUE	0	SDF(4).sdf	203	C:\Users\yqw52\Desktop
		204	SDF(4).204	2024/1/30 0:36	2024/1/30 0:36	204	M44243	E	5	50	10	T0131	Cepharanthine	NSC-623442	Plant	Stephania japonica	Alkaloids	481-49-2	C37H38N2O6	606.73	Apoptosis	TNF	TNF-??	TRUE	0	SDF(4).sdf	204	C:\Users\yqw52\Desktop
		205	SDF(4).205	2024/1/30 0:36	2024/1/30 0:36	205	M44243	E	6	50	10	T3S1852	Cephaeline hydrochloride	N/A	Plant	Alangium lamarckii	Alkaloids	3738-70-3	C28H39ClN2O4	503.08	Others	Others	Others	TRUE	0	SDF(4).sdf	205	C:\Users\yqw52\Desktop
		206	SDF(4).206	2024/1/30 0:36	2024/1/30 0:36	206	M44243	E	7	50	10	T6S0107	Peimine	Dihydroisoimperialine;Verticine;Wanpeinine A	Plant	Fritillaria	Alkaloids	23496-41-5	C27H45NO3	431.66	MAPK;NF-??B	Others	Others	TRUE	0	SDF(4).sdf	206	C:\Users\yqw52\Desktop
		207	SDF(4).207	2024/1/30 0:36	2024/1/30 0:36	207	M44243	E	8	50	10	T3814	Isorhapontigenin	Isorhapotogenin	Plant	Gnetum cleistostachynm	Phenols	32507-66-7	C15H14O4	258.27	Others	Others	Others	FALSE	0	SDF(4).sdf	207	C:\Users\yqw52\Desktop
		208	SDF(4).208	2024/1/30 0:36	2024/1/30 0:36	208	M44243	E	9	50	10	T3375	Verbascoside	Kusaginin;TJC160;Acteoside	Plant	Cistanche deserticola	Phenylpropanoids	61276-17-3	C29H36O15	624.59	Chromatin/Epigenetic; Apoptosis; Cytoskeletal Signaling; DNA Damage/DNA Repair	p53 inhibitor; PARP inhibitor; PKC inhibitor	p53; PARP1; PKC	TRUE	0	SDF(4).sdf	208	C:\Users\yqw52\Desktop
		209	SDF(4).209	2024/1/30 0:36	2024/1/30 0:36	209	M44243	E	10	50	10	T6228	Irinotecan	CPT-11;(+)-Irinotecan;Topotecin	Plant	Camptotheca acuminata	Alkaloids	97682-44-5	C33H38N4O6	586.68	DNA Damage/DNA Repair	Topoisomerase inhibitor	Topo I	TRUE	0	SDF(4).sdf	209	C:\Users\yqw52\Desktop
		210	SDF(4).210	2024/1/30 0:36	2024/1/30 0:36	210	M44243	E	11	50	10	TJO2691	L-(-)-Fucose	L-Galactomethylose;(-)-Fucose;6-Desoxygalactose;Madecassic acid;Brahmic acid	Organism	N/A	Carbohydrates	2438-80-4	C6H12O5	164.15	Metabolism	Endogenous Metabolite	Endogenous Metabolite	TRUE	0	SDF(4).sdf	210	C:\Users\yqw52\Desktop
		211	SDF(4).211	2024/1/30 0:36	2024/1/30 0:36	211	M44243	F	2	50	10	T4S2063	Tetrahydrocoptisine	STYLOPINE	Plant	Corydalis yanhusuo	Alkaloids	7461/2/1	C19H17NO4	323.34	NF-??b;MAPK	NF-??B;ERK;p38 MAPK	NF-??B;ERK;p38 MAPK	FALSE	0	SDF(4).sdf	211	C:\Users\yqw52\Desktop
		212	SDF(4).212	2024/1/30 0:36	2024/1/30 0:36	212	M44243	F	3	50	10	T0167	Vinpocetine	Ethyl apovincaminate;RGH-4405	Plant	Catharanthus roseus	Alkaloids	42971-09-5	C22H26N2O2	350.45	Membrane transporter/Ion channel; Metabolism; NF-??b	NF-??B inhibitor; PDE inhibitor; Sodium Channel inhibitor	NF-??B; PDE; Sodium Channel	TRUE	0	SDF(4).sdf	212	C:\Users\yqw52\Desktop
		213	SDF(4).213	2024/1/30 0:36	2024/1/30 0:36	213	M44243	F	4	50	10	T5237	Hexadecanedioic acid	Thapsic acid;1,16-Hexadecanedioic acid;1,14-Tetradecanedicarboxylic acid	Animal	N/A	Fatty Acyls	505-54-4	C16H30O4	286.41	Others	Others	Others	FALSE	0	SDF(4).sdf	213	C:\Users\yqw52\Desktop
		214	SDF(4).214	2024/1/30 0:36	2024/1/30 0:36	214	M44243	F	5	50	10	T3S0195	Nootkatone	N/A	Plant	Bupleurum longibrachiatum Turcz.	Sesquiterpenoids	4674-50-4	C15H22O	218.34	PI3K/Akt/mTOR signaling	AMPK	AMPK	TRUE	0	SDF(4).sdf	214	C:\Users\yqw52\Desktop
		215	SDF(4).215	2024/1/30 0:36	2024/1/30 0:36	215	M44243	F	6	50	10	TWS0787	Oroxin A	Baicalin-7-glucoside	Plant	Oroxylum indicum (Linn.) Kurz	Flavonoids	31567-75-6	C21H20O10	432.38	Metabolism; DNA Damage/DNA Repair	PPAR; Glucokinase	PPAR?? agonist; ??-glucosidase	TRUE	0	SDF(4).sdf	215	C:\Users\yqw52\Desktop
		216	SDF(4).216	2024/1/30 0:36	2024/1/30 0:36	216	M44243	F	7	50	10	T1335	Mycophenolic acid	RS-61443;Mycophenolate	Microorganism	N/A	Others	24280-93-1	C17H20O6	320.34	Metabolism	Dehydrogenase inhibitor; UGT inhibitor	DH; UGT	FALSE	0	SDF(4).sdf	216	C:\Users\yqw52\Desktop
		217	SDF(4).217	2024/1/30 0:36	2024/1/30 0:36	217	M44243	F	8	50	10	T3271	Zinc Orotate	Orotic acid zinc salt dihydrate	Organism	N/A	Others	68399-76-8	C10H10N4O10Zn	411.6	Others	Others	Others	FALSE	0	SDF(4).sdf	217	C:\Users\yqw52\Desktop
		218	SDF(4).218	2024/1/30 0:36	2024/1/30 0:36	218	M44243	F	9	50	10	T0814	Ampicillin Trihydrate	NCI-C56086	Microorganism	N/A	Others	7177-48-2	C16H19N3O4S??3H2O	403.45	Microbiology&Virology	Antibiotic inhibitor	??-Lactamase	TRUE	0	SDF(4).sdf	218	C:\Users\yqw52\Desktop
		219	SDF(4).219	2024/1/30 0:36	2024/1/30 0:36	219	M44243	F	10	50	10	T3758	2,6-Dimethoxybenzoic acid	2,6-Dimethoxybenzoic acid	Plant	Curculigo orchioides	Phenols	1466-76-8	C9H10O4	182.2	Others	Others	Others	FALSE	0	SDF(4).sdf	219	C:\Users\yqw52\Desktop
		220	SDF(4).220	2024/1/30 0:36	2024/1/30 0:36	220	M44243	F	11	50	10	T0148	Calcium folinate	Folinic acid Calcium;Leucovorin Calcium;Folinic acid calcium salt;Wellcovorin	Plant	N/A	Others	1492-18-8	C20H21CaN7O7	511.51	DNA Damage/DNA Repair; Metabolism	DNA/RNA Synthesis inhibitor; Vitamin agonist	Thymidylate synthase; VB	TRUE	0	SDF(4).sdf	220	C:\Users\yqw52\Desktop
		221	SDF(4).221	2024/1/30 0:36	2024/1/30 0:36	221	M44243	G	2	50	10	T4S0217	HOMOPLANTAGININ	N/A	Plant	Saluia plebeia R. Br.	Flavonoids	17680-84-1	C22H22O11	462.4	Apoptosis/NF-??B	TNF/NF-??B	TNF-??/p65	TRUE	0	SDF(4).sdf	221	C:\Users\yqw52\Desktop
		222	SDF(4).222	2024/1/30 0:36	2024/1/30 0:36	222	M44243	G	3	50	10	T5581	Triacanthine	6-(??,??-Dimethylallylamino)purine;N6-(2-lsopentenyl)adenine	Plant	Gleditsia triacanthos	Others	2365-40-4	C10H13N5	203.25	Others	Others	Others	FALSE	0	SDF(4).sdf	222	C:\Users\yqw52\Desktop
		223	SDF(4).223	2024/1/30 0:36	2024/1/30 0:36	223	M44243	G	4	50	10	T3025	Asiaticoside	Madecassol;Ba 2742;BRN0078195;CCRIS8995;NSC166062;Emdecassol	Plant	Centella	Glycosides	16830-15-2	C48H78O19	959.15	MAPK; Stem Cells	p38 MAPK inhibitor; TGF-beta/Smad inhibitor	p38 MAPK; TGF??1	TRUE	0	SDF(4).sdf	223	C:\Users\yqw52\Desktop
		224	SDF(4).224	2024/1/30 0:36	2024/1/30 0:36	224	M44243	G	5	50	10	T2185	Sodium L-ascorbyl-2-phosphate	2-Phospho-L-ascorbic acid trisodium salt;L-Ascorbic acid 2-phosphate trisodium salt;Sodium ascorbyl monophosphate;Sodium ascorbyl phosphate	Plant; Animal	N/A	Others	66170-10-3	C6H6Na3O9P	322.05	Metabolism	Vitamin inhibitor	VC	TRUE	0	SDF(4).sdf	224	C:\Users\yqw52\Desktop
		225	SDF(4).225	2024/1/30 0:36	2024/1/30 0:36	225	M44243	G	6	50	10	T6917	Oleuropein	N/A	Plant	Olea europaea	Iridoids	32619-42-4	C25H32O13	540.51	Endocrinology/Hormones; Immunology/Inflammation	Aromatase inhibitor; ROS inhibitor	Aromatase; ROS	TRUE	0	SDF(4).sdf	225	C:\Users\yqw52\Desktop
		226	SDF(4).226	2024/1/30 0:36	2024/1/30 0:36	226	M44243	G	7	50	10	T3S0488	Syringaresinol-di-O-glucoside	N/A	Plant	Syzygium aromaticum	Lignans	66791-77-3	C34H46O18	742.72	Others	Others	Others	TRUE	0	SDF(4).sdf	226	C:\Users\yqw52\Desktop
		227	SDF(4).227	2024/1/30 0:36	2024/1/30 0:36	227	M44243	G	8	50	10	T6S1843	Tenacissoside I	Tenacissimoside B	Plant	Marsdenia tenacissima	Steroids	191729-44-9	C44H62O14	814.96	Others	Others	Others	TRUE	0	SDF(4).sdf	227	C:\Users\yqw52\Desktop
		228	SDF(4).228	2024/1/30 0:36	2024/1/30 0:36	228	M44243	G	9	50	10	T1353	DL-Mevalonolactone	Mevalonolactone	Animal	N/A	Lactones	674-26-0	C6H10O3	130.14	Others	Others	Others	FALSE	0	SDF(4).sdf	228	C:\Users\yqw52\Desktop
		229	SDF(4).229	2024/1/30 0:36	2024/1/30 0:36	229	M44243	G	10	50	10	T1506	Vidarabine	9-??-D-Arabinofuranosyladenine;Adenine Arabinoside;Ara-A;Arabinosyladenine;Vira-A	Organism	N/A	Others	5536-17-4	C10H13N5O4	267.24	DNA Damage/DNA Repair; Tyrosine Kinase/Adaptors	DNA/RNA Synthesis inhibitor; Tyrosine Kinases	DNA polymerase; DNA polymerase; Tyrosine Kinases	TRUE	0	SDF(4).sdf	229	C:\Users\yqw52\Desktop
		230	SDF(4).230	2024/1/30 0:36	2024/1/30 0:36	230	M44243	G	11	50	10	T6S1657	Paeonolide	N/A	Plant	Paeonia lactiflora	Phenols	72520-92-4	C20H28O12	460.43	Others	Others	Others	TRUE	0	SDF(4).sdf	230	C:\Users\yqw52\Desktop
		231	SDF(4).231	2024/1/30 0:36	2024/1/30 0:36	231	M44243	H	2	50	10	T2972	Rutaecarpine	Rutecarpine;Rhetine;Rutacarpine	Plant	Cornus officinalis	Alkaloids	84-26-4	C18H13N3O	287.32	Immunology/Inflammation; Neuroscience	COX inhibitor	COX-2	FALSE	0	SDF(4).sdf	231	C:\Users\yqw52\Desktop
		232	SDF(4).232	2024/1/30 0:36	2024/1/30 0:36	232	M44243	H	3	50	10	T2789	Scutellarin	Breviscapinun;Breviscapine;Scutellarein-7-glucuronide;Breviscapin	Plant	Scutellaria baicalensis	Flavonoid	27740-01-8	C21H18O12	462.37	JAK/STAT Signaling; PI3K/Akt/mTOR signaling; Stem Cells	Akt; STAT	Akt; STAT	TRUE	0	SDF(4).sdf	232	C:\Users\yqw52\Desktop
		233	SDF(4).233	2024/1/30 0:36	2024/1/30 0:36	233	M44243	H	4	50	10	T2843	Aloe-emodin	3-Hydroxymethylchrysazine;Rhabarberone;NSC 38628	Plant	Aloe	Quinones	481-72-1	C15H10O5	270.24	Microbiology&Virology	HSV inhibitor	HSV-1; HSV-2	FALSE	0	SDF(4).sdf	233	C:\Users\yqw52\Desktop
		234	SDF(4).234	2024/1/30 0:36	2024/1/30 0:36	234	M44243	H	5	50	10	TL0003	ALPHA-PINENE	(-)-Alpha-Pinene	Plant	Mentha haplocalyx;Vitex rotundifolia;Codonopsis pilosula	Terpenoids	2437-95-8	C10H16	136.23	Microbiology&virology	Antifungal	Antifungal	FALSE	0	SDF(4).sdf	234	C:\Users\yqw52\Desktop
		235	SDF(4).235	2024/1/30 0:36	2024/1/30 0:36	235	M44243	H	6	50	10	T2221	Uridine	Uridin;??-Uridine;NSC 20256	Animal; Plant; Microorganism	N/A	Pyrimidine nucleosides	58-96-8	C9H12N2O6	244.2	Others	Others	LSm6	TRUE	0	SDF(4).sdf	235	C:\Users\yqw52\Desktop
		236	SDF(4).236	2024/1/30 0:36	2024/1/30 0:36	236	M44243	H	7	50	10	T1591	Cyclocytidine hydrochloride	Cyclo-C;Cyclo-CMP hydrochloride;Ancitabine hydrochloride;Cyclocytidine HCl;NSC 145668 HCl	Animal	N/A	Others	10212-25-6	C9H12ClN3O4	261.66	DNA Damage/DNA Repair	DNA/RNA Synthesis inhibitor	DNA/RNA Synthesis	TRUE	0	SDF(4).sdf	236	C:\Users\yqw52\Desktop
		237	SDF(4).237	2024/1/30 0:36	2024/1/30 0:36	237	M44243	H	8	50	10	T3676	Sesamol	1,3-Benzodioxol-5-ol;3,4-Methylenedioxyphenol	Plant	Sesamum indicum	Phenols	533-31-3	C7H6O3	138.12	PI3K/Akt/mTOR signaling	AMPK activator	AMPK	FALSE	0	SDF(4).sdf	237	C:\Users\yqw52\Desktop
		238	SDF(4).238	2024/1/30 0:36	2024/1/30 0:36	238	M44243	H	9	50	10	T1571	Estriol	Oestriol;NSC-12169	Animal	N/A	Steroids	50-27-1	C18H24O3	288.39	Endocrinology/Hormones; Immunology/Inflammation	Estrogen/progestogen Receptor agonist; MRP antagonist	ER; MRP1	TRUE	0	SDF(4).sdf	238	C:\Users\yqw52\Desktop
		239	SDF(4).239	2024/1/30 0:36	2024/1/30 0:36	239	M44243	H	10	50	10	T0122	Bengenin	Bergenin;Cuscutin	Plant	Bergenia crassifolia	Phenylpropanoids	477-90-7	C14H16O9	328.27	Apoptosis; Immunology/Inflammation; NF-??b	IL Receptor inhibitor; NF-??B inhibitor; NOD agonist; TNF inhibitor	IL-1??; IL-6; NF-??B; NOD; TNF-??	TRUE	0	SDF(4).sdf	239	C:\Users\yqw52\Desktop
		240	SDF(4).240	2024/1/30 0:36	2024/1/30 0:36	240	M44243	H	11	50	10	T3362	Eupatilin	NSC 122413	Plant	Artemisia argyi	Flavonoid	22368-21-4	C18H16O7	344.32	Autophagy; DNA Damage/DNA Repair	Autophagy; PPAR	Autophagy; PPAR	FALSE	0	SDF(4).sdf	240	C:\Users\yqw52\Desktop
		241	SDF(4).241	2024/1/30 0:36	2024/1/30 0:36	241	M44244	A	2	50	10	T3366	Cephalotaxine	ZINC19795976;(-)-Cephalotaxine;Cephalotaxlen	Plant	Cephalotaxus fortunei	Alkaloids	24316-19-6	C18H21NO4	315.37	Immunology/Inflammation	Antiviral inhibitor	Antiviral	TRUE	0	SDF(4).sdf	241	C:\Users\yqw52\Desktop
		242	SDF(4).242	2024/1/30 0:36	2024/1/30 0:36	242	M44244	A	3	50	10	T2911	Stevioside	N/A	Plant	Stevia rebaudiana	Diterpenoids	57817-89-7	C38H60O18	804.88	Immunology/Inflammation	TLR inhibitor	TLR2	TRUE	0	SDF(4).sdf	242	C:\Users\yqw52\Desktop
		243	SDF(4).243	2024/1/30 0:36	2024/1/30 0:36	243	M44244	A	4	50	10	T2948	Ethyl vanillin acetate	4-Acetoxy-3-ethoxybenzaldehyde;AKOS B004453	Plant	N/A	Others	72207-94-4	C11H12O4	208.21	Others	Others	Others	FALSE	0	SDF(4).sdf	243	C:\Users\yqw52\Desktop
		244	SDF(4).244	2024/1/30 0:36	2024/1/30 0:36	244	M44244	A	5	50	10	T1687L	Doxycycline hyclate	WC2031;Doxycycline hydrochloride hemiethanolate hemihydrate	Microorganism	N/A	Others	24390-14-5	C22H24N2O8??HCl??1/2C2H6O??1/2H2O	512.9	Microbiology&Virology;Proteases/Proteasome	ribosome inhibitor;MMP	16S ribosome; 30S ribosome;MMP	TRUE	0	SDF(4).sdf	244	C:\Users\yqw52\Desktop
		245	SDF(4).245	2024/1/30 0:36	2024/1/30 0:36	245	M44244	A	6	50	10	T3364	Veratramine	NSC23880;NSC17821	Plant	Veratrum nigrum	Alkaloids	60-70-8	C27H39NO2	409.61	Membrane transporter/Ion channel	Sodium Channel	Sodium Channel	TRUE	0	SDF(4).sdf	245	C:\Users\yqw52\Desktop
		246	SDF(4).246	2024/1/30 0:36	2024/1/30 0:36	246	M44244	A	7	50	10	T3369	Nuciferine	Sanjoinine E;(-)-Nuciferine;VLT 049	Plant	Nelumbo nucifera	Alkaloids	475-83-2	C19H21NO2	295.38	GPCR/G Protein; Neuroscience	5-HT Receptor antagonist; Dopamine Receptor inhibitor	5-HT2A; 5-HT2B; 5-HT2C; 5-HT7; D5 receptor	TRUE	0	SDF(4).sdf	246	C:\Users\yqw52\Desktop
		247	SDF(4).247	2024/1/30 0:36	2024/1/30 0:36	247	M44244	A	8	50	10	T5S0993	Kurarinone	N/A	Plant	The roots of Sophora flavescens Ait.	Flavonoids	34981-26-5	C26H30O6	438.52	Others	Others	Others	TRUE	0	SDF(4).sdf	247	C:\Users\yqw52\Desktop
		248	SDF(4).248	2024/1/30 0:36	2024/1/30 0:36	248	M44244	A	9	50	10	T3363	Jervine	11-Ketocyclopamine;Iervin;Jerwiny	Plant	Veratrum nigrum	Alkaloids	469-59-0	C27H39NO3	425.61	GPCR/G Protein; Stem Cells	Hedgehog/Smoothened inhibitor	Hedgehog; Smoothened	TRUE	0	SDF(4).sdf	248	C:\Users\yqw52\Desktop
		249	SDF(4).249	2024/1/30 0:36	2024/1/30 0:36	249	M44244	A	10	50	10	T3145	D-(+)-Trehalose dihydrate	??,??-Trehalose dihydrate;D-Trehalose dihydrate;Trehalose dihydrate;alpha,alpha-Trehalose dihydrate	Organism	N/A	Saccharides	6138-23-4	C12H26O13	378.33	Others	Others	Others	TRUE	0	SDF(4).sdf	249	C:\Users\yqw52\Desktop
		250	SDF(4).250	2024/1/30 0:36	2024/1/30 0:36	250	M44244	A	11	50	10	T3250	10-Hydroxy-2-decenoic acid	(E)-10-Hydroxy-2-decenoic acid;Queen Bee Acid;Royal Jelly acid;10-Hydroxy-trans-2-decenoic acid;10H2DA;10-Hydroxy-2-decylenic acid	Animal	N/A	Others	14113-05-4	C10H18O3	186.25	Angiogenesis;Tyrosine Kinase/Adaptors	VEGFR	VEGFR	FALSE	0	SDF(4).sdf	250	C:\Users\yqw52\Desktop
		251	SDF(4).251	2024/1/30 0:36	2024/1/30 0:36	251	M44244	B	2	50	10	T3236	Solanesol	Nonaisoprenol;Betulanonaprenol	Plant	Nicotiana tabacum	Miscellaneous	13190-97-1	C45H74O	631.07	Others	Others	Others	FALSE	0	SDF(4).sdf	251	C:\Users\yqw52\Desktop
		252	SDF(4).252	2024/1/30 0:36	2024/1/30 0:36	252	M44244	B	3	50	10	T3242	Breviscapin	Scutellarin;Scutellarin B	Plant	Erigeron breviscapus	Flavonoid	116122-36-2	C21H18O11	908.72	Others	Others	Others	TRUE	0	SDF(4).sdf	252	C:\Users\yqw52\Desktop
		253	SDF(4).253	2024/1/30 0:36	2024/1/30 0:36	253	M44244	B	4	50	10	T2855	Icariin	Ieariline	Plant	Epimedium	Flavonoid	489-32-7	C33H40O15	676.68	Metabolism	PDE inhibitor	PDE5	TRUE	0	SDF(4).sdf	253	C:\Users\yqw52\Desktop
		254	SDF(4).254	2024/1/30 0:36	2024/1/30 0:36	254	M44244	B	5	50	10	T2799	(20S)-Protopanaxadiol	20(S)-APPD;20-Epiprotopanaxadiol	Plant	Panax ginseng	Terpenoids	30636-90-9	C30H52O3	460.39	Apoptosis	Apoptosis inducer inhibitor	Apoptosis inducer	TRUE	0	SDF(4).sdf	254	C:\Users\yqw52\Desktop
		255	SDF(4).255	2024/1/30 0:36	2024/1/30 0:36	255	M44244	B	6	50	10	T2834	Nobiletin	Hexamethoxyflavone	Plant	Citrus reticulata	Flavonoid	478-01-3	C21H22O8	402.4	Proteases/Proteasome	MMP inhibitor	MMP	FALSE	0	SDF(4).sdf	255	C:\Users\yqw52\Desktop
		256	SDF(4).256	2024/1/30 0:36	2024/1/30 0:36	256	M44244	B	7	50	10	T5372	L-(+)-Selenomethionine	N/A	Plant	N/A	Carboxylic acids and derivatives	3211-76-5	C5H11NO2Se	196.1	Metabolism	Amino Acids and Derivatives	Amino Acids and Derivatives	TRUE	0	SDF(4).sdf	256	C:\Users\yqw52\Desktop
		257	SDF(4).257	2024/1/30 0:36	2024/1/30 0:36	257	M44244	B	8	50	10	T5569	3-Amino-4-methylpentanoic acid	beta-Leucine;DL-Homovaline;DL-beta-leucine;beta-Aminoisocaproic acid	Animal	N/A	Others	5699-54-7	C6H13NO2	131.18	Metabolism	Endogenous Metabolite	Human Endogenous Metabolite	FALSE	0	SDF(4).sdf	257	C:\Users\yqw52\Desktop
		258	SDF(4).258	2024/1/30 0:36	2024/1/30 0:36	258	M44244	B	9	50	10	T3149	Salvianolic Acid C	N/A	Plant	Slvia miltiorrhiza Bunge	Others	115841-09-3	C26H20O10	492.43	Others	Others	Others	TRUE	0	SDF(4).sdf	258	C:\Users\yqw52\Desktop
		259	SDF(4).259	2024/1/30 0:36	2024/1/30 0:36	259	M44244	B	10	50	10	T3026	(-)-Huperzine A	Huperzine A;HupA	Plant	Huperzia Bernh.	Alkaloids	102518-79-6	C15H18N2O	242.32	Neuroscience	AChR inhibitor	AChE (G4 form)	TRUE	0	SDF(4).sdf	259	C:\Users\yqw52\Desktop
		260	SDF(4).260	2024/1/30 0:36	2024/1/30 0:36	260	M44244	B	11	50	10	T0800	Antrapurol	1,8-Dihydroxyanthraquinone;Chrysazin;Danthron;Dantron	Plant	Slvia miltiorrhiza Bunge	Quinones	117-10-2	C14H8O4	240.22	PI3K/Akt/mTOR signaling	AMPK activator	AMPK	FALSE	0	SDF(4).sdf	260	C:\Users\yqw52\Desktop
		261	SDF(4).261	2024/1/30 0:36	2024/1/30 0:36	261	M44244	C	2	50	10	T3S1707	Dendrophenol	N/A	Plant	The herbs of Dendrobium moscatum	Phenols	108853-14-1	C17H20O5	304.34	NF-??B	NF-??B	NF-??B	FALSE	0	SDF(4).sdf	261	C:\Users\yqw52\Desktop
		262	SDF(4).262	2024/1/30 0:36	2024/1/30 0:36	262	M44244	C	3	50	10	T3244	N-Sulfo-glucosamine sodium salt	N-Sulfo-D-glucosamine sodium salt;GlcN-2S;2-Deoxy-2-sulfamino-D-glucopyranose	Animal	N/A	Others	38899-05-7	C6H12NNaO8S	281.22	Others	Others	Others	TRUE	0	SDF(4).sdf	262	C:\Users\yqw52\Desktop
		263	SDF(4).263	2024/1/30 0:36	2024/1/30 0:36	263	M44244	C	4	50	10	T2749	Ginkgolide A	BN-52020	Plant	Ginkgo biloba	Terpenoids	15291-75-5	C20H24O9	408.4	Membrane transporter/Ion channel; Neuroscience	GABA Receptor antagonist	GABAR	TRUE	0	SDF(4).sdf	263	C:\Users\yqw52\Desktop
		264	SDF(4).264	2024/1/30 0:36	2024/1/30 0:36	264	M44244	C	5	50	10	T4957	Carnosic acid	N/A	Plant	Rosmarinus officinalis L.	Diterpenoids	3650/9/7	C20H28O4	332.43	Immunology/Inflammation	ROS	ROS	TRUE	0	SDF(4).sdf	264	C:\Users\yqw52\Desktop
		265	SDF(4).265	2024/1/30 0:36	2024/1/30 0:36	265	M44244	C	6	50	10	T2195	Epiandrosterone	iso-Androsterone;trans-Androsterone;3??-Androsterone;EpiA	Animal	N/A	Steroids	481-29-8	C19H30O2	290.44	Endocrinology/Hormones	Androgen Receptor agonist; Estrogen/progestogen Receptor	Androgen Receptor; PR	TRUE	0	SDF(4).sdf	265	C:\Users\yqw52\Desktop
		266	SDF(4).266	2024/1/30 0:36	2024/1/30 0:36	266	M44244	C	7	50	10	T6608	NMDA	N-Methyl-D-aspartic acid	Animal	N/A	Carboxylic acids and derivatives	6384-92-5	C5H9NO4	147.13	Neuroscience	NMDAR inhibitor	NMDA receptor	TRUE	0	SDF(4).sdf	266	C:\Users\yqw52\Desktop
		267	SDF(4).267	2024/1/30 0:36	2024/1/30 0:36	267	M44244	C	8	50	10	T1125	(+)-Shikonin	Isoarnebin 4;C.I. 75535;Shikonin;Anchusa acid;Alkanna Red;NSC 252844	Plant	N/A	Others	517-89-5	C16H16O5	288.3	Membrane transporter/Ion channel;Metabolism	Chloride channel;PKM	TMEM16A chloride channel;PKM2;NF-??B;TNF-??	TRUE	0	SDF(4).sdf	267	C:\Users\yqw52\Desktop
		268	SDF(4).268	2024/1/30 0:36	2024/1/30 0:36	268	M44244	C	9	50	10	T2822	Ginsenoside Rb1	Gypenoside III;Gypenoside ??	Plant	Panax ginseng	Glycosides	41753-43-9	C54H92O23	1109.29	Autophagy; Immunology/Inflammation; Membrane Transporter/Ion Channel; NF-??B	Autophagy; IRAK; Mitophagy;ATPase; NF-??B	Autophagy; IRAK; Mitophagy; (Na,K)-ATPase; NF-??B	TRUE	0	SDF(4).sdf	268	C:\Users\yqw52\Desktop
		269	SDF(4).269	2024/1/30 0:36	2024/1/30 0:36	269	M44244	C	10	50	10	T2871	Quercitrin	Quercetin 3-rhamnoside;3-rhamnosyl quercetin;Sophoretin;Meletin;Xanthaurine	Plant	Quercus aliena	Glycosides;Flavonoids	522-12-3	C21H20O11	448.39	Immunology/Inflammation	Others	Others	TRUE	0	SDF(4).sdf	269	C:\Users\yqw52\Desktop
		270	SDF(4).270	2024/1/30 0:36	2024/1/30 0:36	270	M44244	C	11	50	10	T0969	Doramectin	Cyclohexylavermectin B1;Dectomax	Microorganism	N/A	Others	117704-25-3	C50H74O14	899.11	others	Others	antiparasitic	TRUE	0	SDF(4).sdf	270	C:\Users\yqw52\Desktop
		271	SDF(4).271	2024/1/30 0:36	2024/1/30 0:36	271	M44244	D	2	50	10	T2765	Rosmarinic acid	Labiatenic acid;Rosemary acid	Plant	Rosmarinus officinalis	Phenols	20283-92-5	C18H16O8	360.33	Metabolism; Neuroscience; NF-??b	MAO inhibitor;Transferase inhibitor;I??B/IKK	MAO-A; MAO-B; COMT;IKK ??	TRUE	0	SDF(4).sdf	271	C:\Users\yqw52\Desktop
		272	SDF(4).272	2024/1/30 0:36	2024/1/30 0:36	272	M44244	D	3	50	10	T1202	(-)-Cotinine	(S)-Cotinine;NIH-10498;Cotinine;S-(-)-Cotinine	Organism	N/A	Others	486-56-6	C10H12N2O	176.22	Neuroscience	AChR antagonist	Nicotinic Receptor	TRUE	0	SDF(4).sdf	272	C:\Users\yqw52\Desktop
		273	SDF(4).273	2024/1/30 0:36	2024/1/30 0:36	273	M44244	D	4	50	10	T3252	Triacontanol	1-Triacontanol;Triacontan-1-ol;Melissyl alcohol	Animal	N/A	Others	28351-05-5	C30H62O	438.82	Others	Others	Others	FALSE	0	SDF(4).sdf	273	C:\Users\yqw52\Desktop
		274	SDF(4).274	2024/1/30 0:36	2024/1/30 0:36	274	M44244	D	5	50	10	T2815	Puerarin	Kakonein	Plant	Pueraria montana	Glycosides;Flavonoids	3681-99-0	C21H20O9	416.38	Neuroscience	5-HT Receptor	5-HT	TRUE	0	SDF(4).sdf	274	C:\Users\yqw52\Desktop
		275	SDF(4).275	2024/1/30 0:36	2024/1/30 0:36	275	M44244	D	6	50	10	T6391	Acetovanillone	Apocynin;Acetoguaiacone;NSC 2146	Plant	Nerium oleander	Phenols	498-02-2	C9H10O3	166.17	Metabolism	NADPH inhibitor	NADPH oxidase	FALSE	0	SDF(4).sdf	275	C:\Users\yqw52\Desktop
		276	SDF(4).276	2024/1/30 0:36	2024/1/30 0:36	276	M44244	D	7	50	10	T3235	Rebaudioside A	Reb A;Glycoside A3;Stevioside A3;Reb-A 97	Plant	Stevia rebaudiana	Diterpenoids	58543-16-1	C44H70O23	967.01	Others;Metabolism	Others;Glucokinase	Others;??-glucosidase	TRUE	0	SDF(4).sdf	276	C:\Users\yqw52\Desktop
		277	SDF(4).277	2024/1/30 0:36	2024/1/30 0:36	277	M44244	D	8	50	10	T3233	Sophoricoside	Genistein sophoricoside	Plant	Styphnolobium japonicum	Glycosides;Flavonoids	152-95-4	C21H20O10	432.39	Immunology/Inflammation	Others	Others	TRUE	0	SDF(4).sdf	277	C:\Users\yqw52\Desktop
		278	SDF(4).278	2024/1/30 0:36	2024/1/30 0:36	278	M44244	D	9	50	10	T3251	Stachydrine Hydrochloride	N/A	Plant	Leonurus	Alkaloids	4136-37-2	C7H14ClNO2	179.64	NF-??B	NF-??B	NF-??B	TRUE	0	SDF(4).sdf	278	C:\Users\yqw52\Desktop
		279	SDF(4).279	2024/1/30 0:36	2024/1/30 0:36	279	M44244	D	10	50	10	T2947	Indole-3-carbinol	3-Indolemethanol;I3C;Indole-3-Methanol	Plant	N/A	Alkaloids	700-06-1	C9H9NO	147.17	Apoptosis; NF-??b	NF-??B inhibitor; p53 activator	NF-??B; p53	FALSE	0	SDF(4).sdf	279	C:\Users\yqw52\Desktop
		280	SDF(4).280	2024/1/30 0:36	2024/1/30 0:36	280	M44244	D	11	50	10	T2795	Amygdalin	Laetrile	Plant	apricot kernel	Glycosides	29883-15-6	C20H27NO11	457.43	Others	Others	Others	TRUE	0	SDF(4).sdf	280	C:\Users\yqw52\Desktop
		281	SDF(4).281	2024/1/30 0:36	2024/1/30 0:36	281	M44244	E	2	50	10	T1665	Daptomycin	LY146032	Microorganism	N/A	Others	103060-53-3	C72H101N17O26	1620.68	DNA Damage/DNA Repair	DNA/RNA Synthesis inhibitor	DNA synthesis	TRUE	0	SDF(4).sdf	281	C:\Users\yqw52\Desktop
		282	SDF(4).282	2024/1/30 0:36	2024/1/30 0:36	282	M44244	E	3	50	10	T3417	Amentoflavone	Didemethyl-ginkgetin;3',8''-Biapigenin;Amenthoflavone	Plant	Amentotaxus argotaenia	Flavonoid	1617-53-4	C30H18O10	538.46	Endocrinology/Hormones; Immunology/Inflammation; Metabolism; GPCR/G Protein; Neuroscience	COX inhibitor; Opioid Receptor antagonist; P450 antagonist; Phospholipase antagonist	COX; COX-2; ??-opioid receptor; CYP2C9; CYP3A4; PLA2	FALSE	0	SDF(4).sdf	282	C:\Users\yqw52\Desktop
		283	SDF(4).283	2024/1/30 0:36	2024/1/30 0:36	283	M44244	E	4	50	10	T1465	Mupirocin	Pseudomonic acid;BRL-4910A	Microorganism	N/A	Others	12650-69-0	C26H44O9	500.64	DNA Damage/DNA Repair	DNA/RNA Synthesis inhibitor	DNA synthesis	TRUE	0	SDF(4).sdf	283	C:\Users\yqw52\Desktop
		284	SDF(4).284	2024/1/30 0:36	2024/1/30 0:36	284	M44244	E	5	50	10	T2837	Chrysin	5,7-Dihydroxyflavone;NSC 407436;5, 7-Dihydroxyflavone	Plant	Oroxylum indicum	Flavonoid	480-40-0	C15H10O4	254.24	oxidation-reduction;Immunology/Inflammation	Antioxidant;Others	Antioxidant;Others	FALSE	0	SDF(4).sdf	284	C:\Users\yqw52\Desktop
		285	SDF(4).285	2024/1/30 0:36	2024/1/30 0:36	285	M44244	E	6	50	10	Fr13883	3-Methoxyphenylacetic acid	N/A	Microorganism	N/A	Acids and Aldehydes	1798-09-0	C9H10O3	166.18	Others	Others	Others	FALSE	0	SDF(4).sdf	285	C:\Users\yqw52\Desktop
		286	SDF(4).286	2024/1/30 0:36	2024/1/30 0:36	286	M44244	E	7	50	10	T2859	Biochanin A	Olmelin;4-Methylgenistein	Plant	LEGUMINOSAE	Flavonoid	491-80-5	C16H12O5	284.26	Angiogenesis; Metabolism; Neuroscience; JAK/STAT signaling; Tyrosine Kinase/Adaptors	EGFR inhibitor; FAAH inhibitor	EGFR; FAAH (human); FAAH (mouse); FAAH (rat)	FALSE	0	SDF(4).sdf	286	C:\Users\yqw52\Desktop
		287	SDF(4).287	2024/1/30 0:36	2024/1/30 0:36	287	M44244	E	8	50	10	T2O2668	Oleic acid	9Z-Octadecenoic acid;9-cis-Octadecenoic acid;Oleate;9-Octadecenoic Acid;Elaidoic acid;Glycon Wo	Organism	N/A	Lipids	112-80-1	C18H34O2	282.46	Others	Others	Others	FALSE	0	SDF(4).sdf	287	C:\Users\yqw52\Desktop
		288	SDF(4).288	2024/1/30 0:36	2024/1/30 0:36	288	M44244	E	9	50	10	T2P2810	Methyl Linoleate	Linoleic acid methyl ester;Telfairic Acid methyl ester	Plant	N/A	Esters	112-63-0	C19H34O2	294.47	oxidation-reduction	Antioxidant	Antioxidant	FALSE	0	SDF(4).sdf	288	C:\Users\yqw52\Desktop
		289	SDF(4).289	2024/1/30 0:36	2024/1/30 0:36	289	M44244	E	10	50	10	T3S1967	Abrine	L-Abrine;N-ME-Tryptophan	Plant	Abrus precatorius	Alkaloids	21339-55-9	C12H14N2O2	218.25	Others	Others	Others	TRUE	0	SDF(4).sdf	289	C:\Users\yqw52\Desktop
		290	SDF(4).290	2024/1/30 0:36	2024/1/30 0:36	290	M44244	E	11	50	10	T3S1955	7-Ethylcamptothecin	N/A	Plant	Camptotheca acuminata	Alkaloids	78287-27-1	C22H20N2O4	376.41	Others	Others	Others	TRUE	0	SDF(4).sdf	290	C:\Users\yqw52\Desktop
		291	SDF(4).291	2024/1/30 0:36	2024/1/30 0:36	291	M44244	F	2	50	10	TCP2934	5-Methyl-2-furaldehyde	5-Methyl furfural	Plant	Typhonium giganteum Engl.	Miscellaneous	620-02-0	C6H6O2	110.11	Others	Others	Others	FALSE	0	SDF(4).sdf	291	C:\Users\yqw52\Desktop
		292	SDF(4).292	2024/1/30 0:36	2024/1/30 0:36	292	M44244	F	3	50	10	T2O2667	Methyl Oleate	oleic acid methyl ester;Methyl cis-9-Octadecenoate;cis-9-Octadecenoic Acid methyl ester	Organism	N/A	Esters	112-62-9	C19H36O2	296.49	Others	Others	Others	FALSE	0	SDF(4).sdf	292	C:\Users\yqw52\Desktop
		293	SDF(4).293	2024/1/30 0:36	2024/1/30 0:36	293	M44244	F	4	50	10	T5S1988	Isorhamnetin-3-O-glucoside?	Isorhamnetin-3-O-beta-D-Glucoside	Plant	The herbs of Typha orientalis Presl.	Flavonoids	5041-82-7	C22H22O12	478.4	Others	others	RLAR	TRUE	0	SDF(4).sdf	293	C:\Users\yqw52\Desktop
		294	SDF(4).294	2024/1/30 0:36	2024/1/30 0:36	294	M44244	F	5	50	10	T0032	DL-Xylose	(??)-Xylos;Xylose;Hexadecylphosphocholine;(??)-Xylose	Plant	N/A	Saccharides	25990-60-7	C5H10O5	150.13	Others	Others	Others	TRUE	0	SDF(4).sdf	294	C:\Users\yqw52\Desktop
		295	SDF(4).295	2024/1/30 0:36	2024/1/30 0:36	295	M44244	F	6	50	10	TQ0215	Salinomycin sodium salt	Salinomycin sodium;Sodium salinomycin	Microorganism	Streptomyces albus	Others	55721-31-8	C42H65NaO11	772.98	Cytoskeletal Signaling	Wnt/beta-catenin	Wnt/??-catenin	TRUE	0	SDF(4).sdf	295	C:\Users\yqw52\Desktop
		296	SDF(4).296	2024/1/30 0:36	2024/1/30 0:36	296	M44244	F	7	50	10	T0933	Delta-Gluconolactone	D-(+)-Glucono-1,5-lactone;Gluconic acid lactone;Gluconolactone	Animal	N/A	Organooxygen compounds	90-80-2	C6H10O6	178.14	Others	Others	LPH	TRUE	0	SDF(4).sdf	296	C:\Users\yqw52\Desktop
		297	SDF(4).297	2024/1/30 0:36	2024/1/30 0:36	297	M44244	F	8	50	10	T1548	8-Methoxypsoralen	8-MOP;Xanthotoxin;Methoxsalen;NCI-C55903	Plant	Astilbe chinensis (Maxim.) Franch. et Sav.	Coumarins	298-81-7	C12H8O4	216.19	DNA Damage/DNA Repair	DNA Alkylation agonist	DNA	FALSE	0	SDF(4).sdf	297	C:\Users\yqw52\Desktop
		298	SDF(4).298	2024/1/30 0:36	2024/1/30 0:36	298	M44244	F	9	50	10	T1086	Vitamin D2	Calciferol;Ercalciol;Ergocalciferol	Animal	N/A	Miscellaneous	50-14-6	C28H44O	396.65	DNA Damage/DNA Repair; Metabolism	DNA/RNA Synthesis inhibitor; Vitamin inhibitor	DNA polymerase; VD3	TRUE	0	SDF(4).sdf	298	C:\Users\yqw52\Desktop
		299	SDF(4).299	2024/1/30 0:36	2024/1/30 0:36	299	M44244	F	10	50	10	T3033	Deoxycorticosterone acetate	Cortexone acetate;DOC acetate;11-Deoxycorticosterone acetate	Animal	N/A	Others	56-47-3	C23H32O4	372.5	Neuroscience	Adrenergic Receptor	Adrenergic Receptor	TRUE	0	SDF(4).sdf	299	C:\Users\yqw52\Desktop
		300	SDF(4).300	2024/1/30 0:36	2024/1/30 0:36	300	M44244	F	11	50	10	T1067	Amphotericin B	NSC 527017	Microorganism	N/A	Miscellaneous	1397-89-3	C47H73NO17	924.08	Microbiology&Virology	Antibiotic	Antibiotic	TRUE	0	SDF(4).sdf	300	C:\Users\yqw52\Desktop
		301	SDF(4).301	2024/1/30 0:36	2024/1/30 0:36	301	M44244	G	2	50	10	T2182	Scopolamine HBr trihydrate	N/A	Plant	Hyoscyamus niger	Alkaloids	6533-68-2	C17H28BrNO7	438.31	Neuroscience	AChR antagonist	mAChR	TRUE	0	SDF(4).sdf	301	C:\Users\yqw52\Desktop
		302	SDF(4).302	2024/1/30 0:36	2024/1/30 0:36	302	M44244	G	3	50	10	T1003	Tylosin	Tylosin A;Fradizine;Tylocine;Tylosine	Microorganism	N/A	Others	1401-69-0	C46H77NO17	916.1	Microbiology&Virology	Antibiotic	Antibiotic	TRUE	0	SDF(4).sdf	302	C:\Users\yqw52\Desktop
		303	SDF(4).303	2024/1/30 0:36	2024/1/30 0:36	303	M44244	G	4	50	10	T0375	Atropine	DL-Hyoscyamine;Tropine tropate	Plant	Atropa belladonna	Alkaloids	51-55-8	C17H23NO3	289.37	Neuroscience	AChR antagonist	mAChR	TRUE	0	SDF(4).sdf	303	C:\Users\yqw52\Desktop
		304	SDF(4).304	2024/1/30 0:36	2024/1/30 0:36	304	M44244	G	5	50	10	T2901	Daidzin	Daidzein 7-O-glucoside;NPI-031D;Daidzoside;Daidzein 7-glucoside	Plant	Glycine max	Glycosides;Flavonoids	552-66-9	C21H20O9	416.37	Metabolism	Dehydrogenase inhibitor	ALDH-??; ALDH-??	TRUE	0	SDF(4).sdf	304	C:\Users\yqw52\Desktop
		305	SDF(4).305	2024/1/30 0:36	2024/1/30 0:36	305	M44244	G	6	50	10	T2766	Arctiin	Arctigenin-4-glucoside;NSC 315527;Arctii	Plant	Arctium lappa	Glycosides	20362-31-6	C27H34O11	534.55	Metabolism	AdipoR	AdipoR	TRUE	0	SDF(4).sdf	305	C:\Users\yqw52\Desktop
		306	SDF(4).306	2024/1/30 0:36	2024/1/30 0:36	306	M44244	G	7	50	10	T3857	magnolin	(+)-Magnolin	Plant	Magnolia biondii	Lignans	31008-18-1	C23H28O7	416.47	MAPK	ERK inhibitor	ERK1; ERK2	TRUE	0	SDF(4).sdf	306	C:\Users\yqw52\Desktop
		307	SDF(4).307	2024/1/30 0:36	2024/1/30 0:36	307	M44244	G	8	50	10	T0281	Meclocycline sulfosalicylate salt	Mecloderm;Meclutin;Meclan Cream	Microorganism	N/A	Others	73816-42-9	C22H21ClN2O8??C7H6O6S	695.05	Microbiology/virology	Antibiotic	antibiotic	TRUE	0	SDF(4).sdf	307	C:\Users\yqw52\Desktop
		308	SDF(4).308	2024/1/30 0:36	2024/1/30 0:36	308	M44244	G	9	50	10	T4107	4-Pyridoxic Acid	Pyridoxic Acid;4-Pyridoxinsaeure	Animal	N/A	Pyridines and derivatives	82-82-6	C8H9NO4	183.16	Metabolism	Vitamin	VB6	FALSE	0	SDF(4).sdf	308	C:\Users\yqw52\Desktop
		309	SDF(4).309	2024/1/30 0:36	2024/1/30 0:36	309	M44244	G	10	50	10	T4439	Choline glycerophosphate	Alpha-GPC;L-??-GPC;Choline Alfoscerate;sn-Glycero-3-phosphocholine;Glycerophosphocholine;Glycerophosphorylcholine	Animal	N/A	Choline	28319-77-9	C8H20NO6P	257.22	Neuroscience	AChR	AChE	TRUE	0	SDF(4).sdf	309	C:\Users\yqw52\Desktop
		310	SDF(4).310	2024/1/30 0:36	2024/1/30 0:36	310	M44244	G	11	50	10	TJS0312	7-hydroxy-4-methyl-8-nitrocoumarin	N/A	Plant	Glycinemax??L.??merr	Alkaloids	19037-69-5	C10H7NO5	221.16	Others	Others	Others	FALSE	0	SDF(4).sdf	310	C:\Users\yqw52\Desktop
		311	SDF(4).311	2024/1/30 0:36	2024/1/30 0:36	311	M44244	H	2	50	10	TJS0311	Ethyl coumarin-3-carboxylate	Ethyl 2-Oxo-2H-Chromene-3-Carboxylate;3-Ethoxycarbonylcoumarin;3-Carbethoxycoumarin	Plant	Glycinemax??L.??merr	Coumarins	1846-76-0	C12H10O4	218.2	Others	Others	Others	FALSE	0	SDF(4).sdf	311	C:\Users\yqw52\Desktop
		312	SDF(4).312	2024/1/30 0:36	2024/1/30 0:36	312	M44244	H	3	50	10	T2S0973	2-Methoxycinnamic acid	AI3-11206;o-Methoxycinnamic acid	Plant	Cassia angustifolia	Phenylpropanoids	6099/3/2	C10H10O3	178.18	Others	Others	Others	FALSE	0	SDF(4).sdf	312	C:\Users\yqw52\Desktop
		313	SDF(4).313	2024/1/30 0:36	2024/1/30 0:36	313	M44244	H	4	50	10	T2S2108	Coixol	6-MBOA;6-Methoxy-2-benzoxazolinone;6-methoxybenzoxazolone;MBOA	Plant	Coix lacryma-jobi	Alkaloids	532-91-2	C8H7NO3	165.14	Others	Others	Others	FALSE	0	SDF(4).sdf	313	C:\Users\yqw52\Desktop
		314	SDF(4).314	2024/1/30 0:36	2024/1/30 0:36	314	M44244	H	5	50	10	TJS2190	Nordihydroguaiaretic acid	NDGA;Dihydronorguaiaretic Acid	Plant	Guaiacum	Phenols	500-38-9	C18H22O4	302.37	oxidation-reduction	Antioxidant	Antioxidant	FALSE	0	SDF(4).sdf	314	C:\Users\yqw52\Desktop
		315	SDF(4).315	2024/1/30 0:36	2024/1/30 0:36	315	M44244	H	6	50	10	TJO2758	D-Glucuronic acid	Aldehydo-D-Glucuronic Acid	Organism	N/A	Carbohydrates	6556/12/3	C6H10O7	194.13	Others	Others	Others	TRUE	0	SDF(4).sdf	315	C:\Users\yqw52\Desktop
		316	SDF(4).316	2024/1/30 0:36	2024/1/30 0:36	316	M44244	H	7	50	10	T3P2904	Linolenic acid	Alpha-Linolenic Acid	Plant	N/A	Lipids	463-40-1	C18H30O2	278.43	Others	Others	Others	FALSE	0	SDF(4).sdf	316	C:\Users\yqw52\Desktop
		317	SDF(4).317	2024/1/30 0:36	2024/1/30 0:36	317	M44244	H	8	50	10	T3S0507	Homovanillic acid	Vanilacetic acid;Vanillacetic acid;Homovaniuic acid	Plant	Ilex	Phenols	306-08-1	C9H10O4	182.17	Others	Others	Others	FALSE	0	SDF(4).sdf	317	C:\Users\yqw52\Desktop
		318	SDF(4).318	2024/1/30 0:36	2024/1/30 0:36	318	M44244	H	9	50	10	T20005	Isopropyl myristate	Stepan D-50;FEMA No. 3556;HSDB 626;IPM;Isomyst;NSC 406280	Plant	Allium cepa ;garden onion	Others	110-27-0	C17H34O2	270.45	Others	Others	Others	FALSE	0	SDF(4).sdf	318	C:\Users\yqw52\Desktop
		319	SDF(4).319	2024/1/30 0:36	2024/1/30 0:36	319	M44244	H	10	50	10	TJS0315	7,8-Dihydroxy-4-methylcoumarin	7,8-Dihydroxy-4-methylcoumarin;DHMC;4-Methyldaphnetin	Plant	Glycinemax??L.??merr	Coumarins	2107-77-9	C10H8O4	192.17	Metabolism	Lipoxygenase	5-Lipoxygenase	FALSE	0	SDF(4).sdf	319	C:\Users\yqw52\Desktop
		320	SDF(4).320	2024/1/30 0:36	2024/1/30 0:36	320	M44244	H	11	50	10	TMS2262	(-)-CAMPHOR	L-Camphor	Plant	Cinnamomum camphora	Ketone	464-48-2	C10H16O	152.23	Others	Others	Others	TRUE	0	SDF(4).sdf	320	C:\Users\yqw52\Desktop
		321	SDF(4).321	2024/1/30 0:36	2024/1/30 0:36	321	M44245	A	2	50	10	T2S2003	Phlorizin dihydrate	Phloridzin dihydrate	Plant	Prunus armeniaca	Chalcones	7061-54-3	C21H26O11	454.42	DNA Damage/DNA Repair	Others	Others	TRUE	0	SDF(4).sdf	321	C:\Users\yqw52\Desktop
		322	SDF(4).322	2024/1/30 0:36	2024/1/30 0:36	322	M44245	A	3	50	10	T3783	Fraxin	Fraxoside;Fraxetin-8-O-glucoside;Paviin	Plant	Fraxinus chinensis Roxb.	Coumarins	524-30-1	C16H18O10	370.31	Others	Others inhibitor	mURAT1 or mGLUT9	TRUE	0	SDF(4).sdf	322	C:\Users\yqw52\Desktop
		323	SDF(4).323	2024/1/30 0:36	2024/1/30 0:36	323	M44245	A	4	50	10	TMS2181	trans-Zeatin	(E)-Zeatin	Plant	Zea mays	Purines	1637-39-4	C10H13N5O	219.24	MAPK/ERK Pathway; Stem Cell/Wnt	ERK; MEK	ERK; MEK	FALSE	0	SDF(4).sdf	323	C:\Users\yqw52\Desktop
		324	SDF(4).324	2024/1/30 0:36	2024/1/30 0:36	324	M44245	A	5	50	10	TCO2745	Cyclic AMP	Cyclic 3',5'-monophosphate adenosine;Adenosine 3',5'-cyclophosphate;cAMP;Adenosine Cyclophosphate;3',5'-AMP	Organism	N/A	Miscellaneous	60-92-4	C10H12N5O6P	329.2	Others	Others	Others	TRUE	0	SDF(4).sdf	324	C:\Users\yqw52\Desktop
		325	SDF(4).325	2024/1/30 0:36	2024/1/30 0:36	325	M44245	A	6	50	10	T2S0357	6-Hydroxycoumarin	6-hydroxychromen-2-one	Plant	Glycinemax??L.??merr	Coumarins	6093-68-1	C9H6O3	162.14	others	others	CA9, CA12	FALSE	0	SDF(4).sdf	325	C:\Users\yqw52\Desktop
		326	SDF(4).326	2024/1/30 0:36	2024/1/30 0:36	326	M44245	A	7	50	10	TWA2417	Sodium taurocholate hydrate	Taurocholate Sodium	Animal	N/A	Lipids	145-42-6	C26H44NNaO7S.xH2O	537.68	Others	Others	Others	TRUE	0	SDF(4).sdf	326	C:\Users\yqw52\Desktop
		327	SDF(4).327	2024/1/30 0:36	2024/1/30 0:36	327	M44245	A	8	50	10	T3151	Brassinolide	Brassin lactone;24-Epibrassinolide	Plant	Brassica napus	Steroids	72962-43-7	C28H48O6	480.68	Others	Others	plant growth modulator	TRUE	0	SDF(4).sdf	327	C:\Users\yqw52\Desktop
		328	SDF(4).328	2024/1/30 0:36	2024/1/30 0:36	328	M44245	A	9	50	10	TMO2681	Xanthosine	Xanthine riboside;9-Beta-D-Ribofuranosylxanthine	Organism	N/A	Glycosides	146-80-5	C10H12N4O6	284.22	Others	Others	Others	TRUE	0	SDF(4).sdf	328	C:\Users\yqw52\Desktop
		329	SDF(4).329	2024/1/30 0:36	2024/1/30 0:36	329	M44245	A	10	50	10	TMM2618	Gibberllin A7	Gibberellin A7;Gibberllin 7	Microorganism	N/A	Esters	510-75-8	C19H22O5	330.38	Others	Others	Others	TRUE	0	SDF(4).sdf	329	C:\Users\yqw52\Desktop
		330	SDF(4).330	2024/1/30 0:36	2024/1/30 0:36	330	M44245	A	11	50	10	TMO2685	10-Hydroxydecanoic Acid	NSC 15139	Organism	N/A	Carboxylic Acids	1679-53-4	C10H20O3	188.26	Microbiology&virology	Antibacterial	Antibacterial	FALSE	0	SDF(4).sdf	330	C:\Users\yqw52\Desktop
		331	SDF(4).331	2024/1/30 0:36	2024/1/30 0:36	331	M44245	B	2	50	10	TJO2795	D-(+)-Galacturonic acid	N/A	Organism	N/A	Carboxylic Acids	91510-62-2	C6H12O8	212.15	Others	Others	Others	TRUE	0	SDF(4).sdf	331	C:\Users\yqw52\Desktop
		332	SDF(4).332	2024/1/30 0:36	2024/1/30 0:36	332	M44245	B	3	50	10	TMS2179	Zeatin	N/A	Plant	Zea mays	Purines	13114-27-7	C10H13N5O	219.24	Others	Others	Others	FALSE	0	SDF(4).sdf	332	C:\Users\yqw52\Desktop
		333	SDF(4).333	2024/1/30 0:36	2024/1/30 0:36	333	M44245	B	4	50	10	T5S0802	Palmatine	Berbericinine;Burasaine	Plant	Coptis chinensis	Alkaloids	3486-67-7	C21H22NO4+	352.4	Others;Neuroscience	Others;AChR	Others;AChE;BChE	FALSE	0	SDF(4).sdf	333	C:\Users\yqw52\Desktop
		334	SDF(4).334	2024/1/30 0:36	2024/1/30 0:36	334	M44245	B	5	50	10	TMS1830	5'-IMP disodium salt	Disodium 5'-Inosinate;Sodium Inosinate;Disodium Inosinate	Plant	Beta vulgaris	Glycosides	4691-65-0	C10H11N4NaO8P-	392.17	Others	Others	Others	TRUE	0	SDF(4).sdf	334	C:\Users\yqw52\Desktop
		335	SDF(4).335	2024/1/30 0:36	2024/1/30 0:36	335	M44245	B	6	50	10	T3S1068	Oxyresveratrol	trans-Oxyresveratrol;Tetrahydroxystilbene;2,3',4,5'-tetrahydroxystilbene	Plant	Veratrum nigrum	Phenols	29700-22-9	C14H12O4	244.24	Proteases/Proteasome	Tyrosinase	Tyrosinase	FALSE	0	SDF(4).sdf	335	C:\Users\yqw52\Desktop
		336	SDF(4).336	2024/1/30 0:36	2024/1/30 0:36	336	M44245	B	7	50	10	T3380	Homoharringtonine	HHT;Omacetaxine mepesuccinate;Ceflatonin;Myelostat	Plant	Cephalotaxus fortunei	Alkaloids	26833-87-4	C29H39NO9	545.61	JAK/STAT signaling; Stem Cells	STAT inhibitor	STAT3	TRUE	0	SDF(4).sdf	336	C:\Users\yqw52\Desktop
		337	SDF(4).337	2024/1/30 0:36	2024/1/30 0:36	337	M44245	B	8	50	10	TMS2182	Trans-Zeatin Riboside	Zeatin Riboside;Ribosylzeatin	Plant	Zea mays	Glycosides	6025-53-2	C15H21N5O5	351.36	Others	Others	Others	TRUE	0	SDF(4).sdf	337	C:\Users\yqw52\Desktop
		338	SDF(4).338	2024/1/30 0:36	2024/1/30 0:36	338	M44245	B	9	50	10	T6723	Voglibose	AO 128;Glustat;Basen	Organism	N/A	Others	83480-29-9	C10H21NO7	267.28	Metabolism	Glucokinase modulator	??-glucosidase	TRUE	0	SDF(4).sdf	338	C:\Users\yqw52\Desktop
		339	SDF(4).339	2024/1/30 0:36	2024/1/30 0:36	339	M44245	B	10	50	10	T5S0168	Atractylenolide II	Asterolide;2-Atractylenolide	Plant	Atractylodes macrocephala Koidz.	Sesquiterpenoids	73069-14-4	C15H20O2	232.32	JAK/STAT signaling;MAPK;PI3K/Akt/mTOR signaling	STAT;p38 MAPK;ERK;Akt	STAT3 inhibitor;p38 activator;ERK inhibitor;Akt inhibitor	TRUE	0	SDF(4).sdf	339	C:\Users\yqw52\Desktop
		340	SDF(4).340	2024/1/30 0:36	2024/1/30 0:36	340	M44245	B	11	50	10	T5293	Maltotriose	D-Maltotriose;Amylotriose	Animal	N/A	Organooxygen compounds	1109-28-0	C18H32O16	504.44	Others	Others	Others	TRUE	0	SDF(4).sdf	340	C:\Users\yqw52\Desktop
		341	SDF(4).341	2024/1/30 0:36	2024/1/30 0:36	341	M44245	C	2	50	10	T5266	Glycerol Tri-n-octanoate	trioctanoin;tricaprylic glyceride;Glyceryl trioctanoate	Animal	N/A	Glycerolipids	538-23-8	C27H50O6	470.68	Others	Others	Others	FALSE	0	SDF(4).sdf	341	C:\Users\yqw52\Desktop
		342	SDF(4).342	2024/1/30 0:36	2024/1/30 0:36	342	M44245	C	3	50	10	T7472	7-Hydroxyflavone	N/A	Plant	Acacia farnesiana.	Flavonoids	6665-86-7	C15H10O3	238.24	Metabolism	P450	CYP1A2	FALSE	0	SDF(4).sdf	342	C:\Users\yqw52\Desktop
		343	SDF(4).343	2024/1/30 0:36	2024/1/30 0:36	343	M44245	C	4	50	10	T3896	Shanzhiside methyl ester	N/A	Plant	Gardenia jasminoides	Iridoids	64421-28-9	C17H26O11	406.38	GPCR/G Protein	Glucagon Receptor	GLP-1	TRUE	0	SDF(4).sdf	343	C:\Users\yqw52\Desktop
		344	SDF(4).344	2024/1/30 0:36	2024/1/30 0:36	344	M44245	C	5	50	10	T6S1292	Levistilide A	Diligustilide;Levistolide A	Plant	Angelica pubescens	Miscellaneous	88182-33-6	C24H28O4	380.48	Others	Others	Others	TRUE	0	SDF(4).sdf	344	C:\Users\yqw52\Desktop
		345	SDF(4).345	2024/1/30 0:36	2024/1/30 0:36	345	M44245	C	6	50	10	T2959	Ginsenoside Rh2	20(S)-Rh2;20(S)-Ginsenoside Rh2;20S-Ginsenoside Rh2	Plant	Panax ginseng	Glycosides	78214-33-2	C36H62O8	622.87	Angiogenesis; JAK/STAT signaling; Tyrosine Kinase/Adaptors	EGFR inhibitor	EGFR	TRUE	0	SDF(4).sdf	345	C:\Users\yqw52\Desktop
		346	SDF(4).346	2024/1/30 0:36	2024/1/30 0:36	346	M44245	C	7	50	10	T3820	Iridin	Lridin	Plant	Belamcanda chinensis (L.) DC.	Flavonoids	491-74-7	C24H26O13	522.46	Others	Others	Others	TRUE	0	SDF(4).sdf	346	C:\Users\yqw52\Desktop
		347	SDF(4).347	2024/1/30 0:36	2024/1/30 0:36	347	M44245	C	8	50	10	T4971	5'-DEOXYADENOSINE	5??-dAdo	Animal	N/A	5'-deoxyribonucleosides	4754-39-6	C10H13N5O3	251.24	Metabolism	Endogenous Metabolite	Human Endogenous Metabolite	TRUE	0	SDF(4).sdf	347	C:\Users\yqw52\Desktop
		348	SDF(4).348	2024/1/30 0:36	2024/1/30 0:36	348	M44245	C	9	50	10	T5278	5-Hydroxymethyl-2-furancarboxylic acid	Sumiki's acid;5-(Hydroxymethyl)-2-furoic acid	Animal	N/A	Furans	6338-41-6	C6H6O4	142.11	Others	Others	Others	FALSE	0	SDF(4).sdf	348	C:\Users\yqw52\Desktop
		349	SDF(4).349	2024/1/30 0:36	2024/1/30 0:36	349	M44245	C	10	50	10	T5259	Glycochenodeoxycholic acid sodium salt	GCDCA;Sodium glycochenodeoxycholate	Animal	N/A	Steroids and steroid derivatives	16564-43-5	C26H42NNaO5	471.61	Others	Others	Others	TRUE	0	SDF(4).sdf	349	C:\Users\yqw52\Desktop
		350	SDF(4).350	2024/1/30 0:36	2024/1/30 0:36	350	M44245	C	11	50	10	T3136	Methylcobalamin	CH3-B12;Brassinolide;Vancomin;Methycobal;Cobametin;Methyl vitamin B12	Organism	N/A	Others	13422-55-4	C63H91CoN13O14P	1344.38	Metabolism	Vitamin	Vitamin	TRUE	0	SDF(4).sdf	350	C:\Users\yqw52\Desktop
		351	SDF(4).351	2024/1/30 0:36	2024/1/30 0:36	351	M44245	D	2	50	10	T3313	D-Luciferin	Firefly luciferin;D-(-)-Luciferin	Insect	insect	Others	2591-17-5	C11H8N2O3S2	280.32	Others	Others	Others	TRUE	0	SDF(4).sdf	351	C:\Users\yqw52\Desktop
		352	SDF(4).352	2024/1/30 0:36	2024/1/30 0:36	352	M44245	D	3	50	10	T5280	3-Chloro-L-Tyrosine	3-Chlorotyrosine;Chlorotyrosine	Animal	N/A	Carboxylic acids and derivatives	7423-93-0	C9H10ClNO3	215.63	Others	Others	Others	TRUE	0	SDF(4).sdf	352	C:\Users\yqw52\Desktop
		353	SDF(4).353	2024/1/30 0:36	2024/1/30 0:36	353	M44245	D	4	50	10	T5283	NADH, disodium salt hydrate	Disodium NADH;NADH disodium salt	Animal	N/A	Carboxylic acids and derivatives	606-68-8	C21H27N7Na2O14P2	709.4	Others	Others	Others	TRUE	0	SDF(4).sdf	353	C:\Users\yqw52\Desktop
		354	SDF(4).354	2024/1/30 0:36	2024/1/30 0:36	354	M44245	D	5	50	10	T5272	3-(3-Methoxyphenyl)propionic acid	3-Methoxyhydrocinnamic acid	Animal	N/A	Phenylpropanoic acids	10516-71-9	C10H12O3	180.2	Others	Others	Others	FALSE	0	SDF(4).sdf	354	C:\Users\yqw52\Desktop
		355	SDF(4).355	2024/1/30 0:36	2024/1/30 0:36	355	M44245	D	6	50	10	T5558	Chelidonic acid	Jerva acid;Jervaic acid;??-Pyrone-2,6-dicarboxylic acid	Plant	Chelidonium majus Linn.	Miscellaneous	99-32-1	C7H4O6	184.1	Proteases/Proteasome; NF-??B	Caspase; NF-??B	Caspase-1;NF-??B	FALSE	0	SDF(4).sdf	355	C:\Users\yqw52\Desktop
		356	SDF(4).356	2024/1/30 0:36	2024/1/30 0:36	356	M44245	D	7	50	10	T7344	SDMA	Symmetric dimethylarginine;NG,NG'-Dimethyl-L-arginine	Animal	N/A	Others	30344-00-4	C8H18N4O2	202.25	Metabolism	Endogenous Metabolite	Human Endogenous Metabolite	TRUE	0	SDF(4).sdf	356	C:\Users\yqw52\Desktop
		357	SDF(4).357	2024/1/30 0:36	2024/1/30 0:36	357	M44245	D	8	50	10	T5225	Hypotaurine	2-Aminoethanesulfinic acid;2-Aminoethylsulfinic acid	Animal	N/A	Sulfinic acids and derivatives	300-84-5	C2H7NO2S	109.15	Membrane transporter/Ion channel	Chloride channel	Glycine receptor	FALSE	0	SDF(4).sdf	357	C:\Users\yqw52\Desktop
		358	SDF(4).358	2024/1/30 0:36	2024/1/30 0:36	358	M44245	D	9	50	10	T5257	L-Homocitrulline	Homocitrulline;Homo-L-citrulline	Animal	N/A	Carboxylic acids and derivatives	1190-49-4	C7H15N3O3	189.21	Others	Others	Others	TRUE	0	SDF(4).sdf	358	C:\Users\yqw52\Desktop
		359	SDF(4).359	2024/1/30 0:36	2024/1/30 0:36	359	M44245	D	10	50	10	T5227	Glycerol Tridecanoate	Glyceryl tridecanoate;Tricaprin;Tridecanoin;Glycerol tricaprate;TG(10:0/10:0/10:0)	Animal	N/A	Glycerolipids	621-71-6	C33H62O6	554.85	Others	Others	Others	FALSE	0	SDF(4).sdf	359	C:\Users\yqw52\Desktop
		360	SDF(4).360	2024/1/30 0:36	2024/1/30 0:36	360	M44245	D	11	50	10	T7357	(S)-b-aminoisobutyric acid	N/A	Animal	N/A	Others	4249-19-8	C4H9NO2	103.12	Metabolism	Endogenous Metabolite	Human Endogenous Metabolite	TRUE	0	SDF(4).sdf	360	C:\Users\yqw52\Desktop
		361	SDF(4).361	2024/1/30 0:36	2024/1/30 0:36	361	M44245	E	2	50	10	T5798	euphorbiafactor L2	N/A	Plant	Euphorbia pekinensis Rupr	Diterpenoids	218916-51-9	C38H42O9??	642.7	NF-??B	NF-??B	NF-??B	TRUE	0	SDF(4).sdf	361	C:\Users\yqw52\Desktop
		362	SDF(4).362	2024/1/30 0:36	2024/1/30 0:36	362	M44245	E	3	50	10	T1507	Streptozocin	U 9889;Streptozotocin;NSC-85998;STZ	Microorganism	N/A	Miscellaneous	18883-66-4	C8H15N3O7	265.22	DNA Damage/DNA Repair	DNA Alkylation inducer	DNA alkylator	TRUE	0	SDF(4).sdf	362	C:\Users\yqw52\Desktop
		363	SDF(4).363	2024/1/30 0:36	2024/1/30 0:36	363	M44245	E	4	50	10	T2836	Isorhamnetin	3'-Methylquercetin;3-methylquercetin;3'-Methoxyquercetin;Isorhamnetol	Plant	Ginkgo biloba	Flavonoid	480-19-3	C16H12O7	316.27	MAPK; PI3K/Akt/mTOR	MEK; PI3K	MEK; PI3K	FALSE	0	SDF(4).sdf	363	C:\Users\yqw52\Desktop
		364	SDF(4).364	2024/1/30 0:36	2024/1/30 0:36	364	M44245	E	5	50	10	T3056	Bavachinin	Bavachinin A;7-O-Methylbavachin	Plant	Psoralea corylifolia	Flavonoid	19879-30-2	C21H22O4	338.4	Metabolism; DNA Damage/DNA Repair	PPAR	PPAR	TRUE	0	SDF(4).sdf	364	C:\Users\yqw52\Desktop
		365	SDF(4).365	2024/1/30 0:36	2024/1/30 0:36	365	M44245	E	6	50	10	T2897	(??)-Shikonin	Anchusin;Alkanet extract;Anchusa acid	Plant	Lithospermum erythrorhizon Sieb. et Zucc.	Ketone	54952-43-1	C16H16O5	288.29	Others	Others	Others	FALSE	0	SDF(4).sdf	365	C:\Users\yqw52\Desktop
		366	SDF(4).366	2024/1/30 0:36	2024/1/30 0:36	366	M44245	E	7	50	10	T6395	Astragaloside A	Astragalin A;Astramembrannin I	Plant	Astragalus membranaceus	Others	83207-58-3	C41H68O14	784.97	Membrane transporter/Ion channel	Calcium Channel	Calcium Channel	TRUE	0	SDF(4).sdf	366	C:\Users\yqw52\Desktop
		367	SDF(4).367	2024/1/30 0:36	2024/1/30 0:36	367	M44245	E	8	50	10	T5226	2-Methylhippuric acid	2-(2-Methylbenzamido)acetic acid;N-(O-Toluoyl)glycine;O-Toluric acid	Animal	N/A	Benzene and substituted derivatives	42013-20-7	C10H11NO3	193.2	Others	Others	Others	FALSE	0	SDF(4).sdf	367	C:\Users\yqw52\Desktop
		368	SDF(4).368	2024/1/30 0:36	2024/1/30 0:36	368	M44245	E	9	50	10	T5287	N-Acetyl-L-aspartic acid	AC-ASP-OH;N-Acetylaspartic acid	Animal	N/A	Carboxylic acids and derivatives	997-55-7	C6H9NO5	175.14	Others	Others	Others	TRUE	0	SDF(4).sdf	368	C:\Users\yqw52\Desktop
		369	SDF(4).369	2024/1/30 0:36	2024/1/30 0:36	369	M44245	E	10	50	10	T2854	Forsythin	Phillyrin	Plant	Forsythia suspensa	Glycosides	487-41-2	C27H34O11	534.56	PI3K/Akt/mTOR signaling	AMPK	AMPK	TRUE	0	SDF(4).sdf	369	C:\Users\yqw52\Desktop
		370	SDF(4).370	2024/1/30 0:36	2024/1/30 0:36	370	M44245	E	11	50	10	T2179	Triptolide	PG490;NSC 163062	Plant	Tripterygium wilfordii	Terpenoids	38748-32-2	C20H24O6	360.4	Cytoskeletal Signaling; Apoptosis; Metabolism	HSP inhibitor; Mdm2 inhibitor	heat shock factor (HSF1)( in ALL cell lines); Mdm2	TRUE	0	SDF(4).sdf	370	C:\Users\yqw52\Desktop
		371	SDF(4).371	2024/1/30 0:36	2024/1/30 0:36	371	M44245	F	2	50	10	T4969	Guanosine 5'-triphosphate trisodium salt	5'-GTP trisodium salt;GTP Trisodium salt	Animal	N/A	Purine nucleotides	36051-31-7	C10H15N5Na3O15P3	607.14	Metabolism	Endogenous Metabolite	Human Endogenous Metabolite	TRUE	0	SDF(4).sdf	371	C:\Users\yqw52\Desktop
		372	SDF(4).372	2024/1/30 0:36	2024/1/30 0:36	372	M44245	F	3	50	10	T5269	N-Acetyl-L-ornithine	N-Acetylornithine;Acetyl-ornithine	Animal	N/A	Carboxylic acids and derivatives	6205/8/9	C7H14N2O3	174.2	Others	Others	Others	TRUE	0	SDF(4).sdf	372	C:\Users\yqw52\Desktop
		373	SDF(4).373	2024/1/30 0:36	2024/1/30 0:36	373	M44245	F	4	50	10	TWS1563	Incensole	N/A	Plant	Boswellia carterii Birdw.	Diterpenoids	22419-74-5	C20H34O2	306.49	Others	Others	Others	TRUE	0	SDF(4).sdf	373	C:\Users\yqw52\Desktop
		374	SDF(4).374	2024/1/30 0:36	2024/1/30 0:36	374	M44245	F	5	50	10	T5217	Phenyl-ac-Gly-OH	Phenylacetyl glycine;Phenaceturic acid	Animal	N/A	Carboxylic acids and derivatives	500-98-1	C10H11NO3	193.2	Others	Others	Others	FALSE	0	SDF(4).sdf	374	C:\Users\yqw52\Desktop
		375	SDF(4).375	2024/1/30 0:36	2024/1/30 0:36	375	M44245	F	6	50	10	T5254	Glycodeoxycholic acid sodium salt	Glycodeoxycholate Sodium;Sodium glycyldeoxycholate;Sodium glycodeoxycholate	Animal	N/A	Steroids and steroid derivatives	16409-34-0	C26H42NNaO5	471.61	Others	Others	Others	TRUE	0	SDF(4).sdf	375	C:\Users\yqw52\Desktop
		376	SDF(4).376	2024/1/30 0:36	2024/1/30 0:36	376	M44245	F	7	50	10	T4702	(3-Carboxypropyl)trimethylammonium chlor	(3-Carboxypropyl)trimethylammonium chloride;??-Butyrobetaine hydrochloride	Animal	N/A	Others	6249-56-5	C7H16ClNO2	181.66	Metabolism	Endogenous Metabolite	Endogenous Metabolite	FALSE	0	SDF(4).sdf	376	C:\Users\yqw52\Desktop
		377	SDF(4).377	2024/1/30 0:36	2024/1/30 0:36	377	M44245	F	8	50	10	T2845	Imperatorin	Ammidin;Marmelosin;Pentosalen;8-Isoamylenoxypsoralen;8-Isopentenyloxypsoralene	Plant	Cnidium monnieri	Phenylpropanoids	482-44-0	C16H14O4	270.29	Membrane transporter/Ion channel; Neuroscience; NF-??b	AChR inhibitor; NOD inhibitor; TRP/TRPV Channel agonist	BChE; NO synthesis; TRPV1	FALSE	0	SDF(4).sdf	377	C:\Users\yqw52\Desktop
		378	SDF(4).378	2024/1/30 0:36	2024/1/30 0:36	378	M44245	F	9	50	10	T6943	Picropodophyllin	PPP;AXL1717;Picropodophyllin (PPP);Picropodophyllotoxin	Plant	Dysosma Woodson	Lignans	477-47-4	C22H22O8	414.41	Tyrosine Kinase/Adaptors	IGF-1R inhibitor	IGF-1R	TRUE	0	SDF(4).sdf	378	C:\Users\yqw52\Desktop
		379	SDF(4).379	2024/1/30 0:36	2024/1/30 0:36	379	M44245	F	10	50	10	T5213	Lithium potassium acetyl phosphate	Acetylphosphoric acid	Animal	N/A	Organic phosphoric acids and derivatives	94249-01-1	C2H3KLiO5P	184.05	Others	Others	Others	FALSE	0	SDF(4).sdf	379	C:\Users\yqw52\Desktop
		380	SDF(4).380	2024/1/30 0:36	2024/1/30 0:36	380	M44245	F	11	50	10	T3339	Sophoridine	5-Epidihydrosophocarpine;Dihydro-5-episophocarpine	Plant	Sophora alopecuroides L	Alkaloids	6882-68-4	C15H24N2O	248.36	DNA Damage/DNA Repair	Topoisomerase inhibitor	Topo I	TRUE	0	SDF(4).sdf	380	C:\Users\yqw52\Desktop
		381	SDF(4).381	2024/1/30 0:36	2024/1/30 0:36	381	M44245	G	2	50	10	T4859	rac-Glycerol 1-myristate	Monomyristin;Glyceryl myristate;2,3-Dihydroxypropyl tetradecanoate	Animal	N/A	Others	589-68-4	C17H34O4	302.45	Others	Others	Others	FALSE	0	SDF(4).sdf	381	C:\Users\yqw52\Desktop
		382	SDF(4).382	2024/1/30 0:36	2024/1/30 0:36	382	M44245	G	3	50	10	T3324	Lycorine	Galanthidine;Amarylline;Narcissine;Licorine;Belamarine	Plant	Lycoris radiata	Alkaloids	476-28-8	C16H17NO4	287.31	Neuroscience	AChR	AChR	TRUE	0	SDF(4).sdf	382	C:\Users\yqw52\Desktop
		383	SDF(4).383	2024/1/30 0:36	2024/1/30 0:36	383	M44245	G	4	50	10	T3321	Oleanonic?Acid	3-Oxooleanolic acid;Oleanonic acid;3-Ketooleanolic Acid;3-Oxoolean-12-en-28-oic Acid	Plant	Ligustrum Lucidum	Triterpenoids	17990-42-0	C30H46O3	454.69	Microbiology&Virology	HIV Protease	HIV	TRUE	0	SDF(4).sdf	383	C:\Users\yqw52\Desktop
		384	SDF(4).384	2024/1/30 0:36	2024/1/30 0:36	384	M44245	G	5	50	10	T3325	Liquiritigenin	4',7-Dihydroxyflavanone	Plant	Glycyrrhiza uralensis	Flavonoid	578-86-9	C15H12O4	256.25	Endocrinology/Hormones	Estrogen/progestogen Receptor agonist	ER??	TRUE	0	SDF(4).sdf	384	C:\Users\yqw52\Desktop
		385	SDF(4).385	2024/1/30 0:36	2024/1/30 0:36	385	M44245	G	6	50	10	T3328	Angelic Acid	(Z)-2-Methylbut-2-enoic acid;2-Methylisocrotonic acid;cis-2-Methyl-2-butenoic acid	Plant	Angelica pubescens	Miscellaneous	565-63-9	C5H8O2	100.12	Others	Others	Others	FALSE	0	SDF(4).sdf	385	C:\Users\yqw52\Desktop
		386	SDF(4).386	2024/1/30 0:36	2024/1/30 0:36	386	M44245	G	7	50	10	T6212	Combretastatin A4	CRC 87-09;CA4	Plant	Salicaceae	Others	117048-59-6	C18H20O5	316.35	Cytoskeletal Signaling	Microtubule Associated inhibitor	Tubulin ??	FALSE	0	SDF(4).sdf	386	C:\Users\yqw52\Desktop
		387	SDF(4).387	2024/1/30 0:36	2024/1/30 0:36	387	M44245	G	8	50	10	T20712	Conessine	Conessinum;Konessin;Neriine;Roquessine;Wrightine	Plant	Holarrbena antidysenterica	Alkaloids	546-06-5	C24H40N2	356.59	GPCR/G Protein; Immunology/Inflammation; Neuroscience	Histamine Receptor	H3 receptor	TRUE	0	SDF(4).sdf	387	C:\Users\yqw52\Desktop
		388	SDF(4).388	2024/1/30 0:36	2024/1/30 0:36	388	M44245	G	9	50	10	T3232	Higenamine?Hydrochloride	Higenamine hydrochloride;norcoclaurine HCl;(+-)-Demethylcoclaurine hydrochloride;Demethylcoclaurine hydrochloride;Higenamine HCl	Plant	Aconitum	Alkaloids	11041-94-4	C16H17NO3??HCl	307.77	Neuroscience	Adrenergic Receptor	??2-adrenergic receptor	FALSE	0	SDF(4).sdf	388	C:\Users\yqw52\Desktop
		389	SDF(4).389	2024/1/30 0:36	2024/1/30 0:36	389	M44245	G	10	50	10	T5289	N-Acetyl-L-arginine dihydrate	N-Ac-L-arg-OH	Animal	N/A	Carboxylic acids and derivatives	210545-23-6	C8H20N4O5	252.27	Others	Others	Others	TRUE	0	SDF(4).sdf	389	C:\Users\yqw52\Desktop
		390	SDF(4).390	2024/1/30 0:36	2024/1/30 0:36	390	M44245	G	11	50	10	T6630	Quercetin Dihydrate	Sophoretin	Plant	N/A	Flavonoid	6151-25-3	C15H10O7??2H2O	338.27	Others	Others	Others	FALSE	0	SDF(4).sdf	390	C:\Users\yqw52\Desktop
		391	SDF(4).391	2024/1/30 0:36	2024/1/30 0:36	391	M44245	H	2	50	10	T0606	Monobutyl Phthalate	Mono-n-butyl phthalate;Butyl hydrogen phthalate	Animal	N/A	Others	131-70-4	C12H14O4	222.24	Others	Others	Others	FALSE	0	SDF(4).sdf	391	C:\Users\yqw52\Desktop
		392	SDF(4).392	2024/1/30 0:36	2024/1/30 0:36	392	M44245	H	3	50	10	T5265	Phenyl-Ac-Gln-OH	Phenylacetyl-L-glutamine;NSC 203800;Phenylacetylglutamine	Animal	N/A	Carboxylic acids and derivatives	28047-15-6	C13H16N2O4	264.28	Others	Others	Others	TRUE	0	SDF(4).sdf	392	C:\Users\yqw52\Desktop
		393	SDF(4).393	2024/1/30 0:36	2024/1/30 0:36	393	M44245	H	4	50	10	T2973	Astragaloside IV	AST-IV;AS-IV	Plant	Astragalus membranaceus	Glycosides	84687-43-4	C41H68O14	784.99	Endocrinology/Hormones	Estrogen/progestogen Receptor antagonist	ERS	TRUE	0	SDF(4).sdf	393	C:\Users\yqw52\Desktop
		394	SDF(4).394	2024/1/30 0:36	2024/1/30 0:36	394	M44245	H	5	50	10	T1717	Mangostin	alpha-Mangostin;??-Mangostin	Plant	Garcinia mangostana	Xanthones	6147/11/1	C24H26O6	410.46	Metabolism	Dehydrogenase inhibitor	IDH1-R132H	FALSE	0	SDF(4).sdf	394	C:\Users\yqw52\Desktop
		395	SDF(4).395	2024/1/30 0:36	2024/1/30 0:36	395	M44245	H	6	50	10	T3411	Curdione	(+)-Curdione	Plant	Curcuma zedoaria	Sesquiterpenoids	13657-68-6	C15H24O2	236.34	Metabolism	P450 inhibitor	CYP3A4	TRUE	0	SDF(4).sdf	395	C:\Users\yqw52\Desktop
		396	SDF(4).396	2024/1/30 0:36	2024/1/30 0:36	396	M44245	H	7	50	10	T8770	Harmalol	Harmidol	Plant	Peganum harmala L	Others	525-57-5	C12H12N2O	200.24	Neuroscience	AChR	AChR	FALSE	0	SDF(4).sdf	396	C:\Users\yqw52\Desktop
		397	SDF(4).397	2024/1/30 0:36	2024/1/30 0:36	397	M44245	H	8	50	10	T5224	2-Hydroxycaproic acid	N/A	Animal	N/A	Fatty Acyls	6064-63-7	C6H12O3	132.16	Others	Others	Others	FALSE	0	SDF(4).sdf	397	C:\Users\yqw52\Desktop
		398	SDF(4).398	2024/1/30 0:36	2024/1/30 0:36	398	M44245	H	9	50	10	T2780	Catalpol	Catalpinoside;Digitalis purpurea L	Plant	Rehmannia glutinosa	Glycosides	2415-24-9	C15H22O10	362.33	Others	Others	Others	TRUE	0	SDF(4).sdf	398	C:\Users\yqw52\Desktop
		399	SDF(4).399	2024/1/30 0:36	2024/1/30 0:36	399	M44245	H	10	50	10	T22292	Chlorpromazine	N/A	Animal	N/A	Others	50-53-3	C17H19ClN2S	318.86	GPCR/G Protein; Neuroscience	Dopamine Receptor	Dopamine	FALSE	0	SDF(4).sdf	399	C:\Users\yqw52\Desktop
		400	SDF(4).400	2024/1/30 0:36	2024/1/30 0:36	400	M44245	H	11	50	10	T3666	Atractylodin	Atractydin	Plant	Atractylodes lancea	Miscellaneous	55290-63-6	C13H10O	182.22	Metabolism	Lipid inhibitor	lipase	FALSE	0	SDF(4).sdf	400	C:\Users\yqw52\Desktop
		401	SDF(4).401	2024/1/30 0:36	2024/1/30 0:36	401	M44246	A	2	50	10	T3673	Mollugin	Rubimaillin	Plant	Rubia cordifolia	Sesquiterpenoids	55481-88-4	C17H16O4	284.3	Angiogenesis; Chromatin/Epigenetic; JAK/STAT signaling; Tyrosine Kinase/Adaptors; Stem Cells	HER inhibitor; JAK inhibitor	HER2; JAK2	FALSE	0	SDF(4).sdf	401	C:\Users\yqw52\Desktop
		402	SDF(4).402	2024/1/30 0:36	2024/1/30 0:36	402	M44246	A	3	50	10	T3675	1-Deoxynojirimycin	Duvoglustat;moranolin;Moranoline	Plant	Morus alba	Miscellaneous	19130-96-2	C6H13NO4	163.17	Metabolism	Glucokinase	??-glucosidase	TRUE	0	SDF(4).sdf	402	C:\Users\yqw52\Desktop
		403	SDF(4).403	2024/1/30 0:36	2024/1/30 0:36	403	M44246	A	4	50	10	T2909	Fraxetin	7,8-dihydroxy-6-methoxy coumarin	Plant	Fraxinus chinensis Roxb.	Phenylpropanoids	574-84-5	C10H8O5	208.17	Others	Others	Others	FALSE	0	SDF(4).sdf	403	C:\Users\yqw52\Desktop
		404	SDF(4).404	2024/1/30 0:36	2024/1/30 0:36	404	M44246	A	5	50	10	T1221	Acetylcholine chloride	ACh chloride;Pilofrin	Animal	N/A	Organonitrogen compounds	60-31-1	C7H16ClNO2	181.66	Neuroscience	AChR agonist	AChR	FALSE	0	SDF(4).sdf	404	C:\Users\yqw52\Desktop
		405	SDF(4).405	2024/1/30 0:36	2024/1/30 0:36	405	M44246	A	6	50	10	T4034	Solamargine	??-Solanigrine;Solamargin	Plant	Solanum nigrum	Alkaloids	20311-51-7	C45H73NO15	868.07	JAK/STAT signaling; MAPK; Stem Cells	p38 MAPK inhibitor; STAT inhibitor	p38 MAPK; STAT3	TRUE	0	SDF(4).sdf	405	C:\Users\yqw52\Desktop
		406	SDF(4).406	2024/1/30 0:36	2024/1/30 0:36	406	M44246	A	7	50	10	T0186	Docetaxel trihydrate	RP-56976 (Trihydrate);RP56976 (NSC 628503) Trihydrate	Plant	N/A	Alkaloids	148408-66-6	C43H59NO17	861.95	Apoptosis	BCL antagonist; Microtubule Associated inhibitor	Bcl-2; Tubulin ??-1 chain	TRUE	0	SDF(4).sdf	406	C:\Users\yqw52\Desktop
		407	SDF(4).407	2024/1/30 0:36	2024/1/30 0:36	407	M44246	A	8	50	10	T2844	Hyperoside	Hyperin;Quercetin 3-galactoside	Plant	Hypericum	Glycosides;Flavonoids	482-36-0	C21H20O12	464.38	Others	Others	Others	TRUE	0	SDF(4).sdf	407	C:\Users\yqw52\Desktop
		408	SDF(4).408	2024/1/30 0:36	2024/1/30 0:36	408	M44246	A	9	50	10	T5275	2,5-Furandicarboxylic acid	2,5-Furandicarboxylic acid;Dehydromucic Acid;2,5-Dicarboxyfuran	Animal	N/A	Furans	3238-40-2	C6H4O5	156.09	Others	Others	Others	FALSE	0	SDF(4).sdf	408	C:\Users\yqw52\Desktop
		409	SDF(4).409	2024/1/30 0:36	2024/1/30 0:36	409	M44246	A	10	50	10	T5285	3-(Methylthio)propionic acid	3-Methylsulfanylpropionic acid;3-Methylthiopropionate;4-Thiapentanoic acid	Animal	N/A	Fatty Acyls	646-01-5	C4H8O2S	120.17	Others	Others	Others	FALSE	0	SDF(4).sdf	409	C:\Users\yqw52\Desktop
		410	SDF(4).410	2024/1/30 0:36	2024/1/30 0:36	410	M44246	A	11	50	10	T3405	6-Gingerol	(S)-(+)-[6]Gingerol;[6]-Gingerol;gingerol	Plant	Zingiber officinale Roscoe.	Phenols	23513-14-6	C17H26O4	294.4	Apoptosis; Chromatin/Epigenetic; PI3K/Akt/mTOR	AMPK; Apoptosis	AMPK; Apoptosis	TRUE	0	SDF(4).sdf	410	C:\Users\yqw52\Desktop
		411	SDF(4).411	2024/1/30 0:36	2024/1/30 0:36	411	M44246	B	2	50	10	T0247	Acarbose	BAY g 5421	Microorganism	N/A	Saccharides	56180-94-0	C25H43NO18	645.6	Metabolism	Glucokinase inhibitor	??-glucosidase	TRUE	0	SDF(4).sdf	411	C:\Users\yqw52\Desktop
		412	SDF(4).412	2024/1/30 0:36	2024/1/30 0:36	412	M44246	B	3	50	10	T6272	Fosbretabulin Disodium	CA 4P;Combretastatin A4 disodium phosphate;CA 4DP;Fosbretabulin (Combretastatin A4 Phosphate (CA4P)) Disodium;Combretastatin A4 Phosphate	Plant	N/A	Others	168555-66-6	C18H19O8P??2Na	440.29	Cytoskeletal Signaling	Microtubule Associated inhibitor	Tubulin	FALSE	0	SDF(4).sdf	412	C:\Users\yqw52\Desktop
		413	SDF(4).413	2024/1/30 0:36	2024/1/30 0:36	413	M44246	B	4	50	10	T4S2014	5,15-Diacetyl-3-benzoyllathyrol	5,15-Diacetyl-3-benzoyllathyrol;Euphorbia factor L3	Plant	Euphorbia lathyris	Diterpenoids	218916-52-0	C31H38O7	522.63	others	others	melanine production	TRUE	0	SDF(4).sdf	413	C:\Users\yqw52\Desktop
		414	SDF(4).414	2024/1/30 0:36	2024/1/30 0:36	414	M44246	B	5	50	10	T3429	Protopine	Corydinine;Fumarine;Biflorine;Macleyine;Hypercorine	Plant	Betula platyphylla	Triterpenoids	130-86-9	C20H19NO5	353.37	GPCR/G Protein; Others; Immunology/Inflammation; Neuroscience	Histamine Receptor inhibitor; Platelet aggregation inhibitor	H1 receptor; platelet aggregation	FALSE	0	SDF(4).sdf	414	C:\Users\yqw52\Desktop
		415	SDF(4).415	2024/1/30 0:36	2024/1/30 0:36	415	M44246	B	6	50	10	T0136	Citicoline	CDP-Choline;cytidine 5'-diphosphocholine;cytidine diphosphate-choline;Citicholine	Animal	N/A	Others	987-78-0	C14H26N4O11P2	488.32	GPCR/G Protein; Neuroscience	Dopamine Receptor antagonist	Dopamine	TRUE	0	SDF(4).sdf	415	C:\Users\yqw52\Desktop
		416	SDF(4).416	2024/1/30 0:36	2024/1/30 0:36	416	M44246	B	7	50	10	T1080	2-Aminoethanethiol	2-Mercaptoethylamine;Cysteamine;??-Mercaptoethylamine;??-MEA	Animal	N/A	Thiols	60-23-1	C2H7NS	77.15	GPCR/G Protein; Others; Proteases/Proteasome	Cysteine Protease; Others; Somatostatin	Cystine; NPYR2; Somatostatin Receptor	FALSE	0	SDF(4).sdf	416	C:\Users\yqw52\Desktop
		417	SDF(4).417	2024/1/30 0:36	2024/1/30 0:36	417	M44246	B	8	50	10	T2935	Phenethylamine	2-Phenylethanamine;2-Phenylethylamine;??-Phenylethylamine;benzeneethanamine;??-aminoethylbenzene	Animal	N/A	Alkaloids	64-04-0	C8H11N	121.18	Others	Others	Others	FALSE	0	SDF(4).sdf	417	C:\Users\yqw52\Desktop
		418	SDF(4).418	2024/1/30 0:36	2024/1/30 0:36	418	M44246	B	9	50	10	T5253	3-Methyladipic acid	N/A	Animal	N/A	Fatty Acyls	3058/1/3	C7H12O4	160.17	Others	Others	Others	FALSE	0	SDF(4).sdf	418	C:\Users\yqw52\Desktop
		419	SDF(4).419	2024/1/30 0:36	2024/1/30 0:36	419	M44246	B	10	50	10	T1075	Vitamin K1	Phytomenadione;Phylloquinone;Phyllohydroquinone;Phytonadione	Plant; Animal	N/A	Quinones	84-80-0	C31H46O2	450.71	Others	Others	GGCX; Osteocalcin	TRUE	0	SDF(4).sdf	419	C:\Users\yqw52\Desktop
		420	SDF(4).420	2024/1/30 0:36	2024/1/30 0:36	420	M44246	B	11	50	10	T7094	Levomefolic Acid	5-MTHF	Plant	N/A	Others	31690-09-2	C20H25N7O6	459.46	Metabolism	Endogenous Metabolite	Human Endogenous Metabolite	TRUE	0	SDF(4).sdf	420	C:\Users\yqw52\Desktop
		421	SDF(4).421	2024/1/30 0:36	2024/1/30 0:36	421	M44246	C	2	50	10	T2723	Ketoisophorone	4-Oxoisophorone;2,6,6-Trimethyl-2-cyclohexene-1,4-dione	Plant	Theaceae	Quinones	1125-21-9	C9H12O2	152.19	Others	Others	Others	FALSE	0	SDF(4).sdf	421	C:\Users\yqw52\Desktop
		422	SDF(4).422	2024/1/30 0:36	2024/1/30 0:36	422	M44246	C	3	50	10	T4871	D-Glucosaminic acid	2-Amino-2-deoxy-D-gluconic acid	Animal	N/A	Others	3646-68-2	C6H13NO6	195.17	Others	Others	Others	TRUE	0	SDF(4).sdf	422	C:\Users\yqw52\Desktop
		423	SDF(4).423	2024/1/30 0:36	2024/1/30 0:36	423	M44246	C	4	50	10	T1082	Benzyl isothiocyanate	Benzoylthiocarbimide;Isothiocyanic Acid Benzoyl Ester	Plant	N/A	Others	622-78-6	C8H7NS	149.22	Microbiology/virology	Antibiotic	antibiotic	FALSE	0	SDF(4).sdf	423	C:\Users\yqw52\Desktop
		424	SDF(4).424	2024/1/30 0:36	2024/1/30 0:36	424	M44246	C	5	50	10	T0729	Benzyl benzoate	Benzoic acid benzyl ester;Ascabiol;Novoscabin;Scabitox	Plant	N/A	Others	120-51-4	C14H12O2	212.24	Others	Others	Others	FALSE	0	SDF(4).sdf	424	C:\Users\yqw52\Desktop
		425	SDF(4).425	2024/1/30 0:36	2024/1/30 0:36	425	M44246	C	6	50	10	T2893	Muscone	3-Methylcyclopentadecanone;Methylexaltone	Animal	N/A	Ketone	541-91-3	C16H30O	238.41	Membrane transporter/Ion channel; Proteases/Proteasome; Neuroscience	MMP inhibitor; P-gp	MMP-9; P-gp?(P-glycoprotein)	FALSE	0	SDF(4).sdf	425	C:\Users\yqw52\Desktop
		426	SDF(4).426	2024/1/30 0:36	2024/1/30 0:36	426	M44246	C	7	50	10	T3254	PHYTOL	trans-Phytol;(E)-Phytol	Plant	Black tea.	Diterpenoids	150-86-7	C20H40O	296.54	Metabolism; DNA Damage/DNA Repair	PPAR	PPAR	FALSE	0	SDF(4).sdf	426	C:\Users\yqw52\Desktop
		427	SDF(4).427	2024/1/30 0:36	2024/1/30 0:36	427	M44246	C	8	50	10	T3245	(S)-(+)-Carvone	(+)-Carvone	Plant	N/A	Ketone	2244-16-8	C10H14O	150.22	Others	Others	Others	TRUE	0	SDF(4).sdf	427	C:\Users\yqw52\Desktop
		428	SDF(4).428	2024/1/30 0:36	2024/1/30 0:36	428	M44246	C	9	50	10	T6S2024	Harpagide	N/A	Plant	Scrophularia ningpoensis	Iridoids	6926/8/5	C15H24O10	364.34	Microbiology&Virology;Immunology/Inflammation	antibacterial	antibacterial	TRUE	0	SDF(4).sdf	428	C:\Users\yqw52\Desktop
		429	SDF(4).429	2024/1/30 0:36	2024/1/30 0:36	429	M44246	C	10	50	10	T2992	Pinocembrin	Dihydrochrysin;Galangin flavanone;5,7-Dihydroxyflavanone	Plant	Alpinia katsunadia Hayata	Flavonoid	480-39-7	C15H12O4	256.25	NF-??b	NF-??B inhibitor	NF-??B	TRUE	0	SDF(4).sdf	429	C:\Users\yqw52\Desktop
		430	SDF(4).430	2024/1/30 0:36	2024/1/30 0:36	430	M44246	C	11	50	10	T4891	Sodium phenylpyruvate	Phenylpyruvic acid, sodium salt	Animal	N/A	Others	114-76-1	C9H7NaO3	186.14	Others	Others	Others	FALSE	0	SDF(4).sdf	430	C:\Users\yqw52\Desktop
		431	SDF(4).431	2024/1/30 0:36	2024/1/30 0:36	431	M44246	D	2	50	10	T1033	Monensin sodium salt	Monensin A sodium salt;Sodium Monensin	Microorganism	N/A	Others	22373-78-0	C36H61NaO11	692.85	Microbiology&Virology	Antibacterial	Antibacterial	TRUE	0	SDF(4).sdf	431	C:\Users\yqw52\Desktop
		432	SDF(4).432	2024/1/30 0:36	2024/1/30 0:36	432	M44246	D	3	50	10	T5986	3-Hydroxypicolinic acid	Picolinic acid, 3-hydroxy- (6CI,7CI,8CI);2-Carboxy-3-hydroxypyridine	Animal	N/A	Others	874-24-8	C6H5NO3	139.11	Metabolism	Endogenous Metabolite	Human Endogenous Metabolite	FALSE	0	SDF(4).sdf	432	C:\Users\yqw52\Desktop
		433	SDF(4).433	2024/1/30 0:36	2024/1/30 0:36	433	M44246	D	4	50	10	T5S0045	Isofraxidin	6,8-Dimethoxyumbelliferone;Phytodolor	Plant	Fraxinus excelsior	Coumarins	486-21-5	C11H10O5	222.19	MAPK	p38 MAPK;ERK	p38;ERK	FALSE	0	SDF(4).sdf	433	C:\Users\yqw52\Desktop
		434	SDF(4).434	2024/1/30 0:36	2024/1/30 0:36	434	M44246	D	5	50	10	T4S1619	Hyoscyamine sulfate hydrate	Levsin Sulfate;Hyoscyamine Sulphate	Plant	Anisodus tanguticus	Alkaloids	620-61-1	C17H25NO7S	387.44	Neuroscience	AChR	muscarinic receptor	TRUE	0	SDF(4).sdf	434	C:\Users\yqw52\Desktop
		435	SDF(4).435	2024/1/30 0:36	2024/1/30 0:36	435	M44246	D	6	50	10	T2S2043	Dracorhodin perochlorate	Dracohodin perochlorate	Plant	Daemonorops draco	Flavonoid	125536-25-6	C17H15ClO7	366.75	Others	Others	Others	FALSE	0	SDF(4).sdf	435	C:\Users\yqw52\Desktop
		436	SDF(4).436	2024/1/30 0:36	2024/1/30 0:36	436	M44246	D	7	50	10	T5777	Phaseoloidin	N/A	Plant	N/A	Others	118555-82-1	C14H18O9	330.29	Others	Others	Others	TRUE	0	SDF(4).sdf	436	C:\Users\yqw52\Desktop
		437	SDF(4).437	2024/1/30 0:36	2024/1/30 0:36	437	M44246	D	8	50	10	T3S0693	Blinin	N/A	Plant	Artemisia absinthium	Esters	125675-09-4	C22H32O6	392.49	Others	Others	Others	TRUE	0	SDF(4).sdf	437	C:\Users\yqw52\Desktop
		438	SDF(4).438	2024/1/30 0:36	2024/1/30 0:36	438	M44246	D	9	50	10	T5751	Tigogenin	N/A	Plant	Agave sisalana Perrine	Steroids	77-60-1	C27H44O3?	416.6	Others	Others	Others	TRUE	0	SDF(4).sdf	438	C:\Users\yqw52\Desktop
		439	SDF(4).439	2024/1/30 0:36	2024/1/30 0:36	439	M44246	D	10	50	10	T5782	Bevirimat	PA-457;MPC-4326;YK FH312	Plant	Ziziphus jujuba	Triterpenoids	174022-42-5	C36H56O6	584.83	Microbiology&virology;Proteases/Proteasome	HIV Protease	HIV-1	TRUE	0	SDF(4).sdf	439	C:\Users\yqw52\Desktop
		440	SDF(4).440	2024/1/30 0:36	2024/1/30 0:36	440	M44246	D	11	50	10	T6S1537	Cryptochlorogenic acid	4-O-Caffeoylquinic acid;4-Caffeoylquinic acid	Plant	Lonicera japonica	Phenylpropanoids	905-99-7	C16H18O9	354.31	oxidation-reduction	Antioxidant	Antioxidant	TRUE	0	SDF(4).sdf	440	C:\Users\yqw52\Desktop
		441	SDF(4).441	2024/1/30 0:36	2024/1/30 0:36	441	M44246	E	2	50	10	T4745	4-Quinolinecarboxylic acid	QUINOLINE-4-CARBOXYLIC ACID	Animal	N/A	Others	486-74-8	C10H7NO2	173.17	Others	Others	Others	FALSE	0	SDF(4).sdf	441	C:\Users\yqw52\Desktop
		442	SDF(4).442	2024/1/30 0:36	2024/1/30 0:36	442	M44246	E	3	50	10	T3S1390	Leucoside	Kaempferol 3-sambubioside;Kaempferol 3-O-sambubioside	Plant	Aesculus hippocastanum	Flavonoid	27661-51-4	C26H28O15	580.49	Others	Others	Others	TRUE	0	SDF(4).sdf	442	C:\Users\yqw52\Desktop
		443	SDF(4).443	2024/1/30 0:36	2024/1/30 0:36	443	M44246	E	4	50	10	T6S1101	Astragalin	3-Glucosylkaempferol;Kaempferol 3-??-D-glucopyranoside;Astragaline;kaempferol-3-glucoside;Kaempferol 3-O-glucoside;Kaempferol 3-D-glucoside	Plant	Nelumbo nucifera	Flavonoid	480-10-4	C21H20O11	448.38	NF-??B	NF-??B	NF-??B	TRUE	0	SDF(4).sdf	443	C:\Users\yqw52\Desktop
		444	SDF(4).444	2024/1/30 0:36	2024/1/30 0:36	444	M44246	E	5	50	10	T2S0531	Pinoresinol dimethyl ether	(+)-Eudesmin	Plant	Eucommia ulmoides	Lignanoids	29106-36-3	C22H26O6	386.44	Others	Others	Others	TRUE	0	SDF(4).sdf	444	C:\Users\yqw52\Desktop
		445	SDF(4).445	2024/1/30 0:36	2024/1/30 0:36	445	M44246	E	6	50	10	T4S0758	Quercetin-3-O-??-D-glucose-7-O-??-D-gentiobiosiden	Quercetin-3-O-beta-D-glucose-7-O-beta-D-gentiobioside	Plant	Desurainia sophia	Flavonoids	60778-02-1	C33H40O22	788.66	Others	Others	Others	TRUE	0	SDF(4).sdf	445	C:\Users\yqw52\Desktop
		446	SDF(4).446	2024/1/30 0:36	2024/1/30 0:36	446	M44246	E	7	50	10	T4S1312	Methyl gypsogenin 3-O-beta-D-glucuronopy	Gypsogenin-3-O-Glucuronide	Plant	Momordica cochinchinensis	Triterpenoids	96553-02-5	C37H56O10	660.84	others	others	pancreatic lipase	TRUE	0	SDF(4).sdf	446	C:\Users\yqw52\Desktop
		447	SDF(4).447	2024/1/30 0:36	2024/1/30 0:36	447	M44246	E	8	50	10	T3S1265	Liriopesides B	Nolinospiroside F	Plant	Ophiopogon japonicus	Steroids	87425-34-1	C39H62O12	722.91	Others	Others	Others	TRUE	0	SDF(4).sdf	447	C:\Users\yqw52\Desktop
		448	SDF(4).448	2024/1/30 0:36	2024/1/30 0:36	448	M44246	E	9	50	10	T2S1702	5-Hydroxy-1,7-diphenyl-6-hepten-3-one	(5R)-trans-1,7-diphenyl-5-hydroxy-6-hept	Plant	Zingiber officinale	Phenols	87095-74-7	C19H20O2	280.36	oxidation-reduction	Antioxidant	Antioxidant	TRUE	0	SDF(4).sdf	448	C:\Users\yqw52\Desktop
		449	SDF(4).449	2024/1/30 0:36	2024/1/30 0:36	449	M44246	E	10	50	10	T5797	Raddeanoside R8	N/A	Plant	Anemone raddeana Regel	Triterpenoids	124961-61-1	C65H106O30	1367.54	Others	Others	Others	TRUE	0	SDF(4).sdf	449	C:\Users\yqw52\Desktop
		450	SDF(4).450	2024/1/30 0:36	2024/1/30 0:36	450	M44246	E	11	50	10	T5S2017	Ingenol	(-)-Ingenol	Plant	Euphorbia lathyris	Diterpenoids	30220-46-3	C20H28O5	348.43	Cytoskeletal Signaling	PKC	PKC	TRUE	0	SDF(4).sdf	450	C:\Users\yqw52\Desktop
		451	SDF(4).451	2024/1/30 0:36	2024/1/30 0:36	451	M44246	F	2	50	10	T5S0543	Isocurcumenol	N/A	Plant	Curcuma zedoaria	Sesquiterpenoids	24063-71-6	C15H22O2	234.33	Endocrinology/Hormones;Metabolism	Reductase	5-?? reductase	TRUE	0	SDF(4).sdf	451	C:\Users\yqw52\Desktop
		452	SDF(4).452	2024/1/30 0:36	2024/1/30 0:36	452	M44246	F	3	50	10	TL0004	FERULIC ACID METHYL ESTER	Methyl ferulate;Methyl 4'-hydroxy-3'-methoxycinnamate	Plant	Ferula communis	Phenolic	2309/7/1	C11H12O4	208.21	Immunology/Inflammation	Others	Others	FALSE	0	SDF(4).sdf	452	C:\Users\yqw52\Desktop
		453	SDF(4).453	2024/1/30 0:36	2024/1/30 0:36	453	M44246	F	4	50	10	T6S1676	Cimigenoside	N/A	Plant	Cimicifuga foetida	Triterpenoids	27994-11-2	C35H56O9	620.82	Others	Others	Others	TRUE	0	SDF(4).sdf	453	C:\Users\yqw52\Desktop
		454	SDF(4).454	2024/1/30 0:36	2024/1/30 0:36	454	M44246	F	5	50	10	T4S0675	Polygalasaponin V	N/A	Plant	Polygala japonica	Triterpenoids	162857-65-0	C58H94O27	1223.36	Others	Others	Others	TRUE	0	SDF(4).sdf	454	C:\Users\yqw52\Desktop
		455	SDF(4).455	2024/1/30 0:36	2024/1/30 0:36	455	M44246	F	6	50	10	T6S0033	2-HYDROXYADENOSINE	Isoguanosine;Crotonoside	Plant	Croton tiglium	Alkaloids	1818-71-9	C10H13N5O5	283.24	Others	Others	Others	TRUE	0	SDF(4).sdf	455	C:\Users\yqw52\Desktop
		456	SDF(4).456	2024/1/30 0:36	2024/1/30 0:36	456	M44246	F	7	50	10	T3S0872	Paederoside	N/A	Plant	Paederia scandens	Iridoids	20547-45-9	C18H22O11S	446.42	Immunology/Inflammation	Antiviral	Antiviral	TRUE	0	SDF(4).sdf	456	C:\Users\yqw52\Desktop
		457	SDF(4).457	2024/1/30 0:36	2024/1/30 0:36	457	M44246	F	8	50	10	T5S2139	Epimedin A1	Hexandraside F	Plant	Epimedium	Flavonoid	140147-77-9	C39H50O20	838.8	Others	Others	Others	TRUE	0	SDF(4).sdf	457	C:\Users\yqw52\Desktop
		458	SDF(4).458	2024/1/30 0:36	2024/1/30 0:36	458	M44246	F	9	50	10	T3S1320	Magnoflorine iodide	Corytuberine Methiodide;Thalictrine iodide	Plant	Magnolia liliflora	Alkaloids	4277-43-4	C20H24INO4	469.31	Others	Others	Others	TRUE	0	SDF(4).sdf	458	C:\Users\yqw52\Desktop
		459	SDF(4).459	2024/1/30 0:36	2024/1/30 0:36	459	M44246	F	10	50	10	T5S0483	(-)-Syringaresnol-4-O-beta-D-apiofuranos	N/A	Plant	Syzygium aromaticum	Lignans	136997-64-3	C33H44O17	712.69	Others	Others	Others	TRUE	0	SDF(4).sdf	459	C:\Users\yqw52\Desktop
		460	SDF(4).460	2024/1/30 0:36	2024/1/30 0:36	460	M44246	F	11	50	10	T2920	Berbamine dihydrochloride	Berbamine;dihydrochloride	Plant	Coptis chinensis	Alkaloids	6078-17-7	C37H42Cl2N2O6	680.24	Angiogenesis;Tyrosine Kinase/Adaptors	Bcr-Abl	Abl	TRUE	0	SDF(4).sdf	460	C:\Users\yqw52\Desktop
		461	SDF(4).461	2024/1/30 0:36	2024/1/30 0:36	461	M44246	G	2	50	10	T3S1816	Parishin B	N/A	Plant	Gastrodia elata	Miscellaneous	174972-79-3	C32H40O19	728.65	Others	Others	Others	TRUE	0	SDF(4).sdf	461	C:\Users\yqw52\Desktop
		462	SDF(4).462	2024/1/30 0:36	2024/1/30 0:36	462	M44246	G	3	50	10	T3899	Calceolarioside B	Nuomioside A;Desrhamnosyl isoacteoside	Plant	Ajuga becumbens	Phenylpropanoids	105471-98-5	C23H26O11	478.45	Endocrinology/Hormones	Aromatase	aromatase	TRUE	0	SDF(4).sdf	462	C:\Users\yqw52\Desktop
		463	SDF(4).463	2024/1/30 0:36	2024/1/30 0:36	463	M44246	G	4	50	10	T3S0601	Buddlejasaponin IVb	Saikosaponin 1b	Plant	Clinopodium chinense	Triterpenoids	152580-79-5	C48H78O18	943.13	Others	Others	Others	TRUE	0	SDF(4).sdf	463	C:\Users\yqw52\Desktop
		464	SDF(4).464	2024/1/30 0:36	2024/1/30 0:36	464	M44246	G	5	50	10	T5S1963	Orcinol gentiobioside	Anacardoside	Plant	Curculigo orchioides	Phenols	164991-86-0	C19H28O12	448.42	Others	Others	Others	TRUE	0	SDF(4).sdf	464	C:\Users\yqw52\Desktop
		465	SDF(4).465	2024/1/30 0:36	2024/1/30 0:36	465	M44246	G	6	50	10	T3S1892	Crassicauline A	Crassicauline I	Plant	Aconitum	Alkaloids	79592-91-9	C35H49NO10	643.77	Others	Others	Others	TRUE	0	SDF(4).sdf	465	C:\Users\yqw52\Desktop
		466	SDF(4).466	2024/1/30 0:36	2024/1/30 0:36	466	M44246	G	7	50	10	T5S1645	Apiopaeonoside	N/A	Plant	Paeonia lactiflora Pall.	Phenols	100291-86-9	C20H28O12	460.43	Others	Others	Others	TRUE	0	SDF(4).sdf	466	C:\Users\yqw52\Desktop
		467	SDF(4).467	2024/1/30 0:36	2024/1/30 0:36	467	M44246	G	8	50	10	T4587	Mirificin	Puerarin Apioside;BCP10902	Plant	Pueraria lobata	Isoflavone	103654-50-8	C26H28O13	548.49	Others	Others	Others	TRUE	0	SDF(4).sdf	467	C:\Users\yqw52\Desktop
		468	SDF(4).468	2024/1/30 0:36	2024/1/30 0:36	468	M44246	G	9	50	10	T3914	Saikosaponin C	N/A	Plant	Bupleurum chinense DC.	Triterpenoids	20736-08-7	C48H72O17	927.14	Apoptosis; Proteases/Proteasome	Caspase inhibitor	Caspase-3	TRUE	0	SDF(4).sdf	468	C:\Users\yqw52\Desktop
		469	SDF(4).469	2024/1/30 0:36	2024/1/30 0:36	469	M44246	G	10	50	10	T2S1720	Huperzine B	N/A	Plant	Lycopodium serratum	Alkaloids	103548-82-9	C16H20N2O	256.34	Neuroscience	AChR	AChE	TRUE	0	SDF(4).sdf	469	C:\Users\yqw52\Desktop
		470	SDF(4).470	2024/1/30 0:36	2024/1/30 0:36	470	M44246	G	11	50	10	T4373	Brassinin	BSN	Plant	Brassica campestris L. ssp. chinensis Makino	Others	105748-59-2	C11H12N2S2	236.35	Microbiology/virology	Antifungal	antifungal	FALSE	0	SDF(4).sdf	470	C:\Users\yqw52\Desktop
		471	SDF(4).471	2024/1/30 0:36	2024/1/30 0:36	471	M44246	H	2	50	10	TL0001	dencichine	L-Dencichin;ODAP;Dencichin	Plant	Panax notoginseng.	Alkaloids	5302-45-4	C5H8N2O5	176.13	Others	Others	Others	TRUE	0	SDF(4).sdf	471	C:\Users\yqw52\Desktop
		472	SDF(4).472	2024/1/30 0:36	2024/1/30 0:36	472	M44246	H	3	50	10	T3S2152	Anemosapogenin	23-Hydroxybetulinic acid	Plant	Platanus acerifolia	Triterpenoids	85999-40-2	C30H48O4	472.71	Others	Others	Others	TRUE	0	SDF(4).sdf	472	C:\Users\yqw52\Desktop
		473	SDF(4).473	2024/1/30 0:36	2024/1/30 0:36	473	M44246	H	4	50	10	T5288	Cytidine 5'-triphosphate (disodium salt)	CTP	Animal	N/A	Organooxygen compounds	36051-68-0	C9H14N3Na2O14P3	527.12	Others	Others	Others	TRUE	0	SDF(4).sdf	473	C:\Users\yqw52\Desktop
		474	SDF(4).474	2024/1/30 0:36	2024/1/30 0:36	474	M44246	H	5	50	10	T2771	Orcinol glucoside	Sakakin	Plant	Curculigo orchioides	Phenols	21082-33-7	C13H18O7	286.28	oxidation-reduction	Antioxidant	antioxidant	TRUE	0	SDF(4).sdf	474	C:\Users\yqw52\Desktop
		475	SDF(4).475	2024/1/30 0:36	2024/1/30 0:36	475	M44246	H	6	50	10	T6S2115	Ginkgolide J	7-beta-Hydroxyginkgolide A ;BN 52024	Plant	Ginkgo biloba Linn.	Diterpenoids	107438-79-9	C20H24O10	424.4	Metabolism	PDE	PDE	TRUE	0	SDF(4).sdf	475	C:\Users\yqw52\Desktop
		476	SDF(4).476	2024/1/30 0:36	2024/1/30 0:36	476	M44246	H	7	50	10	T6S1653	Albiflorin	Alibiflorin	Plant	Paeonia lactiflora	Monoterpenoids	39011-90-0	C23H28O11	480.46	Immunology/Inflammation	Others	Others	TRUE	0	SDF(4).sdf	476	C:\Users\yqw52\Desktop
		477	SDF(4).477	2024/1/30 0:36	2024/1/30 0:36	477	M44246	H	8	50	10	TL0006	Chicoric Acid	Dicaffeoyltartaric acid;Cichoric Acid	Plant	Cichorium intybus	Phenols	6537-80-0	C22H18O12	474.37	Microbiology&virology	HIV Protease inhibitor	HIV-I integrase	TRUE	0	SDF(4).sdf	477	C:\Users\yqw52\Desktop
		478	SDF(4).478	2024/1/30 0:36	2024/1/30 0:36	478	M44246	H	9	50	10	T5260	2-Methylglutaric acid	2-Methylpentanedioic acid;alpha-Methylglutarate	Animal	N/A	Fatty Acyls	617-62-9	C6H10O4	146.14	Others	Others	Others	FALSE	0	SDF(4).sdf	478	C:\Users\yqw52\Desktop
		479	SDF(4).479	2024/1/30 0:36	2024/1/30 0:36	479	M44246	H	10	50	10	T6S1917	Gomisin A	TJN-101;Wuweizi alcohol-B;Schisandrol B;Schizandrol B;Besigomsin;Gamma-Schisandrin	Plant	Schisandra chinensis	Lignans	58546-54-6	C23H28O7	416.47	Autophagy	Autophagy	Autophagy	TRUE	0	SDF(4).sdf	479	C:\Users\yqw52\Desktop
		480	SDF(4).480	2024/1/30 0:36	2024/1/30 0:36	480	M44246	H	11	50	10	T4S1422	Praeruptorin E	N/A	Plant	Peucedanum praeruptorum Dunn.	Coumarins	78478-28-1	C24H28O7	428.48	Others	Others	Others	TRUE	0	SDF(4).sdf	480	C:\Users\yqw52\Desktop
		481	SDF(4).481	2024/1/30 0:36	2024/1/30 0:36	481	M44247	A	2	50	10	T7335	L-2,3-Diaminopropionic acid	2,3-Diaminopropionic acid	Animal	N/A	Others	4033-39-0	C3H8N2O2	104.11	Metabolism	Endogenous Metabolite	Human Endogenous Metabolite	TRUE	0	SDF(4).sdf	481	C:\Users\yqw52\Desktop
		482	SDF(4).482	2024/1/30 0:36	2024/1/30 0:36	482	M44247	A	3	50	10	T2756	Swertiamarin	Swertiamaroside	Plant	Swertia	Glycosides	17388-39-5	C16H22O10	374.34	Others	Others	Others	TRUE	0	SDF(4).sdf	482	C:\Users\yqw52\Desktop
		483	SDF(4).483	2024/1/30 0:36	2024/1/30 0:36	483	M44247	A	4	50	10	T6S1538	Neochlorogenic acid	trans-5-O-Caffeoylquinic acid;Neochlorogenate;5-O-Caffeoylquinic acid	Plant	Lonicera japonica	Phenylpropanoids	906-33-2	C16H18O9	354.31	Microbiology&Virology	antibacterial	antibacterial	TRUE	0	SDF(4).sdf	483	C:\Users\yqw52\Desktop
		484	SDF(4).484	2024/1/30 0:36	2024/1/30 0:36	484	M44247	A	5	50	10	T3911	Pulchinenoside A	Anemoside A3	Plant	Pulsatilla chinensis	Triterpenoids	129724-84-1	C41H66O12	750.96	Others	Others	Others	TRUE	0	SDF(4).sdf	484	C:\Users\yqw52\Desktop
		485	SDF(4).485	2024/1/30 0:36	2024/1/30 0:36	485	M44247	A	6	50	10	T3S1196	mogroside IV	N/A	Plant	Siraitia grosvenorii Swingle	Triterpenoids	89590-95-4	C54H92O24	1125.31	others	others	maltase	TRUE	0	SDF(4).sdf	485	C:\Users\yqw52\Desktop
		486	SDF(4).486	2024/1/30 0:36	2024/1/30 0:36	486	M44247	A	7	50	10	T6S2123	Ginkgolic acid C15:1	Ginkgolic acid I;Romanicardic acid;Ginkgolic Acid;Ginkgolic acid (15:1)	Plant	Ginkgo biloba	Phenols	22910-60-7	C22H34O3	346.51	Others	Others	Others	FALSE	0	SDF(4).sdf	486	C:\Users\yqw52\Desktop
		487	SDF(4).487	2024/1/30 0:36	2024/1/30 0:36	487	M44247	A	8	50	10	T7331	Ursocholic acid	N/A	Animal	N/A	Others	2955-27-3	C24H40O5	408.6	Metabolism	Endogenous Metabolite	Human Endogenous Metabolite	TRUE	0	SDF(4).sdf	487	C:\Users\yqw52\Desktop
		488	SDF(4).488	2024/1/30 0:36	2024/1/30 0:36	488	M44247	A	9	50	10	T2S0029	4'-Demethylpodophyllotoxin	N/A	Plant	Dysosma pleiantha	Lignans	40505-27-9	C21H20O8	400.38	Others	Others	Others	TRUE	0	SDF(4).sdf	488	C:\Users\yqw52\Desktop
		489	SDF(4).489	2024/1/30 0:36	2024/1/30 0:36	489	M44247	A	10	50	10	T4233	Cys-Gly	Cysteinylglycine	Animal	N/A	Others	19246-18-5	C5H10N2O3S	178.21	Others	Others	Others	FALSE	0	SDF(4).sdf	489	C:\Users\yqw52\Desktop
		490	SDF(4).490	2024/1/30 0:36	2024/1/30 0:36	490	M44247	A	11	50	10	T21518	Colistin Methanesulfonate (sodium salt)	N/A	microorganism	N/A	Others	8068-28-8	C58H105N16Na5O28S5	1749.8	Immunology/Inflammation	Cell wall	cell wall	TRUE	0	SDF(4).sdf	490	C:\Users\yqw52\Desktop
		491	SDF(4).491	2024/1/30 0:36	2024/1/30 0:36	491	M44247	B	2	50	10	T2P2963	5-Methyl-7-methoxyisoflavone	N/A	Plant	Citrus aurantium L.	Flavonoid	82517-12-2	C17H14O3	266.29	Others	Others	Others	FALSE	0	SDF(4).sdf	491	C:\Users\yqw52\Desktop
		492	SDF(4).492	2024/1/30 0:36	2024/1/30 0:36	492	M44247	B	3	50	10	T5277	3-Furoic acid	3-Carboxyfuran;3-Furancarboxylic acid	Animal	N/A	Furans	488-93-7	C5H4O3	112.08	Others	Others	Others	FALSE	0	SDF(4).sdf	492	C:\Users\yqw52\Desktop
		493	SDF(4).493	2024/1/30 0:36	2024/1/30 0:36	493	M44247	B	4	50	10	T2725	Scopolamine HBr	Hyoscine hydrobromide;Scopine hydrobromide;(-)-Scopolamine hydrobromide;Scopolamine hydrobromide	Plant	Hyoscyamus niger	Alkaloids	114-49-8	C17H22BrNO4	384.26	Neuroscience	AChR antagonist	mAChR	TRUE	0	SDF(4).sdf	493	C:\Users\yqw52\Desktop
		494	SDF(4).494	2024/1/30 0:36	2024/1/30 0:36	494	M44247	B	5	50	10	T5256	All trans-Retinal	Retinaldehyde;Vitamin A aldehyde	Animal	N/A	Prenol lipids	116-31-4	C20H28O	284.44	Others	Others	Others	FALSE	0	SDF(4).sdf	494	C:\Users\yqw52\Desktop
		495	SDF(4).495	2024/1/30 0:36	2024/1/30 0:36	495	M44247	B	6	50	10	T5S1408	(+)-Pteryxin	Pteryxin	Plant	Peucedanum decursivum Maxim.	Coumarins	13161-75-6	C21H22O7	386.4	Others	Others	Others	TRUE	0	SDF(4).sdf	495	C:\Users\yqw52\Desktop
		496	SDF(4).496	2024/1/30 0:36	2024/1/30 0:36	496	M44247	B	7	50	10	TL0007	Bisdemethoxycurcumin	Didemethoxycurcumin;Curcumin III	Plant	Curcuma longa;Curcuma aromatica	Curcuminoid	24939-16-0	C19H16O4	308.33	Chromatin/Epigenetic;Cytoskeletal Signaling	Epigenetic Reader Domain inhibitor;Wnt/beta-catenin inhibitor	p300;Wnt/??-catenin	FALSE	0	SDF(4).sdf	496	C:\Users\yqw52\Desktop
		497	SDF(4).497	2024/1/30 0:36	2024/1/30 0:36	497	M44247	B	8	50	10	T3873	griffonilide	N/A	Plant	Semiaquilegia adoxoides	Miscellaneous	61371-55-9	C8H8O4	168.15	Others	Others	Others	TRUE	0	SDF(4).sdf	497	C:\Users\yqw52\Desktop
		498	SDF(4).498	2024/1/30 0:36	2024/1/30 0:36	498	M44247	B	9	50	10	T5S0691	Shionone	Shionon	Plant	Chrysanthemum morifolium	Triterpenoids	10376-48-4	C30H50O	426.72	Others	Others	Others	FALSE	0	SDF(4).sdf	498	C:\Users\yqw52\Desktop
		499	SDF(4).499	2024/1/30 0:36	2024/1/30 0:36	499	M44247	B	10	50	10	T5S2343	Acetyl shikonin	N/A	Plant	Lithosperraum erythrorhizon	Quinones	24502-78-1	C18H18O6	330.33	Others	Others	Others	TRUE	0	SDF(4).sdf	499	C:\Users\yqw52\Desktop
		500	SDF(4).500	2024/1/30 0:36	2024/1/30 0:36	500	M44247	B	11	50	10	T5S0733	Picroside III	N/A	Plant	Picrorhiza scrophulariiflora	Iridoids	64461-95-6	C25H30O13	538.5	Others	Others	Others	TRUE	0	SDF(4).sdf	500	C:\Users\yqw52\Desktop
		501	SDF(4).501	2024/1/30 0:36	2024/1/30 0:36	501	M44247	C	2	50	10	T6S1784	Brazilin	Natural Red 24;Brasilin;Braziletto;Superbresiline	Plant	Caesalpinia sappan	Flavonoid	474-07-7	C16H14O5	286.28	Immunology/Inflammation	Others	Others	TRUE	0	SDF(4).sdf	501	C:\Users\yqw52\Desktop
		502	SDF(4).502	2024/1/30 0:36	2024/1/30 0:36	502	M44247	C	3	50	10	T3784	Griffonin	Lithospermoside	Plant	Lithosperraum erythrorhizon	Miscellaneous	63492-69-3	C14H19NO8	329.3	Others	Others	Others	TRUE	0	SDF(4).sdf	502	C:\Users\yqw52\Desktop
		503	SDF(4).503	2024/1/30 0:36	2024/1/30 0:36	503	M44247	C	4	50	10	T3415	Secoisolariciresinol diglucoside	LGM2605	Plant	Linum	Lignans	148244-82-0	C32H46O16	686.71	Immunology/Inflammation	ROS inhibitor	ROS	TRUE	0	SDF(4).sdf	503	C:\Users\yqw52\Desktop
		504	SDF(4).504	2024/1/30 0:36	2024/1/30 0:36	504	M44247	C	5	50	10	T5853	Rubitecan	RFS 2000;9-Nitrocamptothecin	Plant	N/A	Alkaloids	91421-42-0	C20H15N3O6	393.35	DNA Damage/DNA Repair	Topoisomerase	topoisomerase I	TRUE	0	SDF(4).sdf	504	C:\Users\yqw52\Desktop
		505	SDF(4).505	2024/1/30 0:36	2024/1/30 0:36	505	M44247	C	6	50	10	T3775	Armepavine	(-)-Armepavine;R-Armepavine	Plant	Papaver somniferum	Alkaloids	524-20-9	C19H23NO3	313.39	NF-??b	I??B/IKK	I??B	TRUE	0	SDF(4).sdf	505	C:\Users\yqw52\Desktop
		506	SDF(4).506	2024/1/30 0:36	2024/1/30 0:36	506	M44247	C	7	50	10	T2898	Andrographolide	Andrographis	Plant	Andrographis paniculata	Terpenoids	5508-58-7	C20H30O5	350.44	NF-??b	NF-??B inhibitor	NF-??B	TRUE	0	SDF(4).sdf	506	C:\Users\yqw52\Desktop
		507	SDF(4).507	2024/1/30 0:36	2024/1/30 0:36	507	M44247	C	8	50	10	T3S0364	L-Arginine	(S)-(+)-Arginine;L-Arg	Plant	Glycine max	Amino Acids	74-79-3	C6H14N4O2	174.2	Immunology/Inflammation	IL Receptor	IL-2	TRUE	0	SDF(4).sdf	507	C:\Users\yqw52\Desktop
		508	SDF(4).508	2024/1/30 0:36	2024/1/30 0:36	508	M44247	C	9	50	10	T3802	Ligustroflavone	Nuezhenoside	Plant	Turpinia montana	Flavonoid	260413-62-5	C33H40O18	724.67	Others	Others	Others	TRUE	0	SDF(4).sdf	508	C:\Users\yqw52\Desktop
		509	SDF(4).509	2024/1/30 0:36	2024/1/30 0:36	509	M44247	C	10	50	10	T3926	Echinatin	Retrochalcone	Plant	Glycyrrhiza glabra	Chalcones	34221-41-5	C16H14O4	270.28	oxidation-reduction	Free radical scavengers	Free radical scavengers	FALSE	0	SDF(4).sdf	509	C:\Users\yqw52\Desktop
		510	SDF(4).510	2024/1/30 0:36	2024/1/30 0:36	510	M44247	C	11	50	10	T5891	D-ERYTHRO-SPHINGOSINE	Erythrosphingosine;erythro-C18-Sphingosine;trans-4-Sphingenine	Animal	N/A	Amines	123-78-4	C18H37NO2	299.49	Cytoskeletal Signaling;Metabolism;Metabolism; DNA Damage/DNA Repair	PKC;PPAR;Endogenous Metabolite	PKC;PP2A;Human Endogenous Metabolite	FALSE	0	SDF(4).sdf	510	C:\Users\yqw52\Desktop
		511	SDF(4).511	2024/1/30 0:36	2024/1/30 0:36	511	M44247	D	2	50	10	T4717	25-Hydroxycholesterol	N/A	Animal	N/A	Steroids and steroid derivatives	2140-46-7	C27H46O2	402.65	Immunology/Inflammation; Metabolism	other; HMG-CoA Reductase	other; HMG-CoA Reductase	TRUE	0	SDF(4).sdf	511	C:\Users\yqw52\Desktop
		512	SDF(4).512	2024/1/30 0:36	2024/1/30 0:36	512	M44247	D	3	50	10	T5248	(R)-3-Hydroxybutanoic acid	N/A	Animal	N/A	Hydroxy acids and derivatives	625-72-9	C4H8O3	104.1	Others	Others	Others	TRUE	0	SDF(4).sdf	512	C:\Users\yqw52\Desktop
		513	SDF(4).513	2024/1/30 0:36	2024/1/30 0:36	513	M44247	D	4	50	10	T2S2362	Dehydrocorydaline nitrate	N/A	Plant	Corydalis ambigua	Alkaloids	13005-09-9	C22H24N2O7	428.44	Immunology/Inflammation	Others	Others	FALSE	0	SDF(4).sdf	513	C:\Users\yqw52\Desktop
		514	SDF(4).514	2024/1/30 0:36	2024/1/30 0:36	514	M44247	D	5	50	10	T5761	Notoginsenoside Ft1	N/A	Plant	Panax notoginseng	Triterpenoids	155683-00-4	C47H80O17	917.13	Others	Others	Others	FALSE	0	SDF(4).sdf	514	C:\Users\yqw52\Desktop
		515	SDF(4).515	2024/1/30 0:36	2024/1/30 0:36	515	M44247	D	6	50	10	T5805	Norarecoline hydrochloride	N/A	Plant	Areca catechu	Alkaloids	6197-39-3	C7H12ClNO2	177.63	Neuroscience	AChR	muscarinic receptor	FALSE	0	SDF(4).sdf	515	C:\Users\yqw52\Desktop
		516	SDF(4).516	2024/1/30 0:36	2024/1/30 0:36	516	M44247	D	7	50	10	T2S0410	Euphorbia factor L1	Euphorbiasteroid	Plant	Euphorbia pekinensis	Diterpenoids	76376-43-7	C32H40O8	552.66	Membrane transporter/Ion channel	P-gp	ABCB1	TRUE	0	SDF(4).sdf	516	C:\Users\yqw52\Desktop
		517	SDF(4).517	2024/1/30 0:36	2024/1/30 0:36	517	M44247	D	8	50	10	T4593	ISOPIMPINELLIN	5,8-Dimethoxypsoralen;4,9-Dimethoxypsoralen	Plant	Pimpinella saxifraga	Coumarins	482-27-9	C13H10O5	246.22	Immunology/Inflammation	Antiviral	Antiviral	FALSE	0	SDF(4).sdf	517	C:\Users\yqw52\Desktop
		518	SDF(4).518	2024/1/30 0:36	2024/1/30 0:36	518	M44247	D	9	50	10	T3901	Solasonine	N/A	Plant	Solanum nigrum	Alkaloids	19121-58-5	C45H73NO16	884.07	Others	Others	Others	TRUE	0	SDF(4).sdf	518	C:\Users\yqw52\Desktop
		519	SDF(4).519	2024/1/30 0:36	2024/1/30 0:36	519	M44247	D	10	50	10	T5S1632	8-O-Acetylshanzhiside methyl ester	Barlerin;ND01	Plant	Gardenia jasminoides	Others	57420-46-9	C19H28O12	448.42	Apoptosis;NF-??b;Angiogenesis;Cytoskeletal Signaling;Apoptosis	TNF;NF-??b;VEGFR;Akt;Caspase	TNF-??;NF-??b;VEGFR;Akt;Caspase	TRUE	0	SDF(4).sdf	519	C:\Users\yqw52\Desktop
		520	SDF(4).520	2024/1/30 0:36	2024/1/30 0:36	520	M44247	D	11	50	10	T3A2467	Allocryptopine	Thalictrimine;Fagarine I	Plant	Macleaya cordata	Alkaloids	485-91-6	C21H23NO5	369.4	Others	Others	Others	FALSE	0	SDF(4).sdf	520	C:\Users\yqw52\Desktop
		521	SDF(4).521	2024/1/30 0:36	2024/1/30 0:36	521	M44247	E	2	50	10	T5S1607	Morusin	Mulberrochromene	Plant	Morus alba	Flavonoid	62596-29-6	C25H24O6	420.46	JAK/STAT signaling;NF-??b	STAT;NF-??b	STAT3;NF-??b	FALSE	0	SDF(4).sdf	521	C:\Users\yqw52\Desktop
		522	SDF(4).522	2024/1/30 0:36	2024/1/30 0:36	522	M44247	E	3	50	10	T6S0095	Genkwanin	Puddumetin;Apigenin 7-methyl ether;7-O-Methylapigenin	Plant	Lobelia chinensis	Flavonoid	437-64-9	C16H12O5	284.26	miR-11/MKP-1/MAPK pathway	Others	Others	FALSE	0	SDF(4).sdf	522	C:\Users\yqw52\Desktop
		523	SDF(4).523	2024/1/30 0:36	2024/1/30 0:36	523	M44247	E	4	50	10	T4S0800	Demethyleneberberine	N/A	Plant	Coptis chinensis	Alkaloids	25459-91-0	C19H18NO4+	324.35	Metabolism;Angiogenesis;Immunology/Inflammation	P450;HIF;NOS	CYP17;HIF;NOS	FALSE	0	SDF(4).sdf	523	C:\Users\yqw52\Desktop
		524	SDF(4).524	2024/1/30 0:36	2024/1/30 0:36	524	M44247	E	5	50	10	T3869	Skimmin	Skimmine	Plant	Hydrangea	Coumarins	93-39-0	C15H16O8	324.29	Others	Others	Others	TRUE	0	SDF(4).sdf	524	C:\Users\yqw52\Desktop
		525	SDF(4).525	2024/1/30 0:36	2024/1/30 0:36	525	M44247	E	6	50	10	T3S2027	Rubusoside	N/A	Plant	Rubus alceaefolius Poir.	Diterpenoids	64849-39-4	C32H50O13	642.73	Angiogenesis	Others	Others	TRUE	0	SDF(4).sdf	525	C:\Users\yqw52\Desktop
		526	SDF(4).526	2024/1/30 0:36	2024/1/30 0:36	526	M44247	E	7	50	10	T6S1440	Loganic acid	Loganate	Plant	Gentiana macrophylla Pall	Iridoids	22255-40-9	C16H24O10	376.35	Others	Others	Others	TRUE	0	SDF(4).sdf	526	C:\Users\yqw52\Desktop
		527	SDF(4).527	2024/1/30 0:36	2024/1/30 0:36	527	M44247	E	8	50	10	T6S2023	Harpagoside	N/A	Plant	Scrophularia ningpoensis	Iridoids	19210-12-9	C24H30O11	494.49	Immunology/Inflammation	Others	Others	TRUE	0	SDF(4).sdf	527	C:\Users\yqw52\Desktop
		528	SDF(4).528	2024/1/30 0:36	2024/1/30 0:36	528	M44247	E	9	50	10	T6S1780	Protosappanin B	FT-0689654;Q-100961	Plant	Caesalpinia sappan	Miscellaneous	102036-29-3	C16H16O6	304.29	Apoptosis	Apoptosis	Apoptosis	TRUE	0	SDF(4).sdf	528	C:\Users\yqw52\Desktop
		529	SDF(4).529	2024/1/30 0:36	2024/1/30 0:36	529	M44247	E	10	50	10	T4589	9'''-MethyllithosperMate B	N/A	Plant	Salvia miltiorrhiza	Phenylpropanoids	1167424-32-9	C37H32O16	732.7	Others	Others	Others	TRUE	0	SDF(4).sdf	529	C:\Users\yqw52\Desktop
		530	SDF(4).530	2024/1/30 0:36	2024/1/30 0:36	530	M44247	E	11	50	10	T6S1141	Ganoderic acid A	N/A	Microorganism	Ganoderma lucidum	Triterpenoids	81907-62-2	C30H44O7	516.67	NF-??b	NF-??B	NF-??B	FALSE	0	SDF(4).sdf	530	C:\Users\yqw52\Desktop
		531	SDF(4).531	2024/1/30 0:36	2024/1/30 0:36	531	M44247	F	2	50	10	T6S2252	Sweroside	N/A	Plant	Swertia	Iridoids	14215-86-2	C16H22O9	358.34	Others	Others	Others	TRUE	0	SDF(4).sdf	531	C:\Users\yqw52\Desktop
		532	SDF(4).532	2024/1/30 0:36	2024/1/30 0:36	532	M44247	F	3	50	10	T3798	Zigu-glucoside I	Ziyu-glycoside I;Gouguside 7;Kudinoside H;3-O-alpha-L-Arabinopyranosylpomolic acid beta-D-glucopyranosyl ester	Plant	Sanguinaria canadensis	Triterpenoids	35286-58-9	C41H66O13	766.97	Others	Others	Others	TRUE	0	SDF(4).sdf	532	C:\Users\yqw52\Desktop
		533	SDF(4).533	2024/1/30 0:36	2024/1/30 0:36	533	M44247	F	4	50	10	T3697	3,6'-Disinapoyl sucrose	3,6'-Disinapoyl sucrose;Disinapoyl sucrose;3',6-Disinapoylsucrose	Plant	Polygala tenuifolia	Phenylpropanoids	139891-98-8	C34H42O19	754.68	Apoptosis; Chromatin/Epigenetic	BCL inhibitor; Epigenetic Reader Domain inhibitor	Bcl-2; CREB	TRUE	0	SDF(4).sdf	533	C:\Users\yqw52\Desktop
		534	SDF(4).534	2024/1/30 0:36	2024/1/30 0:36	534	M44247	F	5	50	10	T5S1959	Asarinin	Sesamin;Fagarol;Pseudocubebin;Episesamin;Eleutheroside B4	Plant	Asarum sieboldii Miq.	Lignans	133-04-0	C20H18O6	354.35	Microbiology&Virology	antibacterial	antibacterial	TRUE	0	SDF(4).sdf	534	C:\Users\yqw52\Desktop
		535	SDF(4).535	2024/1/30 0:36	2024/1/30 0:36	535	M44247	F	6	50	10	T20250	Phenyl salicylate	NSC 33406;NSC-33406;NSC33406	Plant	N/A	Others	118-55-8	C13H10O3	214.22	Others	Others	Others	FALSE	0	SDF(4).sdf	535	C:\Users\yqw52\Desktop
		536	SDF(4).536	2024/1/30 0:36	2024/1/30 0:36	536	M44247	F	7	50	10	T6S1373	Vitexicarpin	Casticin;Quercetagetin 3,6,7,4'-Tetramethyl Ether	Plant	Vitex trifolia var. simplicifolia Cham.	Flavonoid	479-91-4	C19H18O8	374.34	JAK/STAT signaling	STAT	STAT3	FALSE	0	SDF(4).sdf	536	C:\Users\yqw52\Desktop
		537	SDF(4).537	2024/1/30 0:36	2024/1/30 0:36	537	M44247	F	8	50	10	T6S0105	Peiminine	Raddeanine;Verticinone;Zhebeinone;Fritillarine	Plant	Fritillaria	Alkaloids	18059-10-4	C27H43NO3	429.64	Autophagy	Others	Others	TRUE	0	SDF(4).sdf	537	C:\Users\yqw52\Desktop
		538	SDF(4).538	2024/1/30 0:36	2024/1/30 0:36	538	M44247	F	9	50	10	T7052	Gnetol	N/A	Plant	Gnetum cleistostachynm	Phenols	86361-55-9	C14H12O4	244.24	Neuroscience; Proteases/Proteasome	AChR inhibitor; Tyrosinase inhibitor	BChE; Tyrosinase	FALSE	0	SDF(4).sdf	538	C:\Users\yqw52\Desktop
		539	SDF(4).539	2024/1/30 0:36	2024/1/30 0:36	539	M44247	F	10	50	10	T4723	D-(-)-Tagatose	D-Tagatose;d-tagatos	Animal	N/A	Organooxygen compounds	87-81-0	C6H12O6	180.16	Metabolism	Endogenous Metabolite	Others	TRUE	0	SDF(4).sdf	539	C:\Users\yqw52\Desktop
		540	SDF(4).540	2024/1/30 0:36	2024/1/30 0:36	540	M44247	F	11	50	10	T3756	Allitol	Allodulcitol;d-allitol;Allodulcit	Plant	Allium sativum	Miscellaneous	488-44-8	C6H14O6	182.17	Others	Others	Others	TRUE	0	SDF(4).sdf	540	C:\Users\yqw52\Desktop
		541	SDF(4).541	2024/1/30 0:36	2024/1/30 0:36	541	M44247	G	2	50	10	T5S0384	Rhaponiticin	Rhapontin;Ponticin;Rhaponticin;Rhapontigenin glucoside	Plant	Rheum	Phenols	155-58-8	C21H24O9	420.41	Others	Others	Others	TRUE	0	SDF(4).sdf	541	C:\Users\yqw52\Desktop
		542	SDF(4).542	2024/1/30 0:36	2024/1/30 0:36	542	M44247	G	3	50	10	T4591	Dihydrokavain	7,8-Dihydrokavain;Marindinin;7,8-Dihydrokawain	Plant	Piper methysticum Forst	Kavalactones	587-63-3	C14H16O3	232.27	Others	Others	Others	TRUE	0	SDF(4).sdf	542	C:\Users\yqw52\Desktop
		543	SDF(4).543	2024/1/30 0:36	2024/1/30 0:36	543	M44247	G	4	50	10	T0518	Methacycline hydrochloride	Methacycline HCl;Rondomycin	Microorganism	N/A	Others	3963-95-9	C22H23ClN2O8	478.88	Microbiology&Virology	ribosome agonist	16S ribosome; 30S ribosome	TRUE	0	SDF(4).sdf	543	C:\Users\yqw52\Desktop
		544	SDF(4).544	2024/1/30 0:36	2024/1/30 0:36	544	M44247	G	5	50	10	T3S0738	yangonin	Y100550	Plant	Piper methysticum	Phenols	500-62-9	C15H14O4	258.27	NF-??b;GPCR/G Protein	NF-??B;Cannabinoid Receptor	NF-??B;CB1	FALSE	0	SDF(4).sdf	544	C:\Users\yqw52\Desktop
		545	SDF(4).545	2024/1/30 0:36	2024/1/30 0:36	545	M44247	G	6	50	10	T3669	Curcumenol	(+)-Curcumenol	Plant	Curcuma zedoaria	Sesquiterpenoids	19431-84-6	C15H22O2	234.3	Metabolism	P450 inhibitor	CYP450	TRUE	0	SDF(4).sdf	545	C:\Users\yqw52\Desktop
		546	SDF(4).546	2024/1/30 0:36	2024/1/30 0:36	546	M44247	G	7	50	10	T3815	Isoscopoletin	7-Methoxyesculetin;6-Hydroxy-7-methoxycoumarin	Plant	Paederia scandens	Coumarins	776-86-3	C10H8O4	192.17	Others	Others inhibitor	Others	FALSE	0	SDF(4).sdf	546	C:\Users\yqw52\Desktop
		547	SDF(4).547	2024/1/30 0:36	2024/1/30 0:36	547	M44247	G	8	50	10	T4S1335	Daphnoretin	Thymelol;Dephnoretin	Plant	Wikstroemia indica	Coumarins	2034-69-7	C19H12O7	352.29	Proteases/Proteasome;Microbiology&virology	Caspase	Caspase-3	FALSE	0	SDF(4).sdf	547	C:\Users\yqw52\Desktop
		548	SDF(4).548	2024/1/30 0:36	2024/1/30 0:36	548	M44247	G	9	50	10	T5255	5-(Hydroxymethyl)uracil	5-Hydroxymethyluracil;Hydroxymethyl Uracil;a-Hydroxythymine	Animal	N/A	Diazines	4433-40-3	C5H6N2O3	142.11	Others	Others	Others	FALSE	0	SDF(4).sdf	548	C:\Users\yqw52\Desktop
		549	SDF(4).549	2024/1/30 0:36	2024/1/30 0:36	549	M44247	G	10	50	10	T5S1025	Picfeltarraenin IA	Picfeltarraenin A	Plant	Picria felterrae	Triterpenoids	97230-47-2	C41H62O13	762.93	Neuroscience	AChR	AChE	TRUE	0	SDF(4).sdf	549	C:\Users\yqw52\Desktop
		550	SDF(4).550	2024/1/30 0:36	2024/1/30 0:36	550	M44247	G	11	50	10	T4592	TOMATIDINE HYDROCHLORIDE	Tomatidine;Tomatidine HCl	Plant	Lycopersicon esculentum	Alkaloids	6192-62-7	C27H46ClNO2	452.11	Others	Others	Others	TRUE	0	SDF(4).sdf	550	C:\Users\yqw52\Desktop
		551	SDF(4).551	2024/1/30 0:36	2024/1/30 0:36	551	M44247	H	2	50	10	T4590	L-KAWAIN	(+)-Kavain;Kavain;(R)-KAWAIN	Plant	Piper methysticum Forst	Phenols	500-64-1	C14H14O3	230.26	Membrane transporter/Ion channel	Monoamine Transporter	Monoamine transporter	TRUE	0	SDF(4).sdf	551	C:\Users\yqw52\Desktop
		552	SDF(4).552	2024/1/30 0:36	2024/1/30 0:36	552	M44247	H	3	50	10	T4896	D-(-)-Lyxose	N/A	Animal	N/A	Organooxygen compounds	1114-34-7	C5H10O5	150.13	Others	Others	Others	TRUE	0	SDF(4).sdf	552	C:\Users\yqw52\Desktop
		553	SDF(4).553	2024/1/30 0:36	2024/1/30 0:36	553	M44247	H	4	50	10	T2835	Morin	Al-Morin;Aurantica;Calico Yellow;Toxylon pomiferum	Plant	Morus alba	Phenols	480-16-0	C15H10O7	302.23	Others	Others inhibitor	Others	FALSE	0	SDF(4).sdf	553	C:\Users\yqw52\Desktop
		554	SDF(4).554	2024/1/30 0:36	2024/1/30 0:36	554	M44247	H	5	50	10	T4S0998	Trifolirhizin	N/A	Plant	Sophora flavescens	Flavonoids	6807-83-6	C22H22O10	446.4	GPCR/G Protein;Apoptosis	Adrenergic Receptor;TNF	Others;TNF-??	TRUE	0	SDF(4).sdf	554	C:\Users\yqw52\Desktop
		555	SDF(4).555	2024/1/30 0:36	2024/1/30 0:36	555	M44247	H	6	50	10	T6S1559	Aurantio-obtusin	N/A	Plant	Cinnamomum cassia	Anthraquinones	67979-25-3	C17H14O7	330.29	Others	Others	Others	FALSE	0	SDF(4).sdf	555	C:\Users\yqw52\Desktop
		556	SDF(4).556	2024/1/30 0:36	2024/1/30 0:36	556	M44247	H	7	50	10	T2866	Echinocystic acid	N/A	Plant	Albizia julibrissin	Triterpenoids	510-30-5	C30H48O4	472.7	oxidation-reduction	Antioxidant	antioxidant	TRUE	0	SDF(4).sdf	556	C:\Users\yqw52\Desktop
		557	SDF(4).557	2024/1/30 0:36	2024/1/30 0:36	557	M44247	H	8	50	10	T2S1625	Ethyl 4-methoxycinnamate	Ethyl p-methoxycinnamate;4-Methoxycinnamic Acid Ethyl Ester;Ethyl methoxycinnamate;Ethyl para-methoxycinnamate;EPMC	Plant	Kaempferia galangal	Phenylpropanoids	24393-56-4	C12H14O3	206.24	Others	Others	Others	FALSE	0	SDF(4).sdf	557	C:\Users\yqw52\Desktop
		558	SDF(4).558	2024/1/30 0:36	2024/1/30 0:36	558	M44247	H	9	50	10	T2O2744	alpha-Naphthoflavone	7,8-benzoflavone	Organism	N/A	Flavonoid	604-59-1	C19H12O2	272.3	Endocrinology/Hormones	Aromatase	Aromatase	FALSE	0	SDF(4).sdf	558	C:\Users\yqw52\Desktop
		559	SDF(4).559	2024/1/30 0:36	2024/1/30 0:36	559	M44247	H	10	50	10	T6S1930	Schisanhenol	Gomisin-K3;Schizanhenol	Plant	Schisandra chinensis	Lignans	69363-14-0	C23H30O6	402.48	oxidation-reduction	Antioxidant	Antioxidant	TRUE	0	SDF(4).sdf	559	C:\Users\yqw52\Desktop
		560	SDF(4).560	2024/1/30 0:36	2024/1/30 0:36	560	M44247	H	11	50	10	T3374	Dihydrotanshinone I	15,16-dihydrotanshinone I;DHTS	Plant	Slvia miltiorrhiza Bunge	Diterpenoids	87205-99-0	C18H14O3	278.31	Immunology/Inflammation	ROS inhibitor	ROS	TRUE	0	SDF(4).sdf	560	C:\Users\yqw52\Desktop
		561	SDF(4).561	2024/1/30 0:36	2024/1/30 0:36	561	M44248	A	2	50	10	T4725	N-Acetyl-D-mannosamine	2-ACETAMIDO-2-DEOXY-D-MANNOPYRANOSE HYDRATE	Animal	N/A	Organooxygen compounds	7772-94-3	C8H15NO6	221.21	Metabolism	Endogenous Metabolite	Others	TRUE	0	SDF(4).sdf	561	C:\Users\yqw52\Desktop
		562	SDF(4).562	2024/1/30 0:36	2024/1/30 0:36	562	M44248	A	3	50	10	TCS1704	Artemetin	Artemisetin;Erianthin	Plant	Achillea millefolium	Flavonoid	479-90-3	C20H20O8	388.37	Immunology/Inflammation;oxidation-reduction	Antioxidant	Antioxidant	FALSE	0	SDF(4).sdf	562	C:\Users\yqw52\Desktop
		563	SDF(4).563	2024/1/30 0:36	2024/1/30 0:36	563	M44248	A	4	50	10	T4S0878	Prunetin	Prunusetin	Plant	Millettia dielsiana	Flavonoid	552-59-0	C16H12O5	284.26	NF-??b;MAPK	NF-??B;ERK	NF-??B;ERK	FALSE	0	SDF(4).sdf	563	C:\Users\yqw52\Desktop
		564	SDF(4).564	2024/1/30 0:36	2024/1/30 0:36	564	M44248	A	5	50	10	T4S0797	Berberine	Umbellatine;Berberin	Plant	Coptis chinensis	Alkaloids	2086-83-1	C20H18NO4+	336.36	Microbiology&virology	Antibacterial	Antibacterial	FALSE	0	SDF(4).sdf	564	C:\Users\yqw52\Desktop
		565	SDF(4).565	2024/1/30 0:36	2024/1/30 0:36	565	M44248	A	6	50	10	T1270	Vincristine sulfate	22-Oxovincaleukoblastine sulfate;Leurocristine sulfate;Leurocristine	Plant	Catharanthus roseus	Alkaloids	2068-78-2	C46H58N4O14S	923.04	Cytoskeletal Signaling	Microtubule Associated	microtubule	TRUE	0	SDF(4).sdf	565	C:\Users\yqw52\Desktop
		566	SDF(4).566	2024/1/30 0:36	2024/1/30 0:36	566	M44248	A	7	50	10	T0295	Digitoxin	Digitoxoside;Unidigin;Digitoxinum	Plant	Digitalis purpurea	Glycosides	71-63-6	C41H64O13	764.94	Others;Membrane transporter/Ion channel	Others inhibitor;ATPase	organic anion transporter;Na+/K+-ATPase	TRUE	0	SDF(4).sdf	566	C:\Users\yqw52\Desktop
		567	SDF(4).567	2024/1/30 0:36	2024/1/30 0:36	567	M44248	A	8	50	10	T6S1740	Nardosinone	N/A	Plant	Nardostachys jatamansi	Sesquiterpenoids	23720-80-1	C15H22O3	250.33	PI3K/Akt/mTOR signaling;MEK/ERK signaling	Others	Others	TRUE	0	SDF(4).sdf	567	C:\Users\yqw52\Desktop
		568	SDF(4).568	2024/1/30 0:36	2024/1/30 0:36	568	M44248	A	9	50	10	T1029	Aztreonam	SQ-26,776	Microorganism	N/A	Others	78110-38-0	C13H17N5O8S2	435.43	Microbiology&Virology	Antibacterial inhibitor; Antibiotic inhibitor	PBPs; ??-Lactamase	TRUE	0	SDF(4).sdf	568	C:\Users\yqw52\Desktop
		569	SDF(4).569	2024/1/30 0:36	2024/1/30 0:36	569	M44248	A	10	50	10	T2832	S-Isocorydine(+)	(+)-Isocorynoline;Artabotrin;Luteanin;Uzokoridin	Plant	Stephania brachyandra Diels?	Alkaloids	475-67-2	C20H23NO4	341.41	Others	Others	Others	TRUE	0	SDF(4).sdf	569	C:\Users\yqw52\Desktop
		570	SDF(4).570	2024/1/30 0:36	2024/1/30 0:36	570	M44248	A	11	50	10	T5S0229	Isosakuranetin	4'-Methylnaringenin	Plant	Citrus aurantium	Flavonoid	480-43-3	C16H14O5	286.28	Others	Others	Others	TRUE	0	SDF(4).sdf	570	C:\Users\yqw52\Desktop
		571	SDF(4).571	2024/1/30 0:36	2024/1/30 0:36	571	M44248	B	2	50	10	T4S0867	Pogostone	DHELWANGIN	Plant	Pogostemon cablin	Miscellaneous	23800-56-8	C12H16O4	224.25	Microbiology&virology	Antibacterial	Antibacterial	FALSE	0	SDF(4).sdf	571	C:\Users\yqw52\Desktop
		572	SDF(4).572	2024/1/30 0:36	2024/1/30 0:36	572	M44248	B	3	50	10	T5132	9-dihydro-13-acetylbaccatin III	13-Acetyl-9-dihydrobaccatin III;9-DHAB III	Plant	Taxus canadensis	Diterpenoids	142203-65-4	C33H42O12	630.68	Apoptosis	Apoptosis inducer	Apoptosis inducer	TRUE	0	SDF(4).sdf	572	C:\Users\yqw52\Desktop
		573	SDF(4).573	2024/1/30 0:36	2024/1/30 0:36	573	M44248	B	4	50	10	T7126	Hydroquinine	dihydroquinine	Plant	N/A	Alkaloids	522-66-7	C20H26N2O2	326.43	Others	Others	Others	FALSE	0	SDF(4).sdf	573	C:\Users\yqw52\Desktop
		574	SDF(4).574	2024/1/30 0:36	2024/1/30 0:36	574	M44248	B	5	50	10	T7113	6-paradol	Paradol;[6]-Gingerone	Plant	Capsicum annuum L	Phenols	27113-22-0	C17H26O3	278.39	Neuroscience	COX	COX-2	FALSE	0	SDF(4).sdf	574	C:\Users\yqw52\Desktop
		575	SDF(4).575	2024/1/30 0:36	2024/1/30 0:36	575	M44248	B	6	50	10	T6S0119	Dauricine	N/A	Plant	MENISPERMACEAE	Alkaloids	524-17-4	C38H44N2O6	624.77	Others	Others	Others	TRUE	0	SDF(4).sdf	575	C:\Users\yqw52\Desktop
		576	SDF(4).576	2024/1/30 0:36	2024/1/30 0:36	576	M44248	B	7	50	10	T3152	Harmol	Methylpyridoindolol	Plant	Peganum harmala	Alkaloids	487-03-6	C12H10N2O	198.22	Others	Others	Others	FALSE	0	SDF(4).sdf	576	C:\Users\yqw52\Desktop
		577	SDF(4).577	2024/1/30 0:36	2024/1/30 0:36	577	M44248	B	8	50	10	T5S1262	Methylophiopogonanone A	N/A	Plant	Ophiopogon japonicus	Flavonoid	74805-92-8	C19H18O6	342.34	Others	Others	Others	TRUE	0	SDF(4).sdf	577	C:\Users\yqw52\Desktop
		578	SDF(4).578	2024/1/30 0:36	2024/1/30 0:36	578	M44248	B	9	50	10	T5S1895	Norisoboldine	Laurelliptine;(+)-Laurelliptine	Plant	Lindera aggregata	Alkaloids	23599-69-1	C18H19NO4	313.35	MAPK	MAPK	MAPK	TRUE	0	SDF(4).sdf	578	C:\Users\yqw52\Desktop
		579	SDF(4).579	2024/1/30 0:36	2024/1/30 0:36	579	M44248	B	10	50	10	TN3820	Demethoxydeacetoxypseudolaric acid B	N/A	Plant	The root barks of Pseudolarix amabilis	Diterpenoids	82508-36-9	C20H24O7	376.4	Others	Others	Others	TRUE	0	SDF(4).sdf	579	C:\Users\yqw52\Desktop
		580	SDF(4).580	2024/1/30 0:36	2024/1/30 0:36	580	M44248	B	11	50	10	T6S0141	Corylin	N/A	Plant	Psoraela corylifolia	Flavonoids	53947-92-5	C20H16O4	320.3	Others;JAK/STAT signaling;Stem Cells	Others;STAT	Others;STAT3	FALSE	0	SDF(4).sdf	580	C:\Users\yqw52\Desktop
		581	SDF(4).581	2024/1/30 0:36	2024/1/30 0:36	581	M44248	C	2	50	10	T6000	D-DELTA-TOCOPHEROL	N/A	Plant	Stemona sessilifolia	Phenols	119-13-1	C27H46O2	402.65	Metabolism	Endogenous Metabolite	Human Endogenous Metabolite	TRUE	0	SDF(4).sdf	581	C:\Users\yqw52\Desktop
		582	SDF(4).582	2024/1/30 0:36	2024/1/30 0:36	582	M44248	C	3	50	10	T7131	Antineoplaston A10	NSC-648539	Animal	N/A	Others	91531-30-5	C13H14N2O3	246.26	GPCR/G Protein	Ras	Ras	TRUE	0	SDF(4).sdf	582	C:\Users\yqw52\Desktop
		583	SDF(4).583	2024/1/30 0:36	2024/1/30 0:36	583	M44248	C	4	50	10	T2995	Chrysophanic Acid	Chrysophanol;Turkey Rhubarb;3-Methylchrysazin	Plant	Rheum	Phenols	481-74-3	C15H10O4	254.24	Angiogenesis; JAK/STAT signaling; Tyrosine Kinase/Adaptors	EGFR inhibitor	EGFR	FALSE	0	SDF(4).sdf	583	C:\Users\yqw52\Desktop
		584	SDF(4).584	2024/1/30 0:36	2024/1/30 0:36	584	M44248	C	5	50	10	T2763	Panaxadiol	20(R)-Panaxadiol	Plant	Panax ginseng	Terpenoids	19666-76-3	C30H52O3	460.73	Others	Others	Others	TRUE	0	SDF(4).sdf	584	C:\Users\yqw52\Desktop
		585	SDF(4).585	2024/1/30 0:36	2024/1/30 0:36	585	M44248	C	6	50	10	T3787	Didymin	Neoponcirin;Isosakuranetin-7-O-rutinoside	Plant	Clinopodium chinense	Flavonoid	14259-47-3	C28H34O14	594.57	Others	Others inhibitor	Others	TRUE	0	SDF(4).sdf	585	C:\Users\yqw52\Desktop
		586	SDF(4).586	2024/1/30 0:36	2024/1/30 0:36	586	M44248	C	7	50	10	T3376	Cynaroside	Luteolin 7-O-??-D-glucoside;Luteolin 7-glucoside;Luteoloside;Luteolin 7-??-D-Glucopyranoside;Luteolin 7-O-Glucoside	Plant	Cynara scolymus	Glycosides;Flavonoids	5373/11/5	C21H20O11	448.38	Others	Others	Others	TRUE	0	SDF(4).sdf	586	C:\Users\yqw52\Desktop
		587	SDF(4).587	2024/1/30 0:36	2024/1/30 0:36	587	M44248	C	8	50	10	T3924	Astragaloside II	Astrasieversianin VIII	Plant	Astragalus membranaceus	Triterpenoids	84676-89-1	C41H66O15	798.95	Stem Cells	TGF-beta/Smad inhibitor	Smad1; Smad5; Smad8	TRUE	0	SDF(4).sdf	587	C:\Users\yqw52\Desktop
		588	SDF(4).588	2024/1/30 0:36	2024/1/30 0:36	588	M44248	C	9	50	10	T3776	Rhapontigenin	Protigenin	Plant	Rheum	Phenols	500-65-2	C15H14O4	258.3	Metabolism	P450 inhibitor	CYP1A1	FALSE	0	SDF(4).sdf	588	C:\Users\yqw52\Desktop
		589	SDF(4).589	2024/1/30 0:36	2024/1/30 0:36	589	M44248	C	10	50	10	T2913	Schisantherin A	Schizantherin-A;Wuweizi ester-A;Gomisin-C;Schisanwilsonin H;Arisanschinin K	Plant	Schisandra chinensis	Phenylpropanoids	58546-56-8	C30H32O9	536.57	NF-??B	NF-??B	NF-??B	TRUE	0	SDF(4).sdf	589	C:\Users\yqw52\Desktop
		590	SDF(4).590	2024/1/30 0:36	2024/1/30 0:36	590	M44248	C	11	50	10	T3887	Rosarin	N/A	Plant	The herbs of Rhodiola rosea L.	Phenylpropanoids	84954-93-8	C20H28O10	428.43	Others	Others	Others	TRUE	0	SDF(4).sdf	590	C:\Users\yqw52\Desktop
		591	SDF(4).591	2024/1/30 0:36	2024/1/30 0:36	591	M44248	D	2	50	10	T6718	Vanillylacetone	Gingerone;Zingerone;NSC 15335	Plant	Zingiber officinale Roscoe.	Ketone	122-48-5	C11H14O3	194.23	NF-??b	NF-??B	NF-??B	FALSE	0	SDF(4).sdf	591	C:\Users\yqw52\Desktop
		592	SDF(4).592	2024/1/30 0:36	2024/1/30 0:36	592	M44248	D	3	50	10	T5026	Oxytocin (Syntocinon)	Oxytocic hormone;Oxytocin;??-Hypophamine	Animal	N/A	Others	50-56-6	C43H66N12O12S2	1007.19	GPCR/G Protein	Oxytocin Receptor	Oxytocin Receptor	TRUE	0	SDF(4).sdf	592	C:\Users\yqw52\Desktop
		593	SDF(4).593	2024/1/30 0:36	2024/1/30 0:36	593	M44248	D	4	50	10	T2875	Isopsoralen	Angelicin	Plant	Psoralea corylifolia	Others	523-50-2	C11H6O3	186.17	Immunology/Inflammation	Antiviral	antiviral	FALSE	0	SDF(4).sdf	593	C:\Users\yqw52\Desktop
		594	SDF(4).594	2024/1/30 0:36	2024/1/30 0:36	594	M44248	D	5	50	10	T2946	Tanshinone IIA sulfonate sodium	Tanshinone IIA sodium sulfonate;Sodium Tanshinone IIA sulfonate;Tanshinone IIA sulfonate;sodium	Plant	Slvia miltiorrhiza Bunge	Others	69659-80-9	C19H17O6S??Na	396.39	Neuroscience;Metabolism	CaMK;P450	CaMK;CYP3A4	FALSE	0	SDF(4).sdf	594	C:\Users\yqw52\Desktop
		595	SDF(4).595	2024/1/30 0:36	2024/1/30 0:36	595	M44248	D	6	50	10	T6473	Dioscin	CCRIS 4123;Collettiside III;Saponin	Plant	Dioscorea nipponica	Steroids	19057-60-4	C45H72O16	869.04	Autophagy	Autophagy	Autophagy	TRUE	0	SDF(4).sdf	595	C:\Users\yqw52\Desktop
		596	SDF(4).596	2024/1/30 0:36	2024/1/30 0:36	596	M44248	D	7	50	10	T3330	Trimethoxystilbene	E-Resveratrol Trimethyl Ether;Tri-O-methylresveratrol;trans-Trimethoxyresveratrol;trans-trismethoxy Resveratrol;3,4',5-Trimethoxy-trans-stilbene;MR-3	Plant	Veratrum nigrum	Others	22255-22-7	C17H18O3	270.32	Others	Others inhibitor	Others	FALSE	0	SDF(4).sdf	596	C:\Users\yqw52\Desktop
		597	SDF(4).597	2024/1/30 0:36	2024/1/30 0:36	597	M44248	D	8	50	10	T3332	Isosteviol	(-)-Isosteviol	Plant	Stevia rebaudiana	Diterpenoids	27975-19-5	C20H30O3	318.45	Immunology/Inflammation; Apoptosis; Membrane transporter/Ion channel; NF-??b; Neuroscience	COX inhibitor; IL Receptor inhibitor; NF-??B inhibitor; Potassium Channel inhibitor; TNF inhibitor	COX-2; IL-6; NF-??B; Potassium Channel; TNF-??	TRUE	0	SDF(4).sdf	597	C:\Users\yqw52\Desktop
		598	SDF(4).598	2024/1/30 0:36	2024/1/30 0:36	598	M44248	D	9	50	10	T3333	Cycloastragenol	Cyclogalegenin;Cyclogalegigenin;Cyclogalagenin;Astramembrangenin	Plant	Astragalus membranaceus	Triterpenoids	84605-18-5	C30H50O5	490.72	DNA Damage/DNA Repair	Telomerase agonist	Telomerase	TRUE	0	SDF(4).sdf	598	C:\Users\yqw52\Desktop
		599	SDF(4).599	2024/1/30 0:36	2024/1/30 0:36	599	M44248	D	10	50	10	T3329	4',7-Dimethoxyisoflavone	4',7-Dimethoxyisoflavone;Dimethoxydaidzein;Daidzein dimethyl ether	Animal	N/A	Flavonoid	1157-39-7	C17H14O4	282.29	Microbiology&virology	Antifungal	Antifungal	FALSE	0	SDF(4).sdf	599	C:\Users\yqw52\Desktop
		600	SDF(4).600	2024/1/30 0:36	2024/1/30 0:36	600	M44248	D	11	50	10	T3327	Arteether	(+)-Arteether;Artemotil;??-Arteether;Beta-Arteether;SM-227	Plant	Artemisia carvifolia	Others	75887-54-6	C17H28O5	312.4	Autophagy; Immunology/Inflammation; GPCR/G Protein; Microbiology&Virology	CCR inhibitor; CXCR	CCL4; CCL5; CXCL10; CXCL9	TRUE	0	SDF(4).sdf	600	C:\Users\yqw52\Desktop
		601	SDF(4).601	2024/1/30 0:36	2024/1/30 0:36	601	M44248	E	2	50	10	T5S2306	Hosenkoside A	N/A	Plant	Lawsonia inermis	Triterpenoids	156791-82-1	C48H82O20	979.16	Others	Others	Others	TRUE	0	SDF(4).sdf	601	C:\Users\yqw52\Desktop
		602	SDF(4).602	2024/1/30 0:36	2024/1/30 0:36	602	M44248	E	3	50	10	T7448	4-Hydroxyisoleucine	4-?Hydroxy-?L-?isoleucine	Plant	Trigonella foenum-graecum L	Miscellaneous	781658-23-9	C6H13NO3	147.17	Others	Others	Others	TRUE	0	SDF(4).sdf	602	C:\Users\yqw52\Desktop
		603	SDF(4).603	2024/1/30 0:36	2024/1/30 0:36	603	M44248	E	4	50	10	T5066	Lys(Me)3-OH Chloride	N??,N??,N??-Trimethyllysine hydrochloride	Animal	N/A	Others	55528-53-5	C9H21ClN2O2	224.73	Others	Others	Others	TRUE	0	SDF(4).sdf	603	C:\Users\yqw52\Desktop
		604	SDF(4).604	2024/1/30 0:36	2024/1/30 0:36	604	M44248	E	5	50	10	T5S0055	Chelidonine	Stylophorin;Helidonine;Khelidonin	Plant	Chelidonium majus	Alkaloids	476-32-4	C20H19NO5	353.37	PI3K/Akt/mTOR signaling	Others	Others	TRUE	0	SDF(4).sdf	604	C:\Users\yqw52\Desktop
		605	SDF(4).605	2024/1/30 0:36	2024/1/30 0:36	605	M44248	E	6	50	10	T0429	Glucosamine	Chitosamine;D-Glucosamine	Animal	N/A	Saccharides	3416-24-8	C6H13NO5	179.17	Apoptosis; Membrane transporter/Ion channel; NF-??b; Others; Proteases/Proteasome	CFTR; MMP antagonist; NF-??B inhibitor; Others; TNF inhibitor	Chitosanase; MMP-9; NF-??B; IF??; TNF-??	TRUE	0	SDF(4).sdf	605	C:\Users\yqw52\Desktop
		606	SDF(4).606	2024/1/30 0:36	2024/1/30 0:36	606	M44248	E	7	50	10	T5784	Topotecan	SKF 104864A;NSC 609669	Plant	Camptotheca acuminata Decne	Alkaloids	123948-87-8	C23H23N3O5	421.45	DNA Damage/DNA Repair	topoisomerase	Eukaryotic topoisomerase I	TRUE	0	SDF(4).sdf	606	C:\Users\yqw52\Desktop
		607	SDF(4).607	2024/1/30 0:36	2024/1/30 0:36	607	M44248	E	8	50	10	TJS0341	7-Amino-4-(trifluoromethyl)coumarin	Coumarin 151;AFC	Plant	Glycinemax??L.??merr	Coumarins	53518-15-3	C10H6F3NO2	229.15	GPCR/G Protein	5-HT Receptor	HTR1E	FALSE	0	SDF(4).sdf	607	C:\Users\yqw52\Desktop
		608	SDF(4).608	2024/1/30 0:36	2024/1/30 0:36	608	M44248	E	9	50	10	T6169	Indirubin	Indigo red;Indigopurpurin;Couroupitine B;NSC 105327	Plant	N/A	Others	479-41-4	C16H10N2O2	262.26	PI3K/Akt/mTOR Signaling	CDK inhibitor; GSK-3 inhibitor; Raf inhibitor	GSK-3?? , CDK2/CyclinA , CDK5/p35 , CDK1/CyclinB , C-Raf	FALSE	0	SDF(4).sdf	608	C:\Users\yqw52\Desktop
		609	SDF(4).609	2024/1/30 0:36	2024/1/30 0:36	609	M44248	E	10	50	10	T5528	Cyanidin Chloride	N/A	Plant	Vitis vinifera Linn.	Flavonoids	528-58-5	C15H11ClO6	322.7	oxidation-reduction	Antioxidant	Antioxidant	FALSE	0	SDF(4).sdf	609	C:\Users\yqw52\Desktop
		610	SDF(4).610	2024/1/30 0:36	2024/1/30 0:36	610	M44248	E	11	50	10	T2873	Ginsenoside Rg2	Panaxoside Rg2;Prosapogenin C2;Chikusetsusaponin I;(20S)Ginsenoside Rg2	Plant	Panax ginseng	Glycosides	52286-74-5	C42H72O13	785.01	PI3K/Akt/mTOR signaling; Stem Cells	GSK-3 antagonist	GSK-3??	TRUE	0	SDF(4).sdf	610	C:\Users\yqw52\Desktop
		611	SDF(4).611	2024/1/30 0:36	2024/1/30 0:36	611	M44248	F	2	50	10	T5S1891	Acetylaconitine	3-Acetylaconitine;Flaconitine	Plant	N/A	Alkaloids	77181-26-1	C36H49NO12	687.77	Others	Others	Others	TRUE	0	SDF(4).sdf	611	C:\Users\yqw52\Desktop
		612	SDF(4).612	2024/1/30 0:36	2024/1/30 0:36	612	M44248	F	3	50	10	T2803	Monocrotaline	Crotaline	Plant	Lilium	Alkaloids	315-22-0	C16H23NO6	325.36	Stem Cells	TGF-beta/Smad inhibitor	TGF??	TRUE	0	SDF(4).sdf	612	C:\Users\yqw52\Desktop
		613	SDF(4).613	2024/1/30 0:36	2024/1/30 0:36	613	M44248	F	4	50	10	T4942	??-D-Galactose-1-phosphate Dipotassium Pentahydrate	Galactose 1-phosphate Potassium salt	Animal	N/A	Organooxygen compounds	19046-60-7	C6H21K2O14P	426.39	Others	Others	Others	TRUE	0	SDF(4).sdf	613	C:\Users\yqw52\Desktop
		614	SDF(4).614	2024/1/30 0:36	2024/1/30 0:36	614	M44248	F	5	50	10	T2P2898	Neodiosmin	Diosmetin-7-neohesperidoside;Diosmetin-7-O-neohesperidoside	Plant	Citrus aurantium	Flavonoids	38665-01-9	C28H32O15	608.54	oxidation-reduction	Antioxidant	Antioxidant	TRUE	0	SDF(4).sdf	614	C:\Users\yqw52\Desktop
		615	SDF(4).615	2024/1/30 0:36	2024/1/30 0:36	615	M44248	F	6	50	10	T4036	Solasodine	Solancarpidine;Solasodin;Purapuridine	Plant	Solanum nigrum	Alkaloids	126-17-0	C27H43NO2	413.65	Apoptosis	Others	Others	TRUE	0	SDF(4).sdf	615	C:\Users\yqw52\Desktop
		616	SDF(4).616	2024/1/30 0:36	2024/1/30 0:36	616	M44248	F	7	50	10	T3818	Fraxinol	N/A	Plant	Fraxinus chinensis Roxb.	Coumarins	486-28-2	C11H10O5	222.2	Others	Others	Others	FALSE	0	SDF(4).sdf	616	C:\Users\yqw52\Desktop
		617	SDF(4).617	2024/1/30 0:36	2024/1/30 0:36	617	M44248	F	8	50	10	T2956	Cedryl acetate	Cedrol acetate;Cedranyl acetate	Plant	N/A	Others	77-54-3	C17H28O2	264.41	Microbiology/virology	Antifungal	antifungal	TRUE	0	SDF(4).sdf	617	C:\Users\yqw52\Desktop
		618	SDF(4).618	2024/1/30 0:36	2024/1/30 0:36	618	M44248	F	9	50	10	T5S0246	Pseudoprotodioscin	N/A	Plant	Dioscorea nipponica	Steroids	102115-79-7	C51H82O21	1031.2	Others	Others	Others	TRUE	0	SDF(4).sdf	618	C:\Users\yqw52\Desktop
		619	SDF(4).619	2024/1/30 0:36	2024/1/30 0:36	619	M44248	F	10	50	10	T1648	Vitamin E	??-Vitamin E;Dexrabeprazole Sodium;D-??-Tocopherol;Alpha-Tocopherol;5,7,8-Trimethyltocol;(+)-alpha-Tocopherol	Plant; Animal	N/A	Phenols	1959/2/9	C29H50O2	430.71	Cytoskeletal Signaling; Metabolism; Others; oxidation-reduction	GST inhibitor; Others; PKC inhibitor; Vitamin inhibitor	GST Mu 3; GST omega-1; GSTP; SEC14-like protein; PKC; VE	TRUE	0	SDF(4).sdf	619	C:\Users\yqw52\Desktop
		620	SDF(4).620	2024/1/30 0:36	2024/1/30 0:36	620	M44248	F	11	50	10	T1611	Isotretinoin	13-cis-Retinoic acid	Animal	N/A	Prenol lipids	4759-48-2	C20H28O2	300.44	Metabolism	Retinoid Receptor inhibitor	RAR	FALSE	0	SDF(4).sdf	620	C:\Users\yqw52\Desktop
		621	SDF(4).621	2024/1/30 0:36	2024/1/30 0:36	621	M44248	G	2	50	10	T2851	Daphnetin	7,8-Dihydroxycoumarin;Daphnetol	Plant	daphne koreana?	Phenylpropanoids	486-35-1	C9H6O4	178.14	Angiogenesis; Cytoskeletal Signaling; GPCR/G Protein; JAK/STAT signaling; Tyrosine Kinase/Adaptors	EGFR inhibitor; PKA inhibitor; PKC inhibitor	EGFR; PKA; PKC	FALSE	0	SDF(4).sdf	621	C:\Users\yqw52\Desktop
		622	SDF(4).622	2024/1/30 0:36	2024/1/30 0:36	622	M44248	G	3	50	10	T3027	Sodium Aescinate	Escin sodium salt	Plant	Aesculus	Terpenoids	20977-05-3	C54H83NaO23	1123.21	Angiogenesis; Chromatin/Epigenetic	HIF inhibitor	HIF-1??	TRUE	0	SDF(4).sdf	622	C:\Users\yqw52\Desktop
		623	SDF(4).623	2024/1/30 0:36	2024/1/30 0:36	623	M44248	G	4	50	10	T3735	Tetrahydro Curcumin	HZIV 81-2;Tetrahydrodiferuloylmethane;Sabiwhite	Plant	Zingiber officinale Roscoe.	Phenols	36062-04-1	C21H24O6	372.41	Autophagy; Metabolism	Autophagy; P450; Endogenous Metabolite	Autophagy; CYP2C9; CYP3A4; Endogenous Metabolite	FALSE	0	SDF(4).sdf	623	C:\Users\yqw52\Desktop
		624	SDF(4).624	2024/1/30 0:36	2024/1/30 0:36	624	M44248	G	5	50	10	T1285	Anethole trithione	Anetholtrithion	Plant	N/A	Others	532-11-6	C10H8OS3	240.35	Others	Others	Others	FALSE	0	SDF(4).sdf	624	C:\Users\yqw52\Desktop
		625	SDF(4).625	2024/1/30 0:36	2024/1/30 0:36	625	M44248	G	6	50	10	T2814	Cryptotanshinone	Tanshinone c;Cryptotanshinon	Plant	Slvia miltiorrhiza Bunge	Terpenoids	35825-57-1	C19H20O3	296.37	JAK/STAT signaling; Stem Cells	STAT inhibitor	STAT3	TRUE	0	SDF(4).sdf	625	C:\Users\yqw52\Desktop
		626	SDF(4).626	2024/1/30 0:36	2024/1/30 0:36	626	M44248	G	7	50	10	T2825	Cyclopamine	11-Deoxojervine	Animal	Veratrum nigrum	Alkaloids	4449-51-8	C27H41NO2	411.63	GPCR/G Protein; Stem Cells	Hedgehog/Smoothened	Smoothened	TRUE	0	SDF(4).sdf	626	C:\Users\yqw52\Desktop
		627	SDF(4).627	2024/1/30 0:36	2024/1/30 0:36	627	M44248	G	8	50	10	T4S1545	(-)-Licarin B	Licarine B	Plant	Myristica fragrans	Lignans	51020-87-2	C20H20O4	324.37	Immunology/Inflammation	anti-mycobacterial	anti-mycobacterial	TRUE	0	SDF(4).sdf	627	C:\Users\yqw52\Desktop
		628	SDF(4).628	2024/1/30 0:36	2024/1/30 0:36	628	M44248	G	9	50	10	T5S1805	5,7-Dihydroxychromone	5,7-Dihydroxy-4H-Chromen-4-One	Plant	Garcinia cowa	Flavonoid	31721-94-5	C9H6O4	178.14	Immunology/Inflammation	Nrf2	Nrf2	FALSE	0	SDF(4).sdf	628	C:\Users\yqw52\Desktop
		629	SDF(4).629	2024/1/30 0:36	2024/1/30 0:36	629	M44248	G	10	50	10	T2481	Ascomycin	FK520;FR-900520;Immunomycin	Microorganism	N/A	Others	104987-12-4	C43H69NO12	792.01	Others	phosphatase inhibitor	calcineurin phosphatase	TRUE	0	SDF(4).sdf	629	C:\Users\yqw52\Desktop
		630	SDF(4).630	2024/1/30 0:36	2024/1/30 0:36	630	M44248	G	11	50	10	T6062	Brefeldin A	Cyanein;Decumbin;BFA;Ascotoxin	Microorganism	N/A	Others	20350-15-6	C16H24O4	280.36	Membrane transporter/Ion channel	ATPase inhibitor	ATPase (HCT 116)	TRUE	0	SDF(4).sdf	630	C:\Users\yqw52\Desktop
		631	SDF(4).631	2024/1/30 0:36	2024/1/30 0:36	631	M44248	H	2	50	10	T5320	Tulipalin A	2-Methylenebutyrolactone;??-methylene-??-butyrolactone	Plant	Tulipa gesneriana	Sesquiterpenes	547-65-9	C5H6O2	98.1	Others	Others	Others	FALSE	0	SDF(4).sdf	631	C:\Users\yqw52\Desktop
		632	SDF(4).632	2024/1/30 0:36	2024/1/30 0:36	632	M44248	H	3	50	10	T2833	Dehydrocostus Lactone	Epiligulyl oxide;(-)-Dehydrocostus lactone	Plant	Saussurea costus	Terpenoids	477-43-0	C15H18O2	230.3	NF-??B	I??B/IKK	IKK??	TRUE	0	SDF(4).sdf	632	C:\Users\yqw52\Desktop
		633	SDF(4).633	2024/1/30 0:36	2024/1/30 0:36	633	M44248	H	4	50	10	T3888	Scopolin	Scopoloside;Murrayin	Plant	Scopolia japonica	Coumarins	531-44-2	C16H18O9	354.31	Others	Others inhibitor	Others	TRUE	0	SDF(4).sdf	633	C:\Users\yqw52\Desktop
		634	SDF(4).634	2024/1/30 0:36	2024/1/30 0:36	634	M44248	H	5	50	10	T4709	D-Mannosamine hydrochloride	N/A	Animal	N/A	Others	5505-63-5	C6H14ClNO5	215.63	Others	Others	Others	TRUE	0	SDF(4).sdf	634	C:\Users\yqw52\Desktop
		635	SDF(4).635	2024/1/30 0:36	2024/1/30 0:36	635	M44248	H	6	50	10	T1441	Capastat sulfate	Capreomycin sulfate	Microorganism	N/A	Others	1405-37-4	C25H46N14O11S	752.76	Microbiology&Virology	ribosome inhibitor	70S ribosome	TRUE	0	SDF(4).sdf	635	C:\Users\yqw52\Desktop
		636	SDF(4).636	2024/1/30 0:36	2024/1/30 0:36	636	M44248	H	7	50	10	T0132	Etoposide	VP-16-213;VP-16	Plant	Dysosma versipellis	Lignans	33419-42-0	C29H32O13	588.56	DNA Damage/DNA Repair	Topoisomerase	Topo II	TRUE	0	SDF(4).sdf	636	C:\Users\yqw52\Desktop
		637	SDF(4).637	2024/1/30 0:36	2024/1/30 0:36	637	M44248	H	8	50	10	T0086	Galanthamine HBr	Galantamine hydrobromide;Galanthamine hydrobromide	Plant	Lycoris radiata	Alkaloids	1953/4/4	C17H21NO3??HBr	368.27	Neuroscience	AChR inhibitor	AChE	TRUE	0	SDF(4).sdf	637	C:\Users\yqw52\Desktop
		638	SDF(4).638	2024/1/30 0:36	2024/1/30 0:36	638	M44248	H	9	50	10	T3248	alpha-Boswellic acid	??-Boswellic acid	Plant	Boswellia carterii Birdw.	Triterpenoids	471-66-9	C30H48O3	456.7	Others	Others	Others	TRUE	0	SDF(4).sdf	638	C:\Users\yqw52\Desktop
		639	SDF(4).639	2024/1/30 0:36	2024/1/30 0:36	639	M44248	H	10	50	10	T4S2354	Dimethylfraxetin	6,7,8-Trimethoxycoumarin;Fraxetin dimethyl ether	Plant	Viola yedonensis Makino	Coumarins	6035-49-0	C12H12O5	236.22	Metabolism	Carbonic Anhydrase	Carbonic Anhydrase	FALSE	0	SDF(4).sdf	639	C:\Users\yqw52\Desktop
		640	SDF(4).640	2024/1/30 0:36	2024/1/30 0:36	640	M44248	H	11	50	10	T0970	Anisodamine	Raceanisodamine;7??-Hydroxyhyoscyamine;Racanisodamine	Plant	Hyoscyamus niger	Alkaloids	17659-49-3	C17H23NO4	305.38	Neuroscience; GPCR/G Protein	Adrenergic Receptor inhibitor	Adrenergic Receptor	FALSE	0	SDF(4).sdf	640	C:\Users\yqw52\Desktop
		641	SDF(4).641	2024/1/30 0:36	2024/1/30 0:36	641	M44249	A	2	50	10	T3S1589	Notoginsenoside Fa	N/A	Plant	Panax notoginseng	Triterpenoids	88100-04-3	C59H100O27	1241.42	Neuroscience	Others	Others	TRUE	0	SDF(4).sdf	641	C:\Users\yqw52\Desktop
		642	SDF(4).642	2024/1/30 0:36	2024/1/30 0:36	642	M44249	A	3	50	10	T5220	Sodium D-lactate	N/A	Animal	N/A	Hydroxy acids and derivatives	920-49-0	C3H5NaO3	112.06	Others	Others	Others	TRUE	0	SDF(4).sdf	642	C:\Users\yqw52\Desktop
		643	SDF(4).643	2024/1/30 0:36	2024/1/30 0:36	643	M44249	A	4	50	10	T3237	Lecithin	L-??-Phosphatidylcholine;Phosphatidylcholines;Phospholutein	Animal	Glycine max	Miscellaneous	8002-43-5	C42H80NO8P	758.06	Others	Others	Others	TRUE	0	SDF(4).sdf	643	C:\Users\yqw52\Desktop
		644	SDF(4).644	2024/1/30 0:36	2024/1/30 0:36	644	M44249	A	5	50	10	T3227	Danshensu	Salvianic acid A;Dan shen suan A	Plant	N/A	Others	76822-21-4	C9H10O5	198.17	Others	Others	Others	TRUE	0	SDF(4).sdf	644	C:\Users\yqw52\Desktop
		645	SDF(4).645	2024/1/30 0:36	2024/1/30 0:36	645	M44249	A	6	50	10	T1521	Hydroxy Camptothecine	10-Hydroxycamptothecin	Plant	Camptotheca acuminata	Alkaloids	64439-81-2	C20H16N2O5	364.35	DNA Damage/DNA Repair	Topoisomerase inhibitor	Topo I	FALSE	0	SDF(4).sdf	645	C:\Users\yqw52\Desktop
		646	SDF(4).646	2024/1/30 0:36	2024/1/30 0:36	646	M44249	A	7	50	10	T6512	Geneticin sulfate	Antibiotic G-418 sulfate;G-418 disulfate;Geneticin;G418 Sulfate	Microorganism	N/A	Others	108321-42-2	C20H40N4O10??2H2O4S	692.71	Microbiology&virology	Antibiotic	Antibiotic	TRUE	0	SDF(4).sdf	646	C:\Users\yqw52\Desktop
		647	SDF(4).647	2024/1/30 0:36	2024/1/30 0:36	647	M44249	A	8	50	10	T3368	Alpha-Hederin	??-Hederin;Helixin;Hederoside C;Tauroside E	Plant	ARALIACEAE	Triterpenoids	27013-91-8	C41H66O12	750.97	Others	Others	Others	TRUE	0	SDF(4).sdf	647	C:\Users\yqw52\Desktop
		648	SDF(4).648	2024/1/30 0:36	2024/1/30 0:36	648	M44249	A	9	50	10	T3365	Rebaudioside C	Dulcoside B	Plant	Stevia rebaudiana	Diterpenoids	63550-99-2	C44H70O22	951.02	Others	Others	Others	TRUE	0	SDF(4).sdf	648	C:\Users\yqw52\Desktop
		649	SDF(4).649	2024/1/30 0:36	2024/1/30 0:36	649	M44249	A	10	50	10	T3753	Sinapinic Acid	Sinapic acid;Synapoic acid	Plant	Platycladus orientalis	Others	530-59-6	C11H12O5	224.2	DNA Damage/DNA Repair; Chromatin/Epigenetic; Metabolism	RAAS; HDAC	ACE; HDAC	FALSE	0	SDF(4).sdf	649	C:\Users\yqw52\Desktop
		650	SDF(4).650	2024/1/30 0:36	2024/1/30 0:36	650	M44249	A	11	50	10	T3600	Licochalcone A	N/A	Plant	Glycyrrhiza glabra	Chalcones	58749-22-7	C21H22O4	338.4	Apoptosis;Proteases/Proteasome;Metabolism	Caspase inhibitor;UGT	Caspase-3;UGT1A1	FALSE	0	SDF(4).sdf	650	C:\Users\yqw52\Desktop
		651	SDF(4).651	2024/1/30 0:36	2024/1/30 0:36	651	M44249	B	2	50	10	T6569	L-Mimosine	Leucenol;NSC 69188;Leucenine	Plant	Mimosa pudica	Alkaloids	500-44-7	C8H10N2O4	198.18	others	Others	iron chelator	TRUE	0	SDF(4).sdf	651	C:\Users\yqw52\Desktop
		652	SDF(4).652	2024/1/30 0:36	2024/1/30 0:36	652	M44249	B	3	50	10	T3629	Gamithromycin	ML-1709460	Microorganism	N/A	Others	145435-72-9	C40H76N2O12	777.04	Microbiology&Virology	Antibacterial	Antibacterial	TRUE	0	SDF(4).sdf	652	C:\Users\yqw52\Desktop
		653	SDF(4).653	2024/1/30 0:36	2024/1/30 0:36	653	M44249	B	4	50	10	T6485	Embelin	Emberine;NSC 91874;Embelic acid	Plant	Paederia scandens	Quinones	550-24-3	C17H26O4	294.39	Apoptosis; GPCR/G Protein; Metabolism	IAP inhibitor; Lipoxygenase inhibitor; Prostaglandin Receptor inhibitor	XIAP; 5-Lipoxygenase; mPGES-1	FALSE	0	SDF(4).sdf	653	C:\Users\yqw52\Desktop
		654	SDF(4).654	2024/1/30 0:36	2024/1/30 0:36	654	M44249	B	5	50	10	T3S0057	Dihydrochelerythrine	12,13-Dihydrochelerythrine	Plant	Chelidonium majus	Alkaloids	6880-91-7	C21H19NO4	349.38	Microbiology/virology	Antifungal	antifungal	FALSE	0	SDF(4).sdf	654	C:\Users\yqw52\Desktop
		655	SDF(4).655	2024/1/30 0:36	2024/1/30 0:36	655	M44249	B	6	50	10	T0579	Myricetin	Cannabiscetin	Plant	Morella rubra	Flavonoid	529-44-2	C15H10O8	318.24	PI3K/Akt/mTOR signaling	PI3K inhibitor	PI3K??	FALSE	0	SDF(4).sdf	655	C:\Users\yqw52\Desktop
		656	SDF(4).656	2024/1/30 0:36	2024/1/30 0:36	656	M44249	B	7	50	10	T2874	Tetrahydroberberine THB	Canadine;Tetrahydroberberine	Plant	Coptis chinensis	Alkaloids	522-97-4	C20H21O4N	339.39	GPCR/G Protein; Neuroscience	5-HT Receptor antagonist; Dopamine Receptor antagonist	5-HT; Dopamine	FALSE	0	SDF(4).sdf	656	C:\Users\yqw52\Desktop
		657	SDF(4).657	2024/1/30 0:36	2024/1/30 0:36	657	M44249	B	8	50	10	T3847	Asperuloside	Asperulosid	Plant	Galium aparine	Iridoids	14259-45-1	C18H22O11	414.36	Others	Others	Others	TRUE	0	SDF(4).sdf	657	C:\Users\yqw52\Desktop
		658	SDF(4).658	2024/1/30 0:36	2024/1/30 0:36	658	M44249	B	9	50	10	T3799	Isorhamnetin 3-O-neohesperidin	Isorhamnetin 3-O-neohesperoside;Calendoflavoside	Plant	Rhamnus davurica Pall	Flavonoid	55033-90-4	C28H32O16	624.54	oxidation-reduction	Antioxidant	antioxidant	TRUE	0	SDF(4).sdf	658	C:\Users\yqw52\Desktop
		659	SDF(4).659	2024/1/30 0:36	2024/1/30 0:36	659	M44249	B	10	50	10	T3769	Tenuifolin	N/A	Plant	Polygala tenuifolia	Triterpenoids	20183-47-5	C36H56O12	680.37	Others	Others inhibitor	Others	TRUE	0	SDF(4).sdf	659	C:\Users\yqw52\Desktop
		660	SDF(4).660	2024/1/30 0:36	2024/1/30 0:36	660	M44249	B	11	50	10	T3397	Epimedin C	Baohuoside-VI;Epmedin C	Plant	Epimedium	Flavonoid	110642-44-9	C39H50O19	822.8	Others	Others	Others	TRUE	0	SDF(4).sdf	660	C:\Users\yqw52\Desktop
		661	SDF(4).661	2024/1/30 0:36	2024/1/30 0:36	661	M44249	C	2	50	10	T3916	Ginsenoside F2	N/A	Plant	Panax ginseng	Triterpenoids	62025-49-4	C42H72O13	785.03	Apoptosis	Apoptosis inducer activator	Apoptosis inducer	TRUE	0	SDF(4).sdf	661	C:\Users\yqw52\Desktop
		662	SDF(4).662	2024/1/30 0:36	2024/1/30 0:36	662	M44249	C	3	50	10	T3779	Crocin II	Crocin B;Crocetin gentiobiosylglucosyl ester;Tricrocin;Crocin 2	Plant	Crocus sativus	Diterpenoids	55750-84-0	C38H54O19	814.83	Apoptosis;Proteases/Proteasome	Caspase	caspase	TRUE	0	SDF(4).sdf	662	C:\Users\yqw52\Desktop
		663	SDF(4).663	2024/1/30 0:36	2024/1/30 0:36	663	M44249	C	4	50	10	T3920	Pseudoginsenoside F11	Ginsenoside A1	Plant	Panax ginseng	Triterpenoids	69884-00-0	C42H72O14	801.01	Others	Others	Others	TRUE	0	SDF(4).sdf	663	C:\Users\yqw52\Desktop
		664	SDF(4).664	2024/1/30 0:36	2024/1/30 0:36	664	M44249	C	5	50	10	T2698	Asperosaponin ??	Akebia saponin D;Asperosaponin VI	Plant	Dipsacus asperoides	Triterpenoids	39524-08-8	C47H76O18	929.1	Others	Others	Others	TRUE	0	SDF(4).sdf	664	C:\Users\yqw52\Desktop
		665	SDF(4).665	2024/1/30 0:36	2024/1/30 0:36	665	M44249	C	6	50	10	T2768	Saikosaponin A	N/A	Plant	UMBELLIFERAE	Terpenoids	20736-09-8	C42H68O13	780.99	NF-??b	NF-??B inhibitor	NF-??B	TRUE	0	SDF(4).sdf	665	C:\Users\yqw52\Desktop
		666	SDF(4).666	2024/1/30 0:36	2024/1/30 0:36	666	M44249	C	7	50	10	T3906	Epimedin A	N/A	Plant	Epimedium	Flavonoid	110623-72-8	C39H50O20	838.8	Others	Others	Others	TRUE	0	SDF(4).sdf	666	C:\Users\yqw52\Desktop
		667	SDF(4).667	2024/1/30 0:36	2024/1/30 0:36	667	M44249	C	8	50	10	T3395	Timosaponin AIII	Timosaponin A3;Filiferin B;AneMarsaponin A3	Plant	Anemarrhena asphodeloides	Steroids	41059-79-4	C39H64O13	740.92	PI3K/Akt/mTOR signaling	mTOR inhibitor	mTORC1	TRUE	0	SDF(4).sdf	667	C:\Users\yqw52\Desktop
		668	SDF(4).668	2024/1/30 0:36	2024/1/30 0:36	668	M44249	C	9	50	10	T3915	Ginsenoside Ro	Chikusetsusaponin 5;Chikusetsusaponin V;Polysciasaponin P3	Plant	Panax ginseng	Triterpenoids	34367-04-9	C48H76O19	957.11	Endocrinology/Hormones; Metabolism	Reductase inhibitor	5-?? reductase	TRUE	0	SDF(4).sdf	668	C:\Users\yqw52\Desktop
		669	SDF(4).669	2024/1/30 0:36	2024/1/30 0:36	669	M44249	C	10	50	10	T3803	Nuezhenide	Nuzhenide;Specnuezhenide	Plant	Ligustrum lucidum	Iridoids	39011-92-2	C31H42O17	686.7	Others	Others inhibitor	Others	TRUE	0	SDF(4).sdf	669	C:\Users\yqw52\Desktop
		670	SDF(4).670	2024/1/30 0:36	2024/1/30 0:36	670	M44249	C	11	50	10	T3863	Chikusetsusaponin IVa	Calenduloside F	Plant	Hemsleya amabilis	Triterpenoids	51415-02-2	C42H66O14	794.98	PI3K/Akt/mTOR signaling	AMPK activator	AMPK	TRUE	0	SDF(4).sdf	670	C:\Users\yqw52\Desktop
		671	SDF(4).671	2024/1/30 0:36	2024/1/30 0:36	671	M44249	D	2	50	10	T3913	Saikosaponin D	N/A	Plant	Bupleurum chinense DC.	Triterpenoids	20874-52-6	C42H68O13	780.98	JAK/STAT signaling; NF-??b; Stem Cells	NF-??B inhibitor; STAT inhibitor	NF-??B; STAT3	TRUE	0	SDF(4).sdf	671	C:\Users\yqw52\Desktop
		672	SDF(4).672	2024/1/30 0:36	2024/1/30 0:36	672	M44249	D	3	50	10	T3399	Psoralidin	N/A	Plant	Psoralea corylifolia	Coumarins	18642-23-4	C20H16O5	336.34	Cytoskeletal Signaling;Others;PI3K/Akt/mTOR signaling;Endocrinology/Hormones	Akt inhibitor;Others inhibitor;Estrogen/progestogen Receptor	Akt; Phosphatidylinositol 3-kinase;ER??;ER??	FALSE	0	SDF(4).sdf	672	C:\Users\yqw52\Desktop
		673	SDF(4).673	2024/1/30 0:36	2024/1/30 0:36	673	M44249	D	4	50	10	T3810	Saikosaponin B2	N/A	Plant	Bupleurum chinense DC.	Triterpenoids	58316-41-9	C42H68O13	780.99	Others	Others inhibitor	Others	TRUE	0	SDF(4).sdf	673	C:\Users\yqw52\Desktop
		674	SDF(4).674	2024/1/30 0:36	2024/1/30 0:36	674	M44249	D	5	50	10	T3903	Angoroside C	N/A	Plant	Scrophularia ningpoensis Hemsl.	Phenylpropanoids	115909-22-3	C36H48O19	784.75	GPCR/G Protein	Prostaglandin Receptor inhibitor	PGE2	TRUE	0	SDF(4).sdf	674	C:\Users\yqw52\Desktop
		675	SDF(4).675	2024/1/30 0:36	2024/1/30 0:36	675	M44249	D	6	50	10	T3388	Calycosin-7-O-beta-D-glucoside	Calycosin-7-O-??-D-glucoside;calycosin-7-O-beta-D-glucopyranoside	Plant	Astragalus membranaceus	Flavonoid	20633-67-4	C22H22O10	446.4	Proteases/Proteasome	MMP inhibitor	MMP-2; MMP-9	TRUE	0	SDF(4).sdf	675	C:\Users\yqw52\Desktop
		676	SDF(4).676	2024/1/30 0:36	2024/1/30 0:36	676	M44249	D	7	50	10	T1609	NAD+	??-NAD;??-Nicotinamide Adenine Dinucleotide;??-DPN;Cozymase;DPN	Plant; Animal	N/A	Others	53-84-9	C21H27N7O14P2	663.43	Metabolism	NADPH	NADPH; NADPH	TRUE	0	SDF(4).sdf	676	C:\Users\yqw52\Desktop
		677	SDF(4).677	2024/1/30 0:36	2024/1/30 0:36	677	M44249	D	8	50	10	T3319	Scutellarein	4',5,6,7-Tetrahydroxyflavone;6-Hydroxyapigenin	Plant	Scutellaria baicalensis	Flavonoid	529-53-3	C15H10O6	286.24	Angiogenesis	Src inhibitor	Src	FALSE	0	SDF(4).sdf	677	C:\Users\yqw52\Desktop
		678	SDF(4).678	2024/1/30 0:36	2024/1/30 0:36	678	M44249	D	9	50	10	T2878	Ginsenoside Rd	Gypenoside VIII;Panaxoside Rd;Sanchinoside Rd	Plant	Panax ginseng	Glycosides	52705-93-8	C48H82O18	947.15	Immunology/Inflammation; Membrane Transporter/Ion Channel; Metabolism; NF-??B	Calcium Channel; COX; P450; NF-??B	Calcium Channel; COX; P450; NF-??B	TRUE	0	SDF(4).sdf	678	C:\Users\yqw52\Desktop
		679	SDF(4).679	2024/1/30 0:36	2024/1/30 0:36	679	M44249	D	10	50	10	T3812	20(R)-Propanaxadiol	(20R)Ginsenoside Rg3;20(R)-Ginsenoside Rg3	Plant	Panax ginseng	Triterpenoids	38243-03-7	C42H72O13	785.02	Others	Others	Others	TRUE	0	SDF(4).sdf	679	C:\Users\yqw52\Desktop
		680	SDF(4).680	2024/1/30 0:36	2024/1/30 0:36	680	M44249	D	11	50	10	T3401	Ginsenoside F1	20(S)-Ginsenoside F1	Plant	Panax ginseng	Triterpenoids	53963-43-2	C36H62O9	638.88	Metabolism	P450 inhibitor	CYP3A4	TRUE	0	SDF(4).sdf	680	C:\Users\yqw52\Desktop
		681	SDF(4).681	2024/1/30 0:36	2024/1/30 0:36	681	M44249	E	2	50	10	T2933	Wogonin	Vogonin	Plant	Scutellaria baicalensis	Flavonoids	632-85-9	C16H12O5	284.26	Cell Cycle/Checkpoint	CDK	CDK	FALSE	0	SDF(4).sdf	681	C:\Users\yqw52\Desktop
		682	SDF(4).682	2024/1/30 0:36	2024/1/30 0:36	682	M44249	E	3	50	10	T5753	Flavokawain C	N/A	Plant	Piper methysticum	Others	37308-75-1	C17H16O5	300.31	Apoptosis	Apoptosis inducer	Apoptosis protein	FALSE	0	SDF(4).sdf	682	C:\Users\yqw52\Desktop
		683	SDF(4).683	2024/1/30 0:36	2024/1/30 0:36	683	M44249	E	4	50	10	T3S1729	Dihydrolycorine	N/A	Plant	Lycoris radiata	Alkaloids	6271-21-2	C16H19NO4	289.33	Others	Others	Others	TRUE	0	SDF(4).sdf	683	C:\Users\yqw52\Desktop
		684	SDF(4).684	2024/1/30 0:36	2024/1/30 0:36	684	M44249	E	5	50	10	T4130	Complanatoside	Complanatuside	Plant	Astragalus complanatus	Flavonoids	116183-66-5	C28H32O16	624.55	Others	Others	Others	TRUE	0	SDF(4).sdf	684	C:\Users\yqw52\Desktop
		685	SDF(4).685	2024/1/30 0:36	2024/1/30 0:36	685	M44249	E	6	50	10	T3386	Kaempferitrin	Lespenephryl;Lespedin;Lespenefril;Kaempferol 3,7-dirhamnoside;Kaempferol	Plant	Alpinia officinarum Hance	Flavonoid	482-38-2	C27H30O14	578.5	Cell Cycle/Checkpoint; Metabolism	cell cycle arrest; Glucokinase	cell cycle arrest; PFK	TRUE	0	SDF(4).sdf	685	C:\Users\yqw52\Desktop
		686	SDF(4).686	2024/1/30 0:36	2024/1/30 0:36	686	M44249	E	7	50	10	T3805	Cimifugin beta-D-glucopyranoside	Prim-O-glucosylcimifugin;Cimifugin 7-glucoside	Plant	Cimicifuga foetida	Polyphenols	80681-45-4	C22H28O11	468.45	Apoptosis	TNF inhibitor	TNF-??	TRUE	0	SDF(4).sdf	686	C:\Users\yqw52\Desktop
		687	SDF(4).687	2024/1/30 0:36	2024/1/30 0:36	687	M44249	E	8	50	10	T2986	Jatrorrhizine hydrochloride	N/A	Plant	N/A	Alkaloids	960383-96-4	C20H20ClNO4	373.83	Others	Others	Others	FALSE	0	SDF(4).sdf	687	C:\Users\yqw52\Desktop
		688	SDF(4).688	2024/1/30 0:36	2024/1/30 0:36	688	M44249	E	9	50	10	T2770	Gentiopicrin	Gentiopicroside	Plant	Gentiana	Glycosides	20831-76-9	C16H20O9	356.33	Metabolism	P450	CYP2A6;CYP2E1	TRUE	0	SDF(4).sdf	688	C:\Users\yqw52\Desktop
		689	SDF(4).689	2024/1/30 0:36	2024/1/30 0:36	689	M44249	E	10	50	10	T5731	1-Kestose	N/A	Plant	Hordeum vulgare L	Miscellaneous	470-69-9	C18H32O16	504.44	Others	Others	Others	TRUE	0	SDF(4).sdf	689	C:\Users\yqw52\Desktop
		690	SDF(4).690	2024/1/30 0:36	2024/1/30 0:36	690	M44249	E	11	50	10	T7132	BRASSINAZOLE	N/A	Plant	N/A	Others	224047-41-0	C18H18ClN3O	327.8	Metabolism	P450	CYP90B	FALSE	0	SDF(4).sdf	690	C:\Users\yqw52\Desktop
		691	SDF(4).691	2024/1/30 0:36	2024/1/30 0:36	691	M44249	F	2	50	10	T3867	Alpinetin	(-)-alpinetin	Plant	Zingiber officinale Roscoe.	Flavonoid	36052-37-6	C16H14O4	270.28	Apoptosis	BCL inhibitor	Bcl-2	TRUE	0	SDF(4).sdf	691	C:\Users\yqw52\Desktop
		692	SDF(4).692	2024/1/30 0:36	2024/1/30 0:36	692	M44249	F	3	50	10	T5369	Docosahexaenoic Acid	DHA;Cervonic Acid	Animal	N/A	Others	6217-54-5	C22H32O2	328.49	Others	Others	Others	FALSE	0	SDF(4).sdf	692	C:\Users\yqw52\Desktop
		693	SDF(4).693	2024/1/30 0:36	2024/1/30 0:36	693	M44249	F	4	50	10	T3737	Hydroumbellic acid	2,4-Dihydroxyhydrocinnamic acid	Plant	Juniperus formosana	Phenylpropanoids	5631-68-5	C9H10O4	182.17	Proteases/Proteasome	Tyrosinase inhibitor	Tyrosinase	FALSE	0	SDF(4).sdf	693	C:\Users\yqw52\Desktop
		694	SDF(4).694	2024/1/30 0:36	2024/1/30 0:36	694	M44249	F	5	50	10	T3878	Raddeanin A	Raddeanin R3;NSC382873;Anemodeanin A	Plant	Anemone raddeana	Triterpenoids	89412-79-3	C47H76O16	897.11	Chromatin/Epigenetic; DNA Damage/DNA Repair; NF-??b	HDAC inhibitor	HDAC	TRUE	0	SDF(4).sdf	694	C:\Users\yqw52\Desktop
		695	SDF(4).695	2024/1/30 0:36	2024/1/30 0:36	695	M44249	F	6	50	10	T4939	Indole-3-pyruvic acid	3-(3-Indolyl)-2-oxopropanoic acid	Animal	N/A	Others	392-12-1	C11H9NO3	203.19	Others	Others	Others	FALSE	0	SDF(4).sdf	695	C:\Users\yqw52\Desktop
		696	SDF(4).696	2024/1/30 0:36	2024/1/30 0:36	696	M44249	F	7	50	10	T3736	Olivetol	5-Pentylresorcinol;5-n-Amylresorcinol	Plant	Grevillea robusta	Phenols	500-66-3	C11H16O2	180.24	NF-??b;Metabolism	I??B/IKK inhibitor;P450	I??B;CYP1A1;CYP2C19	FALSE	0	SDF(4).sdf	696	C:\Users\yqw52\Desktop
		697	SDF(4).697	2024/1/30 0:36	2024/1/30 0:36	697	M44249	F	8	50	10	T6599	N6-methyladenosine	N-Methyladenosine;6-Methyladenosine;NSC-29409;m6A	Animal	N/A	Others	1867-73-8	C11H15N5O4	281.27	Others	Others	Others	TRUE	0	SDF(4).sdf	697	C:\Users\yqw52\Desktop
		698	SDF(4).698	2024/1/30 0:36	2024/1/30 0:36	698	M44249	F	9	50	10	T2163	Dihydrocapsaicin	6,7-Dihydrocapsaicin;8-Methyl-N-vanillylnonanamide;CCRIS1589	Plant	Capsicum annuum	Others	19408-84-5	C18H29NO3	307.43	Others	Others	VR1	FALSE	0	SDF(4).sdf	698	C:\Users\yqw52\Desktop
		699	SDF(4).699	2024/1/30 0:36	2024/1/30 0:36	699	M44249	F	10	50	10	T6491	Equol	(-)-(S)-Equol;(?)-Equol;4',7-Dihydroxyisoflavan;4',7-Isoflavandiol	Plant	Glycine max	Others	531-95-3	C15H14O3	242.27	Endocrinology/Hormones	Estrogen/progestogen Receptor agonist	ER??	TRUE	0	SDF(4).sdf	699	C:\Users\yqw52\Desktop
		700	SDF(4).700	2024/1/30 0:36	2024/1/30 0:36	700	M44249	F	11	50	10	T3759	3,4-Dimethoxycinnamic acid	3,4-Dimethoxycinnamic acid;O-Methylferulic acid;Caffeic acid dimethyl ether;Dimethylcaffeic acid	Plant	N/A	Phenylpropanoids	2316-26-9	C11H12O4	208.21	Apoptosis	Apoptosis	Apoptosis	FALSE	0	SDF(4).sdf	700	C:\Users\yqw52\Desktop
		701	SDF(4).701	2024/1/30 0:36	2024/1/30 0:36	701	M44249	G	2	50	10	T3981	Acacetin	5,7-Dihydroxy-4'-methoxyflavone;Linarigenin;4'-Methoxyapigenin	Plant	Acacia farnesiana	Flavonoid	480-44-4	C16H12O5	284.3	Immunology/Inflammation; Apoptosis; Neuroscience	COX inhibitor; IAP inhibitor	COX-2; XIAP	FALSE	0	SDF(4).sdf	701	C:\Users\yqw52\Desktop
		702	SDF(4).702	2024/1/30 0:36	2024/1/30 0:36	702	M44249	G	3	50	10	T6560	Lappaconite HBr	Allapinine;Lappaconitine hydrobromide	Plant	Aconitum carmichaeli	Alkaloids	97792-45-5	C32H44N2O8??HBr	665.61	Others	Others	Others	TRUE	0	SDF(4).sdf	702	C:\Users\yqw52\Desktop
		703	SDF(4).703	2024/1/30 0:36	2024/1/30 0:36	703	M44249	G	4	50	10	T6429	Caffeic Acid Phenethyl Ester	CAPE;Phenylethyl Caffeate	Plant	Cinnamomum cassia Presl	Others	104594-70-9	C17H16O4	284.31	NF-??b	NF-??B inhibitor	NF-??B	FALSE	0	SDF(4).sdf	703	C:\Users\yqw52\Desktop
		704	SDF(4).704	2024/1/30 0:36	2024/1/30 0:36	704	M44249	G	5	50	10	T13851	Pseudolaric Acid C2	N/A	Plant	Pseudolarix amabilis	Diterpenoids	82508-35-8	C22H26O8	418.44	Others	Others	Others	TRUE	0	SDF(4).sdf	704	C:\Users\yqw52\Desktop
		705	SDF(4).705	2024/1/30 0:36	2024/1/30 0:36	705	M44249	G	6	50	10	T6463	Deoxyarbutin	N/A	Plant	Arctostaphylos uva-ursi	Glycosides	53936-56-4	C11H14O3	194.23	Proteases/Proteasome	Tyrosinase inhibitor	Tyrosinase	FALSE	0	SDF(4).sdf	705	C:\Users\yqw52\Desktop
		706	SDF(4).706	2024/1/30 0:36	2024/1/30 0:36	706	M44249	G	7	50	10	T4080	Leonurine hydrochloride	SCM-198 hydrochloride;SCM-198 HCl	Plant	Leonurus Linn.	Alkaloids	24735-18-0	C14H22ClN3O5	347.79	Immunology/Inflammation	TLR antagonist	TLR	FALSE	0	SDF(4).sdf	706	C:\Users\yqw52\Desktop
		707	SDF(4).707	2024/1/30 0:36	2024/1/30 0:36	707	M44249	G	8	50	10	T4115	Auraptene	7-geranyloxycoumarin	Plant	Poncirus trifoliata	Others	495-02-3	C19H22O3	298.4	Neuroscience	BACE inhibitor	BACE1	FALSE	0	SDF(4).sdf	707	C:\Users\yqw52\Desktop
		708	SDF(4).708	2024/1/30 0:36	2024/1/30 0:36	708	M44249	G	9	50	10	T4088	Thymoquinon	Thymoquinone;NSC 2228	Plant	Cannabis sativa L.	Quinon	490-91-5	C10H12O2	164.2	Apoptosis	BCL inhibitor	Bcl-2	FALSE	0	SDF(4).sdf	708	C:\Users\yqw52\Desktop
		709	SDF(4).709	2024/1/30 0:36	2024/1/30 0:36	709	M44249	G	10	50	10	T4035	Khasianine	N/A	Plant	Solanum nigrum	Alkaloids	32449-98-2	C39H63NO11	721.93	Others	Others	Others	TRUE	0	SDF(4).sdf	709	C:\Users\yqw52\Desktop
		710	SDF(4).710	2024/1/30 0:36	2024/1/30 0:36	710	M44249	G	11	50	10	T2732	(-)-Epicatechin gallate	(-)-Epicatechin 3-O-gallate;Epicatechin gallate;ECG;(-)-Epicatechin 3-gallate;(?)-Epicatechin 3-gallate	Plant	Acacia catechu	Flavonoid	1257-08-5	C22H18O10	442.38	Immunology/Inflammation	COX	COX	TRUE	0	SDF(4).sdf	710	C:\Users\yqw52\Desktop
		711	SDF(4).711	2024/1/30 0:36	2024/1/30 0:36	711	M44249	H	2	50	10	T3662	Eleutheroside E	N/A	Plant	Eleutherococcus senticosus	Lignans	39432-56-9	C34H46O18	742.73	NF-??b	NF-??B inhibitor	NF-??B	TRUE	0	SDF(4).sdf	711	C:\Users\yqw52\Desktop
		712	SDF(4).712	2024/1/30 0:36	2024/1/30 0:36	712	M44249	H	3	50	10	T2715	Tubeimoside I	Lobatoside-H;Tubeimoside-1	Plant	Bolbostemma paniculatum	Triterpenoids	102040-03-9	C63H98O29	1319.43	Others	Others	Others	TRUE	0	SDF(4).sdf	712	C:\Users\yqw52\Desktop
		713	SDF(4).713	2024/1/30 0:36	2024/1/30 0:36	713	M44249	H	4	50	10	T3800	Typhaneoside	Aervitrin	Plant	Typha orientalis	Flavonoid	104472-68-6	C34H42O20	770.69	Others	Others	Others	TRUE	0	SDF(4).sdf	713	C:\Users\yqw52\Desktop
		714	SDF(4).714	2024/1/30 0:36	2024/1/30 0:36	714	M44249	H	5	50	10	T3404	Cucurbitacin B	Cuc B;Amarine;DATISCACIN	Plant	Lagenaria siceraria	Triterpenoids	6199-67-3	C32H46O8	558.7	Angiogenesis; JAK/STAT signaling; PI3K/Akt/mTOR; Chromatin/Epigenetic; Stem Cells	HIF inhibitor; PTEN inhibitor; STAT inhibitor	HIF-1; PTEN; STAT3	TRUE	0	SDF(4).sdf	714	C:\Users\yqw52\Desktop
		715	SDF(4).715	2024/1/30 0:36	2024/1/30 0:36	715	M44249	H	6	50	10	T3318	Wogonoside	Oroxindin;Wogonin 7-O-glucuronide;Glychionide B	Plant	Scutellaria baicalensis	Flavonoid	51059-44-0	C22H20O11	460.39	Membrane transporter/Ion channel; Neuroscience	GABA Receptor inhibitor	GABA	TRUE	0	SDF(4).sdf	715	C:\Users\yqw52\Desktop
		716	SDF(4).716	2024/1/30 0:36	2024/1/30 0:36	716	M44249	H	7	50	10	T3381	Lysionotin	Nevadensin	Plant	Lysionotus pauciflorus Maxim	Flavonoid	152743-19-6	C18H16O7	344.32	Immunology/Inflammation	Others	Others	FALSE	0	SDF(4).sdf	716	C:\Users\yqw52\Desktop
		717	SDF(4).717	2024/1/30 0:36	2024/1/30 0:36	717	M44249	H	8	50	10	T2820	Glycitin	Glycitein 7-O-??-glucoside;Glycitein-7-??-O-glucoside	Plant	LEGUMINOSAE	Glycosides;Flavonoids	40246-10-4	C22H22O10	446.41	Others	Others	Others	TRUE	0	SDF(4).sdf	717	C:\Users\yqw52\Desktop
		718	SDF(4).718	2024/1/30 0:36	2024/1/30 0:36	718	M44249	H	9	50	10	T2842	Tangeretin	NSC53909;NSC618905;Tangeritin	Plant	Citrus reticulata	Flavonoid	481-53-8	C20H20O7	372.38	Stem Cells	Gamma-secretase	Notch-1	FALSE	0	SDF(4).sdf	718	C:\Users\yqw52\Desktop
		719	SDF(4).719	2024/1/30 0:36	2024/1/30 0:36	719	M44249	H	10	50	10	T3427	Polydatin	Piceid;Polydotin Peceid	Plant	Fallopia japonica	Polyphenols	27208-80-6	C20H22O8	390.39	NF-??b	NF-??B inhibitor	NF-??B	TRUE	0	SDF(4).sdf	719	C:\Users\yqw52\Desktop
		720	SDF(4).720	2024/1/30 0:36	2024/1/30 0:36	720	M44249	H	11	50	10	T6377	Aloperine	N/A	Plant	Sophora alopecuroides	Alkaloids	56293-29-9	C15H24N2	232.36	Microbiology&Virology	Antibiotic	Antibiotic	TRUE	0	SDF(4).sdf	720	C:\Users\yqw52\Desktop
		721	SDF(4).721	2024/1/30 0:36	2024/1/30 0:36	721	M44250	A	2	50	10	T7464	3,3-Dimethylglutaric acid	3,3-Dimethylpentanedioate	Animal	N/A	Others	4839-46-7	C7H12O4	160.17	Others	Others	Others	FALSE	0	SDF(4).sdf	721	C:\Users\yqw52\Desktop
		722	SDF(4).722	2024/1/30 0:36	2024/1/30 0:36	722	M44250	A	3	50	10	T3220	Euphorbiasteroid	Euphorbia factor L1;Euphobiasteroid	Plant	Leptochloa	Steroids	28649-59-4	C32H40O8	552.66	Others	Others	Others	TRUE	0	SDF(4).sdf	722	C:\Users\yqw52\Desktop
		723	SDF(4).723	2024/1/30 0:36	2024/1/30 0:36	723	M44250	A	4	50	10	T3877	Esculentoside A	N/A	Plant	Phytolacca acinosa	Triterpenoids	65497-07-6	C42H66O16	826.96	NF-??b	NF-??B inhibitor	NF-??B	TRUE	0	SDF(4).sdf	723	C:\Users\yqw52\Desktop
		724	SDF(4).724	2024/1/30 0:36	2024/1/30 0:36	724	M44250	A	5	50	10	T1922	Pseudolaric Acid B	N/A	Plant	Pseudolarix kaempferi Gordon.	Diterpenoids	82508-31-4	C23H28O8	432.18	MAPK	p38 MAPK inhibitor	p38	TRUE	0	SDF(4).sdf	724	C:\Users\yqw52\Desktop
		725	SDF(4).725	2024/1/30 0:36	2024/1/30 0:36	725	M44250	A	6	50	10	T1400	Demeclocycline hydrochloride	Demeclocycline HCl;Detravis;Clortetrin;Declomycin	Microorganism	N/A	Others	64-73-3	C21H21ClN2O8??HCl	501.32	Microbiology&Virology	ribosome inhibitor	30S ribosome	TRUE	0	SDF(4).sdf	725	C:\Users\yqw52\Desktop
		726	SDF(4).726	2024/1/30 0:36	2024/1/30 0:36	726	M44250	A	7	50	10	T1719	Bufalin	N/A	Animal	N/A	Steroids	465-21-4	C24H34O4	386.52	Membrane transporter/Ion channel	ATPase inhibitor	Na+/K+-ATPase	TRUE	0	SDF(4).sdf	726	C:\Users\yqw52\Desktop
		727	SDF(4).727	2024/1/30 0:36	2024/1/30 0:36	727	M44250	A	8	50	10	T1032	Erythromycin	E-Mycin	Microorganism	N/A	Glycosides	114-07-8	C37H67NO13	733.93	Microbiology&Virology	Antibacterial inhibitor; ribosome inhibitor	23S rRNA; 50S ribosome	TRUE	0	SDF(4).sdf	727	C:\Users\yqw52\Desktop
		728	SDF(4).728	2024/1/30 0:36	2024/1/30 0:36	728	M44250	A	9	50	10	T7044	Norepinephrine	Aktamin;Arterenol;Levonor;Levonoradrenaline;Levophed;Nor-Epirenan	Animal	N/A	Alkaloids	51-41-2	C8H11NO3	169.18	Proteases/Proteasome;GPCR/G Protein	MMP activator;Adrenergic Receptor	MMP-2; MMP-9;??2A adrenoceptor;??1 adrenoceptor;??1 adrenoceptor	TRUE	0	SDF(4).sdf	728	C:\Users\yqw52\Desktop
		729	SDF(4).729	2024/1/30 0:36	2024/1/30 0:36	729	M44250	A	10	50	10	T5235	5-Methoxy-DL-tryptophan	N/A	Animal	N/A	Indoles and derivatives	28052-84-8	C12H14N2O3	234.25	Others	Others	Others	FALSE	0	SDF(4).sdf	729	C:\Users\yqw52\Desktop
		730	SDF(4).730	2024/1/30 0:36	2024/1/30 0:36	730	M44250	A	11	50	10	T1048	Estradiol	17??-Estradiol;17??-Oestradiol;E2;??-Estradiol	Animal	N/A	Steroids	50-28-2	C18H24O2	272.38	Endocrinology/Hormones	Estrogen/progestogen Receptor agonist	ER	TRUE	0	SDF(4).sdf	730	C:\Users\yqw52\Desktop
		731	SDF(4).731	2024/1/30 0:36	2024/1/30 0:36	731	M44250	B	2	50	10	T2777	Ginsenoside Rg1	Panaxoside Rg1;Panaxoside A;Ginsenoside A2;Sanchinoside C1;Sanchinoside Rg1	Plant	Panax ginseng	Glycosides	22427-39-0	C42H72O14	801.01	Neuroscience; NF-??B	Beta Amyloid; NF-??B	Amyloid-??; NF-??B	TRUE	0	SDF(4).sdf	731	C:\Users\yqw52\Desktop
		732	SDF(4).732	2024/1/30 0:36	2024/1/30 0:36	732	M44250	B	3	50	10	T6758	Anisomycin	Wuningmeisu C;Flagecidin;NSC 76712	Microorganism	N/A	Others	22862-76-6	C14H19NO4	265.3	MAPK	JNK inhibitor	JNK	TRUE	0	SDF(4).sdf	732	C:\Users\yqw52\Desktop
		733	SDF(4).733	2024/1/30 0:36	2024/1/30 0:36	733	M44250	B	4	50	10	T5S1097	Neferine	(-)-Neferine;(R)-1,2-Dimethoxyaporphine	Plant	Nelumbo nucifera	Alkaloids	2292-16-2	C38H44N2O6	624.77	Autophagy; NF-??B	Autophagy; NF-??B	Autophagy; NF-??B	TRUE	0	SDF(4).sdf	733	C:\Users\yqw52\Desktop
		734	SDF(4).734	2024/1/30 0:36	2024/1/30 0:36	734	M44250	B	5	50	10	T6343	Geldanamycin	NSC 122750	Microorganism	N/A	Others	30562-34-6	C29H40N2O9	560.64	Cytoskeletal Signaling; Tyrosine Kinase/Adaptors; Metabolism	HSP inhibitor; Tyrosine Kinases inhibitor	HSP90; HSP90; p185	TRUE	0	SDF(4).sdf	734	C:\Users\yqw52\Desktop
		735	SDF(4).735	2024/1/30 0:36	2024/1/30 0:36	735	M44250	B	6	50	10	T3792	Ajugol	Leonuride	Plant	Rehmannia glutinosa	Iridoids	52949-83-4	C15H24O9	348.4	Others	Others	Others	TRUE	0	SDF(4).sdf	735	C:\Users\yqw52\Desktop
		736	SDF(4).736	2024/1/30 0:36	2024/1/30 0:36	736	M44250	B	7	50	10	T3809	Liriope muscari baily saponins C	N/A	Plant	Ophiopogon japonicus	Steroids	87480-46-4	C44H70O17	871.03	Others	Others	Others	TRUE	0	SDF(4).sdf	736	C:\Users\yqw52\Desktop
		737	SDF(4).737	2024/1/30 0:36	2024/1/30 0:36	737	M44250	B	8	50	10	T2727	Salvianolic acid B	N/A	Plant	Slvia miltiorrhiza Bunge	Phenols	115939-25-8	C36H30O16	718.59	Others	Others	Others	TRUE	0	SDF(4).sdf	737	C:\Users\yqw52\Desktop
		738	SDF(4).738	2024/1/30 0:36	2024/1/30 0:36	738	M44250	B	9	50	10	T7051	5,6,7-TRIMETHOXYFLAVONE	5,6,7-Trimethoxyflavone;Baicalein Trimethyl Ether	Plant	Scutellaria baicalensis	Flavonoids	973-67-1	C18H16O5	312.32	Others	Others	Others	FALSE	0	SDF(4).sdf	738	C:\Users\yqw52\Desktop
		739	SDF(4).739	2024/1/30 0:36	2024/1/30 0:36	739	M44250	B	10	50	10	T2993	Cordycepin	3'-Deoxyadenosine	Microorganism	Cordyceps sienesis	Alkaloids	73-03-0	C10H13N5O3	251.24	Apoptosis	TNF inhibitor	TNF-??	TRUE	0	SDF(4).sdf	739	C:\Users\yqw52\Desktop
		740	SDF(4).740	2024/1/30 0:36	2024/1/30 0:36	740	M44250	B	11	50	10	T2932	Ginsenoside Rh1	Sanchinoside B2;Sanchinoside Rh1;Prosapogenin A2;20(S)-Ginsenoside Rh1	Plant	Panax ginseng	Glycosides	63223-86-9	C36H62O9	638.87	Apoptosis; DNA Damage/DNA Repair; Immunology/Inflammation	IL Receptor; PPAR; TNF Receptor	IL Receptor; PPAR; TNF Receptor	TRUE	0	SDF(4).sdf	740	C:\Users\yqw52\Desktop
		741	SDF(4).741	2024/1/30 0:36	2024/1/30 0:36	741	M44250	C	2	50	10	T0804	(+)-Pilocarpine hydrochloride	Pilocarpine Hydrochloride;Pilocarpine HCl;NSC 5746 HCl	Plant	Ruta	Alkaloids	54-71-7	C11H16N2O2??HCl	244.72	Neuroscience	AChR antagonist	mAChR	TRUE	0	SDF(4).sdf	741	C:\Users\yqw52\Desktop
		742	SDF(4).742	2024/1/30 0:36	2024/1/30 0:36	742	M44250	C	3	50	10	T3S2344	Dimethylacrylshikonin	??, ??-Dimethylacrylshikonin	Plant	Lithosperraum erythrorhizon	Quinones	24502-79-2	C21H22O6	370.4	MAPK	ERK	ERK	TRUE	0	SDF(4).sdf	742	C:\Users\yqw52\Desktop
		743	SDF(4).743	2024/1/30 0:36	2024/1/30 0:36	743	M44250	C	4	50	10	T2220	2-Methoxyestradiol	NSC-659853;2-ME2;2-MeOE2	Animal	N/A	Steroids and steroid derivatives	362-07-2	C19H26O3	302.41	Angiogenesis; Cytoskeletal Signaling; Chromatin/Epigenetic	HIF inhibitor; Microtubule Associated inhibitor	HIF-1??; HIF-2??; Microtubule depolymerization	TRUE	0	SDF(4).sdf	743	C:\Users\yqw52\Desktop
		744	SDF(4).744	2024/1/30 0:36	2024/1/30 0:36	744	M44250	C	5	50	10	T1716	Echinacoside	N/A	Plant	Cistanche deserticola	Glycosides	82854-37-3	C35H46O20	786.73	Others	Others	Others	TRUE	0	SDF(4).sdf	744	C:\Users\yqw52\Desktop
		745	SDF(4).745	2024/1/30 0:36	2024/1/30 0:36	745	M44250	C	6	50	10	TN1049	Ingenol-5,20-acetonide	N/A	Plant	Euphorbia lathyris L.	Diterpenoids	77573-43-4	C23H32O5	388.5	Others	Others	Others	TRUE	0	SDF(4).sdf	745	C:\Users\yqw52\Desktop
		746	SDF(4).746	2024/1/30 0:36	2024/1/30 0:36	746	M44250	C	7	50	10	T6S1371	Isovitexin	Homovitexin;Saponaretin;Apigenin-6-C-Glucoside	Plant	Vitex trifolia	Flavonoid	38953-85-4	C21H20O10	432.38	Metabolism	Glucokinase	??-glucosidase	TRUE	0	SDF(4).sdf	746	C:\Users\yqw52\Desktop
		747	SDF(4).747	2024/1/30 0:36	2024/1/30 0:36	747	M44250	C	8	50	10	T2230	Paeoniflorin	Peoniflorin	Plant	Paeonia lactiflora	Glycosides	23180-57-6	C23H28O11	480.46	Immunology/Inflammation; Neuroscience	COX inhibitor	COX	TRUE	0	SDF(4).sdf	747	C:\Users\yqw52\Desktop
		748	SDF(4).748	2024/1/30 0:36	2024/1/30 0:36	748	M44250	C	9	50	10	T7442	4-Isopropylbenzyl Alcohol	Cumic alcohol; Cuminyl alcohol; Cuminic alcohol	Plant	common thyme	Others	536-60-7	C10H14O	150.22	Others	Others	Others	FALSE	0	SDF(4).sdf	748	C:\Users\yqw52\Desktop
		749	SDF(4).749	2024/1/30 0:36	2024/1/30 0:36	749	M44250	C	10	50	10	T2801	Aristolochic Acid	Aristolochic acid A;Aristolochic Acid I;Aristolochin;Aristolochine;TR 1736	Plant	Aristolochia debilis	Others	313-67-7	C17H11NO7	341.27	Others	Others	Others	FALSE	0	SDF(4).sdf	749	C:\Users\yqw52\Desktop
		750	SDF(4).750	2024/1/30 0:36	2024/1/30 0:36	750	M44250	C	11	50	10	T4S1102	Liensinine diperchlorate	Liensinine-Perchlorate	Plant	Nelumbo nucifera	Alkaloids	5088-90-4	C37H44Cl2N2O14	811.67	Others	Others	Others	TRUE	0	SDF(4).sdf	750	C:\Users\yqw52\Desktop
		751	SDF(4).751	2024/1/30 0:36	2024/1/30 0:36	751	M44250	D	2	50	10	T2142	Yohimbine hydrochloride	Yohimbine HCl;Antagonil	Plant	Pausinystalia johimbe	Alkaloids	65-19-0	C21H27ClN2O3	390.9	GPCR/G Protein	Adrenergic Receptor antagonist	??2 adrenergic receptor	TRUE	0	SDF(4).sdf	751	C:\Users\yqw52\Desktop
		752	SDF(4).752	2024/1/30 0:36	2024/1/30 0:36	752	M44250	D	3	50	10	T0486	Irinotecan hydrochloride trihydrate	Irinotecan HCl Trihydrate;CPT-11 HCl Trihydrate	Plant	Camptotheca acuminata	Alkaloids	136572-09-3	C33H45ClN4O9	677.18	DNA Damage/DNA Repair	Topoisomerase inhibitor	Topo I	TRUE	0	SDF(4).sdf	752	C:\Users\yqw52\Desktop
		753	SDF(4).753	2024/1/30 0:36	2024/1/30 0:36	753	M44250	D	4	50	10	T0978	D-Pantethine	LBF disulfide;Pantethine;Bis-pantethine;Pantetina;Pantomin;Pantosin	Organism	N/A	Others	16816-67-4	C22H42N4O8S2	554.72	Metabolism	Vitamin	VB5	TRUE	0	SDF(4).sdf	753	C:\Users\yqw52\Desktop
		754	SDF(4).754	2024/1/30 0:36	2024/1/30 0:36	754	M44250	D	5	50	10	T6389	Anacardic Acid	Hydroginkgolic acid;6-pentadecylsalicylic Acid	Plant	Ginkgo biloba	Others	16611-84-0	C22H36O3	348.52	Chromatin/Epigenetic	Epigenetic Reader Domain	PCAF(p300/CBP-associated factor);p300 histone acetylatransferase;p300/CBP	FALSE	0	SDF(4).sdf	754	C:\Users\yqw52\Desktop
		755	SDF(4).755	2024/1/30 0:36	2024/1/30 0:36	755	M44250	D	6	50	10	T3895	Polyphyllin I	N/A	Plant	Paris	Steroids	50773-41-6	C44H70O16	855.03	Apoptosis	Apoptosis	apoptosis	TRUE	0	SDF(4).sdf	755	C:\Users\yqw52\Desktop
		756	SDF(4).756	2024/1/30 0:36	2024/1/30 0:36	756	M44250	D	7	50	10	T2811	Harmine hydrochloride	telepathine hydrochloride	Plant	Peganum harmala	Alkaloids	343-27-1	C13H13ClN2O	248.71	Neuroscience;Cell Cycle/Checkpoint;Tyrosine Kinase/Adaptors	GluR antagonist;DYRK	GluR1;DYRK1A;DYRK1B;DYRK2	FALSE	0	SDF(4).sdf	756	C:\Users\yqw52\Desktop
		757	SDF(4).757	2024/1/30 0:36	2024/1/30 0:36	757	M44250	D	8	50	10	T6817	Deguelin	(-)-cis-Deguelin;(-)-Deguelin	Plant	Derris robusta	Others	522-17-8	C23H22O6	394.42	PI3K/Akt/mTOR signaling	PI3K inhibitor;Akt inhibitor	PI3K;Akt	TRUE	0	SDF(4).sdf	757	C:\Users\yqw52\Desktop
		758	SDF(4).758	2024/1/30 0:36	2024/1/30 0:36	758	M44250	D	9	50	10	T3771	Methyl protodioscin	Smilax saponin B;NSC-698790	Plant	Dioscorea polystachya	Steroids	54522-52-0	C52H86O22	1063.23	Apoptosis	Apoptosis inducer inhibitor	Apoptosis inducer	TRUE	0	SDF(4).sdf	758	C:\Users\yqw52\Desktop
		759	SDF(4).759	2024/1/30 0:36	2024/1/30 0:36	759	M44250	D	10	50	10	T4S2326	Cornuside	Comuside;7-Galloylsecologanol;7-O-Galloylsecologanol	Plant	Cornus officinalis	Iridoids	131189-57-6	C24H30O14	542.49	MAPK	JNK;ERK	JNK1/2;ERK1/2	TRUE	0	SDF(4).sdf	759	C:\Users\yqw52\Desktop
		760	SDF(4).760	2024/1/30 0:36	2024/1/30 0:36	760	M44250	D	11	50	10	T1071L	DL-Adrenaline Hydrochloride	N/A	Animal	N/A	Others	329-63-5	C9H13NO3??HCl	219.67	Neuroscience; GPCR/G Protein	Adrenergic Receptor	Adrenergic Receptor	FALSE	0	SDF(4).sdf	760	C:\Users\yqw52\Desktop
		761	SDF(4).761	2024/1/30 0:36	2024/1/30 0:36	761	M44250	E	2	50	10	T2988	(-)-Epigallocatechin Gallate	Epigallocatechol Gallate;EGCG	Plant	Acacia catechu	Phenols	989-51-5	C22H18O11	458.38	Autophagy	Autophagy	Autophagy	TRUE	0	SDF(4).sdf	761	C:\Users\yqw52\Desktop
		762	SDF(4).762	2024/1/30 0:36	2024/1/30 0:36	762	M44250	E	3	50	10	T2796	Coenzyme Q10	CoQ10;Ubiquinone-10	Organism	N/A	Quinones	303-98-0	C59H90O4	863.37	Metabolism	Endogenous Metabolite	Endogenous Metabolite	FALSE	0	SDF(4).sdf	762	C:\Users\yqw52\Desktop
		763	SDF(4).763	2024/1/30 0:36	2024/1/30 0:36	763	M44250	E	4	50	10	T1104	Paromomycin Sulfate	Paromomycin sulfate salt;Aminosidine sulfate	Microorganism	N/A	Glycosides	1263-89-4	C23H47N5O18S	713.71	Microbiology&Virology	Antibacterial inhibitor	16S rRNA	TRUE	0	SDF(4).sdf	763	C:\Users\yqw52\Desktop
		764	SDF(4).764	2024/1/30 0:36	2024/1/30 0:36	764	M44250	E	5	50	10	T5S0056	Coptisine chloride	Q-100696;NSC-119754	Plant	Chelidonium majus	Alkaloids	6020-18-4	C19H14ClNO4	355.77	Others;Metabolism	Others;IDO	Others;IDO	FALSE	0	SDF(4).sdf	764	C:\Users\yqw52\Desktop
		765	SDF(4).765	2024/1/30 0:36	2024/1/30 0:36	765	M44250	E	6	50	10	T2790	Oridonin	Isodonol;NSC-250682;Rubescenin;Rubescensin A	Plant	Rabdosia rubescens?	Terpenoids	28957-04-2	C20H28O6	364.44	PI3K/Akt/mTOR signaling;Cytoskeletal Signaling	Akt	Akt1,Akt2;AKT2	TRUE	0	SDF(4).sdf	765	C:\Users\yqw52\Desktop
		766	SDF(4).766	2024/1/30 0:36	2024/1/30 0:36	766	M44250	E	7	50	10	T6S2038	Ziyuglycoside II	N/A	Plant	Sanguinaria canadensis	Triterpenoids	35286-59-0	C35H56O8	604.82	oxidation-reduction;Immunology/Inflammation	Antioxidant	Antioxidant	TRUE	0	SDF(4).sdf	766	C:\Users\yqw52\Desktop
		767	SDF(4).767	2024/1/30 0:36	2024/1/30 0:36	767	M44250	E	8	50	10	T3786	Tomatine	lycopersicin	Plant	Solanum nigrum	Alkaloids	17406-45-0	C50H83NO21	1034.2	Others	Others	Others	TRUE	0	SDF(4).sdf	767	C:\Users\yqw52\Desktop
		768	SDF(4).768	2024/1/30 0:36	2024/1/30 0:36	768	M44250	E	9	50	10	T3876	Loureirin B	N/A	Plant	Dracaena cochinchinensis	Chalcones	119425-90-0	C18H20O5	316.35	MAPK;Membrane Transporter/Ion Channel;Metabolism;Stem Cells;Metabolism	ERK;JNK;PAI-1;Potassium Channel	ERK; JNK; PAI-1; Potassium Channel;PAI-1	FALSE	0	SDF(4).sdf	768	C:\Users\yqw52\Desktop
		769	SDF(4).769	2024/1/30 0:36	2024/1/30 0:36	769	M44250	E	10	50	10	T2817	Picroside II	6-Vanilloylcatalpol;Vanilloyl catalpol	Plant	Coptis chinensis	Glycosides	39012-20-9	C23H28O13	512.46	Immunology/Inflammation	Others	Others	TRUE	0	SDF(4).sdf	769	C:\Users\yqw52\Desktop
		770	SDF(4).770	2024/1/30 0:36	2024/1/30 0:36	770	M44250	E	11	50	10	T2884	Cortisone	Kendall's compound E;17-Hydroxy-11-dehydrocorticosterone	Animal	N/A	Steroids	1953/6/5	C21H28O5	360.45	Metabolism	Glucocorticoid Receptor antagonist	Glucocorticoid Receptor	TRUE	0	SDF(4).sdf	770	C:\Users\yqw52\Desktop
		771	SDF(4).771	2024/1/30 0:36	2024/1/30 0:36	771	M44250	F	2	50	10	T3S0335	Soyasaponin Bb	Soyasaponin I	Plant	Glycine max	Triterpenoids	51330-27-9	C48H78O18	943.13	Apoptosis;NF-??b	Caspase;NF-??b	Caspase-3;NF-??b	TRUE	0	SDF(4).sdf	771	C:\Users\yqw52\Desktop
		772	SDF(4).772	2024/1/30 0:36	2024/1/30 0:36	772	M44250	F	3	50	10	T2856	Epicatechin	(-)-Epicatechin;(-)-Epicatechol;L-Epicatechin	Plant	Acacia catechu	Flavonoid	490-46-0	C15H14O6	290.28	Immunology/Inflammation	COX	COX	TRUE	0	SDF(4).sdf	772	C:\Users\yqw52\Desktop
		773	SDF(4).773	2024/1/30 0:36	2024/1/30 0:36	773	M44250	F	4	50	10	T4S0171	Crocetin	trans-Crocetin;8,8'-Diapocarotenedioic Acid	Plant	Crocus sativus	Diterpenoids	27876-94-4	C20H24O4	328.4	Others	Others	Others	FALSE	0	SDF(4).sdf	773	C:\Users\yqw52\Desktop
		774	SDF(4).774	2024/1/30 0:36	2024/1/30 0:36	774	M44250	F	5	50	10	T4930	ISOBUTYRALDEHYDE OXIME	N/A	Animal	N/A	Others	151-00-8	C4H9NO	87.12	Others	Others	Others	FALSE	0	SDF(4).sdf	774	C:\Users\yqw52\Desktop
		775	SDF(4).775	2024/1/30 0:36	2024/1/30 0:36	775	M44250	F	6	50	10	T4394	Methyl Isoferulate	N/A	Plant	Phyllostachys heterocycla	Phenylpropanoids	16980-82-8	C11H12O4	208.21	Others	Others	Others	FALSE	0	SDF(4).sdf	775	C:\Users\yqw52\Desktop
		776	SDF(4).776	2024/1/30 0:36	2024/1/30 0:36	776	M44250	F	7	50	10	TJP2891	Maltopentaose	Maltopentose	Plant	N/A	Carbohydrates	34620-76-3	C30H52O26	828.72	Others	Others	Others	TRUE	0	SDF(4).sdf	776	C:\Users\yqw52\Desktop
		777	SDF(4).777	2024/1/30 0:36	2024/1/30 0:36	777	M44250	F	8	50	10	T3409	Plantamajoside	Y0160;C10485	Plant	Plantago depressa Willd.	Phenylpropanoids	104777-68-6	C29H36O16	640.6	Others	Others	Others	TRUE	0	SDF(4).sdf	777	C:\Users\yqw52\Desktop
		778	SDF(4).778	2024/1/30 0:36	2024/1/30 0:36	778	M44250	F	9	50	10	T4406	2,6-Dimethylbenzoquinone	m-Xyloquinone;2,6-Dimethylquinone	Plant	Rauvolfia vomitoria and Tibouchina pulchra	Others	527-61-7	C8H8O2	136.15	Others	Others	Others	FALSE	0	SDF(4).sdf	778	C:\Users\yqw52\Desktop
		779	SDF(4).779	2024/1/30 0:36	2024/1/30 0:36	779	M44250	F	10	50	10	T3861	Isobacachalcone	Corylifolinin;Isobavachalcone	Plant	Psoralea corylifolia	Chalcones	20784-50-3	C20H20O4	324.38	Immunology/Inflammation	Others	Others	FALSE	0	SDF(4).sdf	779	C:\Users\yqw52\Desktop
		780	SDF(4).780	2024/1/30 0:36	2024/1/30 0:36	780	M44250	F	11	50	10	T0971	Dirithromycin	LY237216;ASE 136;Dirithromycine;Dirithromycinum;Diritromicina	Microorganism	N/A	Others	62013-04-1	C42H78N2O14	835.07	Microbiology&Virology	ribosome inhibitor	50S ribosome; 70S ribosome	TRUE	0	SDF(4).sdf	780	C:\Users\yqw52\Desktop
		781	SDF(4).781	2024/1/30 0:36	2024/1/30 0:36	781	M44250	G	2	50	10	T0968	Paclitaxel	Taxol;NSC 125973	Plant	Taxus chinensis	Alcohols	33069-62-4	C47H51NO14	853.92	Cytoskeletal Signaling	Microtubule	microtubule	TRUE	0	SDF(4).sdf	781	C:\Users\yqw52\Desktop
		782	SDF(4).782	2024/1/30 0:36	2024/1/30 0:36	782	M44250	G	3	50	10	T2532	Tauroursodeoxycholic Acid	Taurolite;UR 906;Tauroursodeoxycholate;TUDCA;Ursodeoxycholyltaurine	Animal	N/A	Terpenoids	14605-22-2	C26H45NO6S	499.7	Metabolism	P450	CYP3A	TRUE	0	SDF(4).sdf	782	C:\Users\yqw52\Desktop
		783	SDF(4).783	2024/1/30 0:36	2024/1/30 0:36	783	M44250	G	4	50	10	T6981	Nudifloric Acid	1-Methyl-6-oxo-1,6-dihydropyridine-3-carboxylic acid	Animal;Microorganism	Cordyceps bassiana	Alkaloids	3719-45-7	C7H7NO3	153.14	others	others	AP-1-mediated luciferase	FALSE	0	SDF(4).sdf	783	C:\Users\yqw52\Desktop
		784	SDF(4).784	2024/1/30 0:36	2024/1/30 0:36	784	M44250	G	5	50	10	T6S0654	Isocorynoxeine	7-Isocorynoxeine	Plant	Uncaria rhynchophylla	Alkaloids	51014-29-0	C22H26N2O4	382.46	GPCR/G Protein; Neuroscience	5-HT Receptor	5-HT	TRUE	0	SDF(4).sdf	784	C:\Users\yqw52\Desktop
		785	SDF(4).785	2024/1/30 0:36	2024/1/30 0:36	785	M44250	G	6	50	10	T4962	Ginsenoside Z-R1	N/A	Plant	Achyranthes aspera	Triterpenoids	80930-74-1	C42H66O14	794.97	Microbiology&virology	HIV Protease	HIV	TRUE	0	SDF(4).sdf	785	C:\Users\yqw52\Desktop
		786	SDF(4).786	2024/1/30 0:36	2024/1/30 0:36	786	M44250	G	7	50	10	T3402	Ginsenoside Rg3	Rg3;S-Ginsenoside Rg3;20(S)-Ginsenoside-Rg3;20S-Ginsenoside Rg3	Plant	Panax ginseng	Triterpenoids	14197-60-5	C42H72O13	785.02	Angiogenesis; JAK/STAT signaling; Tyrosine Kinase/Adaptors	EGFR inhibitor	EGFR	TRUE	0	SDF(4).sdf	786	C:\Users\yqw52\Desktop
		787	SDF(4).787	2024/1/30 0:36	2024/1/30 0:36	787	M44250	G	8	50	10	T9114	??-Caryophyllene	(-)-(E)-Caryophyllene;(?)-??-caryophyllene;(?)-trans-Caryophyllene	Plant	Alpinia katsumadai Hayata	Others	87-44-5	C15H24	204.35	GPCR/G Protein	Cannabinoid Receptor agonist	CB2	TRUE	0	SDF(4).sdf	787	C:\Users\yqw52\Desktop
		788	SDF(4).788	2024/1/30 0:36	2024/1/30 0:36	788	M44250	G	9	50	10	T4429	Rauwolscine hydrochloride	Corynanthidine hydrochloride;Isoyohimbine hydrochloride;??-Yohimbine hydrochloride	Plant	N/A	Alkaloids	6211-32-1	C21H27ClN2O3	390.9	GPCR/G Protein;Neuroscience	Adrenergic Receptor	??2 adrenergic receptor	TRUE	0	SDF(4).sdf	788	C:\Users\yqw52\Desktop
		789	SDF(4).789	2024/1/30 0:36	2024/1/30 0:36	789	M44250	G	10	50	10	T3138	Astaxanthin	??-Carotene-4,4'-dione;trans-Astaxanthin;AstaXin;AstaREAL;Ovoester	Animal	N/A	Miscellaneous	472-61-7	C40H52O4	596.84	Metabolism; DNA Damage/DNA Repair	PPAR	PPAR??	TRUE	0	SDF(4).sdf	789	C:\Users\yqw52\Desktop
		790	SDF(4).790	2024/1/30 0:36	2024/1/30 0:36	790	M44250	G	11	50	10	T7480	1-Undecanol	Undecyl alcohol; 1-Hendecanol	Plant	N/A	Others	112-42-5	C11H24O	172.31	Others	Others	Others	FALSE	0	SDF(4).sdf	790	C:\Users\yqw52\Desktop
		791	SDF(4).791	2024/1/30 0:36	2024/1/30 0:36	791	M44250	H	2	50	10	T4S0592	Toddalolactone	(+)-Toddalolactone	Plant	Toddalia asiatica Lam	Coumarins	483-90-9	C16H20O6	308.33	Immunology/Inflammation;Metabolism	Others;PAI-1	Others;PAI-1	TRUE	0	SDF(4).sdf	791	C:\Users\yqw52\Desktop
		792	SDF(4).792	2024/1/30 0:36	2024/1/30 0:36	792	M44250	H	3	50	10	T2S2018	7-beta-Hydroxylathyrol	7??-Hydroxylathyrol;7-Hydroxylathyrol	Plant	Euphorbia lathyris	Diterpenoids	34208-98-5	C20H30O5	350.45	Neuroscience	P-gp	P-gp?(P-glycoprotein)	TRUE	0	SDF(4).sdf	792	C:\Users\yqw52\Desktop
		793	SDF(4).793	2024/1/30 0:36	2024/1/30 0:36	793	M44250	H	4	50	10	THS1455	DihydroarteMisinic acid	Dihydro-Artmisinic Acid	Plant	N/A	Coumarins	85031-59-0	C15H24O2	236.35	Others	Others	Others	TRUE	0	SDF(4).sdf	793	C:\Users\yqw52\Desktop
		794	SDF(4).794	2024/1/30 0:36	2024/1/30 0:36	794	M44250	H	5	50	10	T3683	lithospermic acid	N/A	Plant	Lithosperraum erythrorhizon	Others	28831-65-4	C27H22O12	538.46	Microbiology&Virology; Proteases/Proteasome	HIV Protease inhibitor	HIV	TRUE	0	SDF(4).sdf	794	C:\Users\yqw52\Desktop
		795	SDF(4).795	2024/1/30 0:36	2024/1/30 0:36	795	M44250	H	6	50	10	T2P2870	Damascenone	Beta-Damascenone;trans-damascenone	Plant	N/A	Ketone	23696-85-7	C13H18O	190.28	Others	Others	Others	FALSE	0	SDF(4).sdf	795	C:\Users\yqw52\Desktop
		796	SDF(4).796	2024/1/30 0:36	2024/1/30 0:36	796	M44250	H	7	50	10	T3925	Astragaloside I	Cyclosieversioside B;Astrasieversianin IV	Plant	Astragalus membranaceus	Triterpenoids	84680-75-1	C43H68O16	840.99	Others	Others	Others	TRUE	0	SDF(4).sdf	796	C:\Users\yqw52\Desktop
		797	SDF(4).797	2024/1/30 0:36	2024/1/30 0:36	797	M44250	H	8	50	10	T2S1837	Steviol	Hydroxydehydrostevic acid;NSC 226902	Plant	Stevia rebaudiana	Diterpenoids	471-80-7	C20H30O3	318.45	Others	Others	Others	TRUE	0	SDF(4).sdf	797	C:\Users\yqw52\Desktop
		798	SDF(4).798	2024/1/30 0:36	2024/1/30 0:36	798	M44250	H	9	50	10	T2741	Glycyrrhizin	Glycyrrhizic acid	Plant	Glycyrrhiza uralensis	Glycosides	1405-86-3	C42H62O16	822.93	Metabolism; Neuroscience	Dehydrogenase inhibitor;MAO	Dehydrogenase;MAO	TRUE	0	SDF(4).sdf	798	C:\Users\yqw52\Desktop
		799	SDF(4).799	2024/1/30 0:36	2024/1/30 0:36	799	M44250	H	10	50	10	T2742	Aloin	Barbaloin-A;Aloin-A;Barbaloin;Barbalin	Plant	Aloe	Glycosides	1415-73-2	C21H22O9	418.39	Proteases/Proteasome	Tyrosinase	tyrosinase	TRUE	0	SDF(4).sdf	799	C:\Users\yqw52\Desktop
		800	SDF(4).800	2024/1/30 0:36	2024/1/30 0:36	800	M44250	H	11	50	10	TWO2724	N,N-Bis(2-hydroxyethyl)-p-phenylenediami	N/A	Organism	N/A	Amines	54381-16-7	C10H18N2O6S	294.32	Others	Others	Others	FALSE	0	SDF(4).sdf	800	C:\Users\yqw52\Desktop
		801	SDF(4).801	2024/1/30 0:36	2024/1/30 0:36	801	M44251	A	2	50	10	T4770	3-Amino-4-hydroxybenzoic acid	3-amino-4-hydroxybenzenecarboxylic acid	Animal	N/A	Others	1571-72-8	C7H7NO3	153.14	Others	Others	Others	FALSE	0	SDF(4).sdf	801	C:\Users\yqw52\Desktop
		802	SDF(4).802	2024/1/30 0:36	2024/1/30 0:36	802	M44251	A	3	50	10	TN2103	Procyanidin C1	N/A	Plant	Vitis vinifera L.	Flavonoids	37064-30-5	C45H38O18	866.77	Apoptosis	Apoptosis inducer	Apoptosis protein	TRUE	0	SDF(4).sdf	802	C:\Users\yqw52\Desktop
		803	SDF(4).803	2024/1/30 0:36	2024/1/30 0:36	803	M44251	A	4	50	10	TN2349	Taurodeoxycholate sodium salt	N/A	animal	Animal bile	Steroids	1180-95-6	C26H44NNaO6S	521.68	Metabolism	Endogenous Metabolite	Human Endogenous Metabolite	TRUE	0	SDF(4).sdf	803	C:\Users\yqw52\Desktop
		804	SDF(4).804	2024/1/30 0:36	2024/1/30 0:36	804	M44251	A	5	50	10	T7192	Diethyl phosphate	Diethyl phosphoric acid	Animal	N/A	Others	598-02-7	C4H11O4P	154.1	Others	Others	Others	FALSE	0	SDF(4).sdf	804	C:\Users\yqw52\Desktop
		805	SDF(4).805	2024/1/30 0:36	2024/1/30 0:36	805	M44251	A	6	50	10	T2804	Panaxtriol	Panaxatriol	Plant	Panax ginseng	Terpenoids	32791-84-7	C30H52O4	476.39	Others	Others	Others	TRUE	0	SDF(4).sdf	805	C:\Users\yqw52\Desktop
		806	SDF(4).806	2024/1/30 0:36	2024/1/30 0:36	806	M44251	A	7	50	10	T8769	Harmaline hydrochloride	Harmidine hydrochloride	Plant	N/A	Others	363-11-1	C13H15ClN2O	250.72	Others	Others	Others	FALSE	0	SDF(4).sdf	806	C:\Users\yqw52\Desktop
		807	SDF(4).807	2024/1/30 0:36	2024/1/30 0:36	807	M44251	A	8	50	10	T7154	trans-trans-Muconic acid	N/A	Animal	N/A	Fatty Acyls	3588-17-8	C6H6O4	142.11	Metabolism	Endogenous Metabolite	Human Endogenous Metabolite	FALSE	0	SDF(4).sdf	807	C:\Users\yqw52\Desktop
		808	SDF(4).808	2024/1/30 0:36	2024/1/30 0:36	808	M44251	A	9	50	10	T2984	Scopoletin	Chrysatropic acid;Gelseminic acid;Esculetin 6-methyl ether;6-Methylesculetin	Plant	Hyoscyamus niger	Others	92-61-5	C10H8O4	192.17	Neuroscience	AChR antagonist	mAChR	FALSE	0	SDF(4).sdf	808	C:\Users\yqw52\Desktop
		809	SDF(4).809	2024/1/30 0:36	2024/1/30 0:36	809	M44251	A	10	50	10	T4454	Traumatic Acid	Trans-2-Dodecenedioic Acid;Dodec-2-Enedioic Acid;2E-Dodecenedioic Acid	Plant	N/A	Miscellaneous	6402-36-4	C12H20O4	228.28	oxidation-reduction	Antioxidant	antioxidant	FALSE	0	SDF(4).sdf	809	C:\Users\yqw52\Desktop
		810	SDF(4).810	2024/1/30 0:36	2024/1/30 0:36	810	M44251	A	11	50	10	T6S2146	Epimedin B	Epmedin B	Plant	Epimedium	Flavonoid	110623-73-9	C38H48O19	808.78	Others	Others	Others	TRUE	0	SDF(4).sdf	810	C:\Users\yqw52\Desktop
		811	SDF(4).811	2024/1/30 0:36	2024/1/30 0:36	811	M44251	B	2	50	10	T3414	Morroniside	N/A	Plant	Cinchona ledgeriana (Howard) Moens ex Trim.	Iridoids	25406-64-8	C17H26O11	406.38	Proteases/Proteasome	MMP	MMP-2; MMP-9	TRUE	0	SDF(4).sdf	811	C:\Users\yqw52\Desktop
		812	SDF(4).812	2024/1/30 0:36	2024/1/30 0:36	812	M44251	B	3	50	10	T3S2007	MRE269	MRE 269;MRE-269;ACT-333679	Plant	N/A	Triterpenoids	475085-57-5	C25H29N3O3	419.52	Immunology/Inflammation	Prostaglandin Receptor	prostaglandin I2 receptor	FALSE	0	SDF(4).sdf	812	C:\Users\yqw52\Desktop
		813	SDF(4).813	2024/1/30 0:36	2024/1/30 0:36	813	M44251	B	4	50	10	T4550	Ajmaline	(+)-Ajmaline;Cardiorythmine;Tachmalin;Raugalline	Plant	Rauvolfia verticillata	Alkaloids	4360/12/7	C20H26N2O2	326.4	Membrane transporter/Ion channel	sodium channel blocker	sodium channel	TRUE	0	SDF(4).sdf	813	C:\Users\yqw52\Desktop
		814	SDF(4).814	2024/1/30 0:36	2024/1/30 0:36	814	M44251	B	5	50	10	T6S1699	6-Shogaol	[6]-Shogaol;Shogaol	Plant	Zingiber officinale Roscoe.	Phenols	555-66-8	C17H24O3	276.37	Metabolism;Immunology/Inflammation	Lipoxygenase	LOX	FALSE	0	SDF(4).sdf	814	C:\Users\yqw52\Desktop
		815	SDF(4).815	2024/1/30 0:36	2024/1/30 0:36	815	M44251	B	6	50	10	T7441	Cuminaldehyde	Cuminic aldehyde; Cuminal	Plant	Cuminum	Others	122-03-2	C10H12O	148.2	Metabolism	Endogenous Metabolite	Endogenous Metabolite	FALSE	0	SDF(4).sdf	815	C:\Users\yqw52\Desktop
		816	SDF(4).816	2024/1/30 0:36	2024/1/30 0:36	816	M44251	B	7	50	10	T3378	17??-Estradiol	Epiestradiol;Epiestrol;Alfatradiol;Alpha-Estradiol	Animal	N/A	Steroids and steroid derivatives	57-91-0	C18H24O2	272.38	Endocrinology/Hormones	Estrogen/progestogen Receptor agonist	ER??; ER??	TRUE	0	SDF(4).sdf	816	C:\Users\yqw52\Desktop
		817	SDF(4).817	2024/1/30 0:36	2024/1/30 0:36	817	M44251	B	8	50	10	T5S0018	Betulonic acid	(+)-Betulonic acid;Liquidambaric acid;Betunolic acid	Plant	Eucalyptus	Triterpenoids	4481-62-3	C30H46O3	454.69	Others	Others	Others	TRUE	0	SDF(4).sdf	817	C:\Users\yqw52\Desktop
		818	SDF(4).818	2024/1/30 0:36	2024/1/30 0:36	818	M44251	B	9	50	10	T1246	Bornyl acetate	Isobornyl acetate;Bornyl acetic ether;2-Camphanol acetate	Plant	Dipterocarpaceae	Terpenoids	76-49-3	C12H20O2	196.29	Immunology/Inflammation	IL Receptor inhibitor	IL receptor	TRUE	0	SDF(4).sdf	818	C:\Users\yqw52\Desktop
		819	SDF(4).819	2024/1/30 0:36	2024/1/30 0:36	819	M44251	B	10	50	10	T3884	Neoandrographolide	Neoandrographiside	Plant	Andrographis paniculata	Diterpenoids	27215-14-1	C26H40O8	480.6	Immunology/Inflammation; Neuroscience	COX inhibitor; NOS inhibitor	COX-2; iNOS	TRUE	0	SDF(4).sdf	819	C:\Users\yqw52\Desktop
		820	SDF(4).820	2024/1/30 0:36	2024/1/30 0:36	820	M44251	B	11	50	10	T5S1679	Acetylcimigenol 3-O-alpha-L-arabinopyran	N/A	Plant	Cimicifuga foetida	Triterpenoids	402513-88-6	C37H58O10	662.86	Others	Others	Others	TRUE	0	SDF(4).sdf	820	C:\Users\yqw52\Desktop
		821	SDF(4).821	2024/1/30 0:36	2024/1/30 0:36	821	M44251	C	2	50	10	T4S1869	12-Epinapelline	N/A	Plant	Aconitum	Alkaloids	110064-71-6	C22H33NO3	359.51	Others	Others	Others	TRUE	0	SDF(4).sdf	821	C:\Users\yqw52\Desktop
		822	SDF(4).822	2024/1/30 0:36	2024/1/30 0:36	822	M44251	C	3	50	10	T6S0920	2''-O-Galloylhyperin	FT-0689359;Q-100605	Plant	Hypericum	Flavonoid	53209-27-1	C28H24O16	616.48	Others	Others	Others	TRUE	0	SDF(4).sdf	822	C:\Users\yqw52\Desktop
		823	SDF(4).823	2024/1/30 0:36	2024/1/30 0:36	823	M44251	C	4	50	10	T6S2238	Eupalinolide B	N/A	Plant	Eupatorium	Sesquiterpenoids	877822-41-8	C24H30O9	462.49	Others	Others	Others	TRUE	0	SDF(4).sdf	823	C:\Users\yqw52\Desktop
		824	SDF(4).824	2024/1/30 0:36	2024/1/30 0:36	824	M44251	C	5	50	10	T6S2247	Alismoxide	(+)-Alismoxide	Plant	Alisma plantago-aquatica	Sesquiterpenoids	87701-68-6	C15H26O2	238.37	Immunology/Inflammation	Others	Others	TRUE	0	SDF(4).sdf	824	C:\Users\yqw52\Desktop
		825	SDF(4).825	2024/1/30 0:36	2024/1/30 0:36	825	M44251	C	6	50	10	T4586	beta, beta-dimethylacrylshikonin	N/A	Plant	N/A	Quinones	5162/1/6	C21H22O6	370.4	Others	Others	Others	FALSE	0	SDF(4).sdf	825	C:\Users\yqw52\Desktop
		826	SDF(4).826	2024/1/30 0:36	2024/1/30 0:36	826	M44251	C	7	50	10	T4S0176	Alnustone	(4E,6E)-1,7-Diphenyl-4,6-heptadien-3-one	Plant	Alpinia katsumadai Hayata	Phenols	33457-62-4	C19H18O	262.35	Immunology/Inflammation	Others	Others	FALSE	0	SDF(4).sdf	826	C:\Users\yqw52\Desktop
		827	SDF(4).827	2024/1/30 0:36	2024/1/30 0:36	827	M44251	C	8	50	10	T4S0999	Isoxanthohumol	N/A	Plant	Sophora flavescens	Flavonoid	70872-29-6	C21H22O5	354.4	Microbiology&virology	HSV;BVDV	HSV-1;HSV-2;BVDV	TRUE	0	SDF(4).sdf	827	C:\Users\yqw52\Desktop
		828	SDF(4).828	2024/1/30 0:36	2024/1/30 0:36	828	M44251	C	9	50	10	T6S0071	Fraxinellone	N/A	Plant	Dictamnus dasycarpus	Sesquiterpenoids	28808-62-0	C14H16O3	232.27	Others	Others	Others	TRUE	0	SDF(4).sdf	828	C:\Users\yqw52\Desktop
		829	SDF(4).829	2024/1/30 0:36	2024/1/30 0:36	829	M44251	C	10	50	10	T6S1684	8-Gingerol	N/A	Plant	Zingiber officinale Roscoe.	Phenols	23513-08-8	C19H30O4	322.44	oxidation-reduction;Microbiology&Virology;MAPK	Antioxidant;antibacterial	Antioxidant;antibacterial	TRUE	0	SDF(4).sdf	829	C:\Users\yqw52\Desktop
		830	SDF(4).830	2024/1/30 0:36	2024/1/30 0:36	830	M44251	C	11	50	10	T6S0721	Orientin	Lutexin;Luteolin-8-glucoside	Plant	Polygonum orientale	Flavonoid	28608-75-5	C21H20O11	448.38	Others	Others	Others	TRUE	0	SDF(4).sdf	830	C:\Users\yqw52\Desktop
		831	SDF(4).831	2024/1/30 0:36	2024/1/30 0:36	831	M44251	D	2	50	10	T5S1882	Napellonine	Songorine;Bullatine G;Zongorine	Plant	Aconitum	Alkaloids	509-24-0	C22H31NO3	357.49	Others	Others	Others	TRUE	0	SDF(4).sdf	831	C:\Users\yqw52\Desktop
		832	SDF(4).832	2024/1/30 0:36	2024/1/30 0:36	832	M44251	D	3	50	10	T6S1315	Oroxylin A	6-Methoxybaicalein;Baicalein 6-methyl ether	Plant	Oraxylum indicum	Flavonoid	480-11-5	C16H12O5	284.26	Autophagy; Metabolism	Autophagy; HIF/HIF Prolyl-Hydroxylase	Autophagy; HIF/HIF Prolyl-Hydroxylase	FALSE	0	SDF(4).sdf	832	C:\Users\yqw52\Desktop
		833	SDF(4).833	2024/1/30 0:36	2024/1/30 0:36	833	M44251	D	4	50	10	T1084	Apramycin sulfate	Nebramycin II;Ai3-29795	Microorganism	N/A	Glycosides	65710-07-8	C21H43N5O15S	637.66	Microbiology&Virology	Antibacterial inhibitor	16S rRNA	TRUE	0	SDF(4).sdf	833	C:\Users\yqw52\Desktop
		834	SDF(4).834	2024/1/30 0:36	2024/1/30 0:36	834	M44251	D	5	50	10	T3385	Gypenoside XVII	Gynosaponin S;GP-17	Plant	Gynostemma pentaphyllum	Triterpenoids	80321-69-3	C48H82O18	947.16	PI3K/Akt/mTOR signaling; Stem Cells	GSK-3 inhibitor	GSK-3??	TRUE	0	SDF(4).sdf	834	C:\Users\yqw52\Desktop
		835	SDF(4).835	2024/1/30 0:36	2024/1/30 0:36	835	M44251	D	6	50	10	T4601	9-Methoxycanthin-6-one	N/A	Plant	N/A	Alkaloids	74991-91-6	C15H10N2O2	250.3	Others	Others	Others	FALSE	0	SDF(4).sdf	835	C:\Users\yqw52\Desktop
		836	SDF(4).836	2024/1/30 0:36	2024/1/30 0:36	836	M44251	D	7	50	10	T6S1302	Carnosol	N/A	Plant	Rosmarinus officinalis	Diterpenoids	5957-80-2	C20H26O4	330.42	PI3K/Akt/mTOR signaling; MAPK	S6 Kinase	RSK2	TRUE	0	SDF(4).sdf	836	C:\Users\yqw52\Desktop
		837	SDF(4).837	2024/1/30 0:36	2024/1/30 0:36	837	M44251	D	8	50	10	T2764	10-Hydroxycamptothecin	(S)-10-Hydroxycamptothecin;10-HCPT	Plant	Camptotheca acuminata	Alkaloids	19685-09-7	C20H16N2O5	364.36	DNA Damage/DNA Repair	Topoisomerase inhibitor	Topo I	TRUE	0	SDF(4).sdf	837	C:\Users\yqw52\Desktop
		838	SDF(4).838	2024/1/30 0:36	2024/1/30 0:36	838	M44251	D	9	50	10	T3208	Brevianamide F	Cyclo(L-Pro-L-Trp);cyclo-(L-Trp-L-Pro);Cyclo-L-tryptophyl-L-proline	Microorganism	N/A	Others	38136-70-8	C16H17N3O2	283.32	others	Others	breast cancer resistance protein	TRUE	0	SDF(4).sdf	838	C:\Users\yqw52\Desktop
		839	SDF(4).839	2024/1/30 0:36	2024/1/30 0:36	839	M44251	D	10	50	10	T3668	Galangin	3,5,7-Trihydroxyflavone;Norizalpinin	Plant	Zingiber officinale Roscoe.	Flavonoid	548-83-4	C15H10O5	270.2	MAPK; NF-??b	ERK inhibitor; NF-??B inhibitor	ERK; NF-??B	FALSE	0	SDF(4).sdf	839	C:\Users\yqw52\Desktop
		840	SDF(4).840	2024/1/30 0:36	2024/1/30 0:36	840	M44251	D	11	50	10	T3794	1,2,3,4,6-O-Pentagalloylglucose	Penta-O-galloyl-??-D-glucose;Pentagalloylglucose;1,2,3,4,6-O-Pentagalloylglucose;1,2,3,4,6-Penta-O-galloyl-beta-D-glucopyranose	Plant	Punica granatum	Phenols	14937-32-7	C41H32O26	940.68	Microbiology/virology	Influenza Virus	Influenza Virus	TRUE	0	SDF(4).sdf	840	C:\Users\yqw52\Desktop
		841	SDF(4).841	2024/1/30 0:36	2024/1/30 0:36	841	M44251	E	2	50	10	T1020	Doxorubicin hydrochloride	Hydroxydaunorubicin hydrochloride;Adriamycin;Doxorubicin (Adriamycin) HCl;NSC 123127	Microorganism	N/A	Others	25316-40-9	C27H29NO11??HCl	579.99	DNA Damage/DNA Repair	Topoisomerase	Topo II	TRUE	0	SDF(4).sdf	841	C:\Users\yqw52\Desktop
		842	SDF(4).842	2024/1/30 0:36	2024/1/30 0:36	842	M44251	E	3	50	10	T7056	Dronedarone	SR 33589	microorganism	N/A	Alkaloids	141626-36-0	C31H44N2O5S	556.76	Membrane transporter/Ion channel	Potassium Channel inhibitor;Sodium Channel inhibitor;Calcium Channel inhibitor	Potassium Channel;Sodium channel;Calcium channel	FALSE	0	SDF(4).sdf	842	C:\Users\yqw52\Desktop
		843	SDF(4).843	2024/1/30 0:36	2024/1/30 0:36	843	M44251	E	4	50	10	T2755	Rhoifolin	Rhoifoloside;Apigenin 7-O-neohesperidoside;Apigenin-7-O-rhamnoglucoside	Plant	Anacardiaceae	Flavonoid	17306-46-6	C27H30O14	578.53	Others	Others	Others	TRUE	0	SDF(4).sdf	843	C:\Users\yqw52\Desktop
		844	SDF(4).844	2024/1/30 0:36	2024/1/30 0:36	844	M44251	E	5	50	10	T3408	eleutheroside-b	Syringin;Syringoside;Lilacin;Methoxyconiferine	Plant	Syzygium aromaticum	Phenylpropanoids	118-34-3	C17H24O9	372.4	Immunology/Inflammation	NOS inhibitor	NOS	TRUE	0	SDF(4).sdf	844	C:\Users\yqw52\Desktop
		845	SDF(4).845	2024/1/30 0:36	2024/1/30 0:36	845	M44251	E	6	50	10	T4S1796	Heterophyllin B	N/A	Plant	Pseudostellaria heterophylla	Miscellaneous	145459-19-4	C40H58N8O8	778.95	PI3K/AKT/??-catenin pathway	Others	Others	TRUE	0	SDF(4).sdf	845	C:\Users\yqw52\Desktop
		846	SDF(4).846	2024/1/30 0:36	2024/1/30 0:36	846	M44251	E	7	50	10	T3488	Tectorigenin	Tectorigenine;4',5,7-Trihydroxy-6-methoxyisoflavone	Plant	Belamcanda chinensis (L.) DC.	Flavonoid	548-77-6	C16H12O6	300.27	Apoptosis	Apoptosis inducer inhibitor	Apoptosis inducer	FALSE	0	SDF(4).sdf	846	C:\Users\yqw52\Desktop
		847	SDF(4).847	2024/1/30 0:36	2024/1/30 0:36	847	M44251	E	8	50	10	T6654	Sapogenins Glycosides	Saponin;Saponins	Plant	N/A	Others	8047-15-2	C18H28N2O3S??HCl	388.95	Others	Others	Others	TRUE	0	SDF(4).sdf	847	C:\Users\yqw52\Desktop
		848	SDF(4).848	2024/1/30 0:36	2024/1/30 0:36	848	M44251	E	9	50	10	T7479	Ambroxide	(-)-Ambroxide	Plant	ambergris	Diterpenoids	6790-58-5	C16H28O	236.39	Others	Others	Others	TRUE	0	SDF(4).sdf	848	C:\Users\yqw52\Desktop
		849	SDF(4).849	2024/1/30 0:36	2024/1/30 0:36	849	M44251	E	10	50	10	T5S2228	6'''-Feruloylspinosin	N/A	Plant	Ziziphus jujuba	Flavonoids	77690-92-7	C38H40O18	784.72	NF-??b	NF-??B	NF-??B	TRUE	0	SDF(4).sdf	849	C:\Users\yqw52\Desktop
		850	SDF(4).850	2024/1/30 0:36	2024/1/30 0:36	850	M44251	E	11	50	10	T7437	3-(3-Hydroxyphenyl)propionic Acid	m-Hydroxyphenylpropionic acid; 3-Hydroxyhydrocinnamic acid	Animal	N/A	Others	621-54-5	C9H10O3	166.17	Others	Others	Others	FALSE	0	SDF(4).sdf	850	C:\Users\yqw52\Desktop
		851	SDF(4).851	2024/1/30 0:36	2024/1/30 0:36	851	M44251	F	2	50	10	T7438	3,5-Dimethoxyphenol	Phloroglucinol dimethyl ether	Plant	Taxus baccata.	Phenols	500-99-2	C8H10O3	154.16	Proteases/Proteasome	Tyrosinase	Tyrosinase	FALSE	0	SDF(4).sdf	851	C:\Users\yqw52\Desktop
		852	SDF(4).852	2024/1/30 0:36	2024/1/30 0:36	852	M44251	F	3	50	10	T2S0257	Dehydroandrographolide succinate	N/A	Plant	Andrographis paniculata	Others	786593-06-4	C28H36O10	532.58	Others	Others	Others	TRUE	0	SDF(4).sdf	852	C:\Users\yqw52\Desktop
		853	SDF(4).853	2024/1/30 0:36	2024/1/30 0:36	853	M44251	F	4	50	10	T2321	Protodioscin	Furostanol I	Plant	Dioscorea nipponica	Steroids	55056-80-9	C51H84O22	1049.21	Endocrinology/Hormones	RAAS	Androgen Receptor	TRUE	0	SDF(4).sdf	853	C:\Users\yqw52\Desktop
		854	SDF(4).854	2024/1/30 0:36	2024/1/30 0:36	854	M44251	F	5	50	10	T7444	6-(Dimethylamino)purine	N,N-Dimethyladenine	Animal	N/A	Others	938-55-6	C7H9N5	163.18	Cell Cycle/Checkpoint;Apoptosis	CDK;Serine/threonin kinase inhibitor	CDK;serine threonine protein kinase	FALSE	0	SDF(4).sdf	854	C:\Users\yqw52\Desktop
		855	SDF(4).855	2024/1/30 0:36	2024/1/30 0:36	855	M44251	F	6	50	10	T6316	Calcitriol	1,25-Dihydroxyvitamin D3;RO215535;Topitriol;Rocaltrol;Calcijex	Animal	N/A	Others	32222-06-3	C27H44O3	416.64	Metabolism	Vitamin inhibitor	vitamin D receptor	TRUE	0	SDF(4).sdf	855	C:\Users\yqw52\Desktop
		856	SDF(4).856	2024/1/30 0:36	2024/1/30 0:36	856	M44251	F	7	50	10	T6S1587	Notoginsenoside R2	Ginsenoside Ng-R2;20(S)-Notoginsenoside R2	Plant	Panax notoginseng	Others	80418-25-3	C41H70O13	770.99	Immunology/Inflammation	Nrf2	P90RSK;Nrf2	TRUE	0	SDF(4).sdf	856	C:\Users\yqw52\Desktop
		857	SDF(4).857	2024/1/30 0:36	2024/1/30 0:36	857	M44251	F	8	50	10	T7453	3-Hydroxycinnamic acid	meta-Coumaric acid; m-Coumaric acid; m-Coumarate	Plant	Cinnamomum cassia Presl	Phenylpropanoids	14755-02-3	C9H8O3	164.16	oxidation-reduction	Antioxidant	antioxidant	FALSE	0	SDF(4).sdf	857	C:\Users\yqw52\Desktop
		858	SDF(4).858	2024/1/30 0:36	2024/1/30 0:36	858	M44251	F	9	50	10	T1286	Vincamine	Angiopac;Devincan;Equipur;Novicet;Oxybral;Perval	Plant	Catharanthus roseus	Alkaloids	1617-90-9	C21H26N2O3	354.44	Others	Others	Others	TRUE	0	SDF(4).sdf	858	C:\Users\yqw52\Desktop
		859	SDF(4).859	2024/1/30 0:36	2024/1/30 0:36	859	M44251	F	10	50	10	T7456	4-Ethyloctanoic acid	N/A	Plant	N/A	Others	16493-80-4	C10H20O2	172.26	Others	Others	Others	FALSE	0	SDF(4).sdf	859	C:\Users\yqw52\Desktop
		860	SDF(4).860	2024/1/30 0:36	2024/1/30 0:36	860	M44251	F	11	50	10	T4820	Maleimide	2,5-Pyrroledione	Animal	N/A	Others	541-59-3	C4H3NO2	97.07	Others	Others	Others	FALSE	0	SDF(4).sdf	860	C:\Users\yqw52\Desktop
		861	SDF(4).861	2024/1/30 0:36	2024/1/30 0:36	861	M44251	G	2	50	10	T5S1923	Schisandrin C	Wuweizisu-C;Schizandrin-C	Plant	Schisandra chinensis	Others	61301-33-5	C22H24O6	384.42	Others	Others	Others	TRUE	0	SDF(4).sdf	861	C:\Users\yqw52\Desktop
		862	SDF(4).862	2024/1/30 0:36	2024/1/30 0:36	862	M44251	G	3	50	10	T2966	Beta-Sitosterol	22,23-Dihydrostigmasterol;??-Sitosterol;SKF 14463;Azuprostat;Betaprost;Cupreol	Animal	Anemone cathayensis	Steroids	83-46-5	C29H50O	414.72	Metabolism	Lipase inhibitor	PPL	TRUE	0	SDF(4).sdf	862	C:\Users\yqw52\Desktop
		863	SDF(4).863	2024/1/30 0:36	2024/1/30 0:36	863	M44251	G	4	50	10	T7457	5-Methyl-2'-deoxycytidine	5-Methyldeoxycytidine; 5MedCyd	Animal	N/A	Others	838-07-3	C10H15N3O4	241.24	Metabolism;Chromatin/Epigenetic	Endogenous Metabolite;DNA Methyltransferase	Human Endogenous Metabolite;DNA methylation	FALSE	0	SDF(4).sdf	863	C:\Users\yqw52\Desktop
		864	SDF(4).864	2024/1/30 0:36	2024/1/30 0:36	864	M44251	G	5	50	10	T2A2481	Taurochenodeoxycholic Acid	12-Deoxycholyltaurine;Taurochenodeoxycholate;TCDCA;Chenodeoxycholyltaurine;Chenyltaurine	Animal	N/A	Others	516-35-8	C26H45NO6S	499.7	Apoptosis	Caspase; TNF	Caspase; TNF-??	TRUE	0	SDF(4).sdf	864	C:\Users\yqw52\Desktop
		865	SDF(4).865	2024/1/30 0:36	2024/1/30 0:36	865	M44251	G	6	50	10	T3S2105	N-Benzylpalmitamide	Macamide 1;N-Benzylhexadecanamide	Plant	Leonurus	Alkaloids	74058-71-2	C23H39NO	345.57	Others	Others	Others	FALSE	0	SDF(4).sdf	865	C:\Users\yqw52\Desktop
		866	SDF(4).866	2024/1/30 0:36	2024/1/30 0:36	866	M44251	G	7	50	10	T5S2361	Epiberberine	N/A	Plant	Corydalis ambigua	Alkaloids	6873/9/2	C20H18NO4+	336.36	MAPK;Neuroscience	ERK;MEK;AChR;BACE	ERK1/2;MEK1;AChE;BChE;BACE1	FALSE	0	SDF(4).sdf	866	C:\Users\yqw52\Desktop
		867	SDF(4).867	2024/1/30 0:36	2024/1/30 0:36	867	M44251	G	8	50	10	T5S0761	Nitidine chloride	N/A	Plant	Zanthoxylum	Alkaloids	13063-04-2	C21H18ClNO4	383.82	Apoptosis	Apoptosis	apoptosis	FALSE	0	SDF(4).sdf	867	C:\Users\yqw52\Desktop
		868	SDF(4).868	2024/1/30 0:36	2024/1/30 0:36	868	M44251	G	9	50	10	T7458	5-Phenylvaleric Acid	Benzenepentanoic acid; Phenylpentanoic acid; Phenylvaleric Acid	Animal	N/A	Others	2270-20-4	C11H14O2	178.23	Metabolism	Endogenous Metabolite	Human Endogenous Metabolite	FALSE	0	SDF(4).sdf	868	C:\Users\yqw52\Desktop
		869	SDF(4).869	2024/1/30 0:36	2024/1/30 0:36	869	M44251	G	10	50	10	T3874	Diosgenin glucoside	Trillin;Disogluside	Plant	Trillium tschonoskii	Steroids	14144-06-0	C33H52O8	576.77	Others	Others inhibitor	Others	TRUE	0	SDF(4).sdf	869	C:\Users\yqw52\Desktop
		870	SDF(4).870	2024/1/30 0:36	2024/1/30 0:36	870	M44251	G	11	50	10	T6S2384	Poliumoside	N/A	Plant	Callicarpa dichotoma	Others	94079-81-9	C35H46O19	770.73	Endocrinology/Hormones	Reductase	Aldose reductase	TRUE	0	SDF(4).sdf	870	C:\Users\yqw52\Desktop
		871	SDF(4).871	2024/1/30 0:36	2024/1/30 0:36	871	M44251	H	2	50	10	T4S0792	(+)-pinoresinol-??-D-glucoside; (+)-pinor	N/A	Plant	Polygonatum sibiricum Red.	Others	69251-96-3	C26H32O11	520.53	Others	Others	Others	TRUE	0	SDF(4).sdf	871	C:\Users\yqw52\Desktop
		872	SDF(4).872	2024/1/30 0:36	2024/1/30 0:36	872	M44251	H	3	50	10	T2887	Trigonelline	Trigenolline	Plant; Animal	Lagenaria siceraria	Alkaloids	535-83-1	C7H7NO2	137.14	Others	Others	Others	FALSE	0	SDF(4).sdf	872	C:\Users\yqw52\Desktop
		873	SDF(4).873	2024/1/30 0:36	2024/1/30 0:36	873	M44251	H	4	50	10	T5S0777	Phellodendrine chloride	N/A	Plant	Phellodendron chinense	Others	104112-82-5	C20H24ClNO4	377.86	Immunology/Inflammation	Others	Others	TRUE	0	SDF(4).sdf	873	C:\Users\yqw52\Desktop
		874	SDF(4).874	2024/1/30 0:36	2024/1/30 0:36	874	M44251	H	5	50	10	T3432	Cinobufagin	Cinobufagine	Animal	N/A	Steroids	470-37-1	C26H34O6	442.55	Membrane transporter/Ion channel	ATPase inhibitor	Na+/K+-ATPase	TRUE	0	SDF(4).sdf	874	C:\Users\yqw52\Desktop
		875	SDF(4).875	2024/1/30 0:36	2024/1/30 0:36	875	M44251	H	6	50	10	T2781	Sanguinarine	Sanguinarin;Pseudochelerythrine	Plant	Sanguinaria canadensis	Alkaloids	2447-54-3	C20H14NO4	332.33	oxidation-reduction	Antioxidant agonist	Antioxidant	FALSE	0	SDF(4).sdf	875	C:\Users\yqw52\Desktop
		876	SDF(4).876	2024/1/30 0:36	2024/1/30 0:36	876	M44251	H	7	50	10	T3S0807	Berbamine	N/A	Plant	Coptis chinensis	Alkaloids	478-61-5	C37H40N2O6	608.73	Neuroscience	CaMKII inhibitor	CAMKII??	TRUE	0	SDF(4).sdf	876	C:\Users\yqw52\Desktop
		877	SDF(4).877	2024/1/30 0:36	2024/1/30 0:36	877	M44251	H	8	50	10	T4S0295	Apigenin 7-glucoside	Apigetrin;Cosmosiin;Apigenin-7-O-??-D-glucopyranoside;Cosmetin;Cosmosioside;Thalictiin	Plant	Cosmos bipinnatus	Flavonoid	578-74-5	C21H20O10	432.38	Microbiology&virology	HIV Protease	HIV	TRUE	0	SDF(4).sdf	877	C:\Users\yqw52\Desktop
		878	SDF(4).878	2024/1/30 0:36	2024/1/30 0:36	878	M44251	H	9	50	10	T3795	Corilagin	N/A	Plant	Geranium wilfordii Maxim.	Phenols	23094-69-1	C27H22O18	634.45	Immunology/Inflammation	TLR	TLR2	TRUE	0	SDF(4).sdf	878	C:\Users\yqw52\Desktop
		879	SDF(4).879	2024/1/30 0:36	2024/1/30 0:36	879	M44251	H	10	50	10	T5S0167	Atractylenolide I	N/A	Plant	Atractylodes macrocephala Koidz.	Sesquiterpenoids	73069-13-3	C15H18O2	230.3	Apoptosis;Immunology/Inflammation	TNF;IL Receptor	TNF-??; IL-6	TRUE	0	SDF(4).sdf	879	C:\Users\yqw52\Desktop
		880	SDF(4).880	2024/1/30 0:36	2024/1/30 0:36	880	M44251	H	11	50	10	T3807	(-)-Gallocatechin gallate	(-)-Gallocatechol gallate;Gallocatechin gallate;(-)-gallocatechin-3-O-gallate	Plant	Acacia catechu (L.F.) Willd.	Flavonoid	4233-96-9	C22H18O11	458.38	Others	Others inhibitor	Others	TRUE	0	SDF(4).sdf	880	C:\Users\yqw52\Desktop
		881	SDF(4).881	2024/1/30 0:36	2024/1/30 0:36	881	M44252	A	2	50	10	T4A2458	Resibufogenin	Recibufogenin;Bufogenin	Animal	N/A	Esters	465-39-4	C24H32O4	384.51	Others	Others	Others	TRUE	0	SDF(4).sdf	881	C:\Users\yqw52\Desktop
		882	SDF(4).882	2024/1/30 0:36	2024/1/30 0:36	882	M44252	A	3	50	10	T3886	Rosavin	Rosavidin	Plant	Rheum	Phenylpropanoids	84954-92-7	C20H28O10	428.43	Metabolism	P450 inhibitor	CYP3A4	TRUE	0	SDF(4).sdf	882	C:\Users\yqw52\Desktop
		883	SDF(4).883	2024/1/30 0:36	2024/1/30 0:36	883	M44252	A	4	50	10	T4S1452	Artemisinic acid	Artemisic acid;(+)-Artemisinic Acid	Plant	Artemisia annua	Sesquiterpenoids	80286-58-4	C15H22O2	234.33	Microbiology&Virology	Antibacterial	Antibacterial	TRUE	0	SDF(4).sdf	883	C:\Users\yqw52\Desktop
		884	SDF(4).884	2024/1/30 0:36	2024/1/30 0:36	884	M44252	A	5	50	10	T3672	Nomilin	N/A	Plant	Citrus reticulata	Triterpenoids	1063-77-0	C28H34O9	514.57	MAPK	MAPK inhibitor	MAPK	TRUE	0	SDF(4).sdf	884	C:\Users\yqw52\Desktop
		885	SDF(4).885	2024/1/30 0:36	2024/1/30 0:36	885	M44252	A	6	50	10	T3772	Maslinic acid	2??-Hydroxyoleanolic acid;Crategolic acid;2??-Hydroxyoleanoic Acid	Plant	Crataegus pinnatifida	Triterpenoids	4373-41-5	C30H48O4	472.71	DNA Damage/DNA Repair	DNA/RNA Synthesis inhibitor	DNA polymerase B	TRUE	0	SDF(4).sdf	885	C:\Users\yqw52\Desktop
		886	SDF(4).886	2024/1/30 0:36	2024/1/30 0:36	886	M44252	A	7	50	10	T2S0618	??-Elemonic Acid	Beta-Elemonic acid;3-Oxotirucallenoic Acid;Elemadienonic Acid;3-oxo Tirucallic Acid	Microorganism	Poria cocos	Triterpenoids	28282-25-9	C30H46O3	454.69	Immunology/Inflammation;Apoptosis	COX;Apoptosis inducer	COX-2;Apoptosis inducer	TRUE	0	SDF(4).sdf	886	C:\Users\yqw52\Desktop
		887	SDF(4).887	2024/1/30 0:36	2024/1/30 0:36	887	M44252	A	8	50	10	T2S2335	Dehydroevodiamine	DHED	Plant	Evodia rutaecarpa	Alkaloids	67909-49-3	C19H15N3O	301.34	Membrane transporter/Ion channel	Others	Others	FALSE	0	SDF(4).sdf	887	C:\Users\yqw52\Desktop
		888	SDF(4).888	2024/1/30 0:36	2024/1/30 0:36	888	M44252	A	9	50	10	T3S2019	Lathyrol	N/A	Plant	Euphorbia lathyris	Diterpenoids	34420-19-4	C20H30O4	334.45	Others	Others	Others	TRUE	0	SDF(4).sdf	888	C:\Users\yqw52\Desktop
		889	SDF(4).889	2024/1/30 0:36	2024/1/30 0:36	889	M44252	A	10	50	10	T3774	Gracillin	N/A	Plant	Dioscorea polystachya	Steroids	19083-00-2	C45H72O17	885.05	Cell Cycle/Checkpoint	cell cycle arrest inhibitor	cell cycle arrest	TRUE	0	SDF(4).sdf	889	C:\Users\yqw52\Desktop
		890	SDF(4).890	2024/1/30 0:36	2024/1/30 0:36	890	M44252	A	11	50	10	T5S0754	Isoquercitrin	Hirsutrin;3-Glucosylquercetin;Quercetin 3-o-glucopyranoside	Plant	Quercus aliena	Flavonoid	482-35-9	C21H20O12	464.37	Stem Cells	Wnt/beta-catenin	Wnt/??-catenin	TRUE	0	SDF(4).sdf	890	C:\Users\yqw52\Desktop
		891	SDF(4).891	2024/1/30 0:36	2024/1/30 0:36	891	M44252	B	2	50	10	T3S2372	7-Epitaxol	7-epi-Paclitaxel	Plant	Taxus chinensis	Diterpenoids	105454-04-4	C47H51NO14	853.91	Others	Others	Others	TRUE	0	SDF(4).sdf	891	C:\Users\yqw52\Desktop
		892	SDF(4).892	2024/1/30 0:36	2024/1/30 0:36	892	M44252	B	3	50	10	T3121	Betulin	Trochol;betulinol;betuline;betulinic alcohol;Betulol	Plant	Betula	Others	473-98-3	C30H50O2	442.72	Metabolism	Lipid inhibitor	SREBP( K562 cell)	TRUE	0	SDF(4).sdf	892	C:\Users\yqw52\Desktop
		893	SDF(4).893	2024/1/30 0:36	2024/1/30 0:36	893	M44252	B	4	50	10	T6S0840	Engeletin	Dihydrokaempferol 3-rhamnoside	Plant	Engelhardtia roxburghiana Wall.	Flavonoid	572-31-6	C21H22O10	434.39	Endocrinology/Hormones	Reductase	Aldose reductase	TRUE	0	SDF(4).sdf	893	C:\Users\yqw52\Desktop
		894	SDF(4).894	2024/1/30 0:36	2024/1/30 0:36	894	M44252	B	5	50	10	T3413	5-O-Methylvisammioside	4'-O-??-D-Glucosyl-5-O-methylvisamminol;5-O-Methylvisamminol glucoside	Plant	Saposhnikovia divaricata	Polyphenols	84272-85-5	C22H28O10	452.46	Others	Others	Others	TRUE	0	SDF(4).sdf	894	C:\Users\yqw52\Desktop
		895	SDF(4).895	2024/1/30 0:36	2024/1/30 0:36	895	M44252	B	6	50	10	T6S1525	Isochlorogenic acid B	3,4-Dicaffeoylquinic acid	Plant	Lonicera japonica	Phenylpropanoids	14534-61-3	C25H24O12	516.45	oxidation-reduction	Antioxidant	Antioxidant	TRUE	0	SDF(4).sdf	895	C:\Users\yqw52\Desktop
		896	SDF(4).896	2024/1/30 0:36	2024/1/30 0:36	896	M44252	B	7	50	10	T3777	Praeruptorin A	(+)-Praeruptorin A	Plant	Peucedanum praeruptorum Dunn.	Coumarins	73069-27-9	C21H22O7	386.4	Neuroscience	CaMK inhibitor	CAM	TRUE	0	SDF(4).sdf	896	C:\Users\yqw52\Desktop
		897	SDF(4).897	2024/1/30 0:36	2024/1/30 0:36	897	M44252	B	8	50	10	T3S2197	Polygalic acid	Senegenic acid	Plant	Polygala tenuifolia	Triterpenoids	1260-04-4	C29H44O6	488.66	Others	Others	Others	TRUE	0	SDF(4).sdf	897	C:\Users\yqw52\Desktop
		898	SDF(4).898	2024/1/30 0:36	2024/1/30 0:36	898	M44252	B	9	50	10	T3870	Cyasterone	Cyasteron	Plant	Cyathula officinalis	Steroids	17086-76-9	C29H44O8	520.66	Angiogenesis; JAK/STAT signaling; Tyrosine Kinase/Adaptors	EGFR inhibitor	EGFR	TRUE	0	SDF(4).sdf	898	C:\Users\yqw52\Desktop
		899	SDF(4).899	2024/1/30 0:36	2024/1/30 0:36	899	M44252	B	10	50	10	T3893	Forsythoside B	N/A	Plant	Forsythia suspensa	Phenylpropanoids	81525-13-5	C34H44O19	756.71	NF-??b	NF-??B inhibitor	NF-??B	TRUE	0	SDF(4).sdf	899	C:\Users\yqw52\Desktop
		900	SDF(4).900	2024/1/30 0:36	2024/1/30 0:36	900	M44252	B	11	50	10	T4S1637	gamma-Mangostin	Normangostin	Plant	Garcinia mangostana	Xanthones	31271-07-5	C23H24O6	396.43	Others	Others	Others	FALSE	0	SDF(4).sdf	900	C:\Users\yqw52\Desktop
		901	SDF(4).901	2024/1/30 0:36	2024/1/30 0:36	901	M44252	C	2	50	10	T6S2025	8-O-Acetylharpagide	Acetylharpagide;8-Acetylharpagide;3-Acetylharpagide	Plant	Scrophularia ningpoensis	Iridoids	6926-14-3	C17H26O11	406.38	Microbiology&Virology;Immunology/Inflammation	antibacterial	antibacterial	TRUE	0	SDF(4).sdf	901	C:\Users\yqw52\Desktop
		902	SDF(4).902	2024/1/30 0:36	2024/1/30 0:36	902	M44252	C	3	50	10	TMS2180	Zeaxanthin	Anchovyxanthin;All-Trans-Zeaxanthin	Plant	Zea mays	Miscellaneous	144-68-3	C40H56O2	568.88	Immunology/Inflammation;oxidation-reduction	Antioxidant	Antioxidant	TRUE	0	SDF(4).sdf	902	C:\Users\yqw52\Desktop
		903	SDF(4).903	2024/1/30 0:36	2024/1/30 0:36	903	M44252	C	4	50	10	T6S0525	Farrerol	N/A	Plant	Rhododendron	Flavonoid	24211-30-1	C17H16O5	300.31	PI3K/Akt/mTOR signaling;MAPK	Akt;p38 MAPK;ERK	Akt;p38;ERK	TRUE	0	SDF(4).sdf	903	C:\Users\yqw52\Desktop
		904	SDF(4).904	2024/1/30 0:36	2024/1/30 0:36	904	M44252	C	5	50	10	T6S1543	Dehydrodiisoeugenol	N/A	Plant	Myristica fragrans	Lignans	2680-81-1	C20H22O4	326.39	Immunology/Inflammation	Others	Others	FALSE	0	SDF(4).sdf	904	C:\Users\yqw52\Desktop
		905	SDF(4).905	2024/1/30 0:36	2024/1/30 0:36	905	M44252	C	6	50	10	T6S2356	(+)-Corynoline	Corynoline	Plant	Corydalis ambigua	Alkaloids	18797-79-0	C21H21NO5	367.4	Neuroscience	AChR	AChE	TRUE	0	SDF(4).sdf	905	C:\Users\yqw52\Desktop
		906	SDF(4).906	2024/1/30 0:36	2024/1/30 0:36	906	M44252	C	7	50	10	T2598	Thymopentin	TP5	Animal	N/A	Others	69558-55-0	C30H49N9O9	679.56	Endocrinology/Hormones	Estrogen/progestogen Receptor agonist	ER	TRUE	0	SDF(4).sdf	906	C:\Users\yqw52\Desktop
		907	SDF(4).907	2024/1/30 0:36	2024/1/30 0:36	907	M44252	C	8	50	10	T3039	Hederagenin	Caulosapogenin;Hederagenol;Hederagenic acid;Astrantiagenin E	Plant	ARALIACEAE	Glycosides	465-99-6	C30H48O4	472.71	Others	Others	Others	TRUE	0	SDF(4).sdf	907	C:\Users\yqw52\Desktop
		908	SDF(4).908	2024/1/30 0:36	2024/1/30 0:36	908	M44252	C	9	50	10	T3A2414	Manninotriose	N/A	Animal	N/A	Carbohydrates	13382-86-0	C18H32O16	504.43	Others	Others	Others	TRUE	0	SDF(4).sdf	908	C:\Users\yqw52\Desktop
		909	SDF(4).909	2024/1/30 0:36	2024/1/30 0:36	909	M44252	C	10	50	10	T4703	2-Aminoethylphosphonic acid	2-AEP;Ciliatine	Animal	N/A	Organic phosphonic acids and derivatives	2041-14-7	C2H8NO3P	125.06	Others	Others	Others	FALSE	0	SDF(4).sdf	909	C:\Users\yqw52\Desktop
		910	SDF(4).910	2024/1/30 0:36	2024/1/30 0:36	910	M44252	C	11	50	10	T4708	N-Acetyl-D-galactosamine	D-GalNAc	Animal	N/A	Organooxygen compounds	1811-31-0	C8H15NO6	221.21	Others	Others	Others	TRUE	0	SDF(4).sdf	910	C:\Users\yqw52\Desktop
		911	SDF(4).911	2024/1/30 0:36	2024/1/30 0:36	911	M44252	D	2	50	10	T4704	L-Anserine nitrate salt	N/A	Animal	N/A	Peptidomimetics	10030-52-1	C10H17N5O6	303.27	Others	Others	Others	TRUE	0	SDF(4).sdf	911	C:\Users\yqw52\Desktop
		912	SDF(4).912	2024/1/30 0:36	2024/1/30 0:36	912	M44252	D	3	50	10	T4737	2'-Deoxyadenosine 5'-monophosphate	D-AMP	Animal	N/A	Purine nucleotides	653-63-4	C10H14N5O6P	331.22	Others	Others	Others	TRUE	0	SDF(4).sdf	912	C:\Users\yqw52\Desktop
		913	SDF(4).913	2024/1/30 0:36	2024/1/30 0:36	913	M44252	D	4	50	10	T4880	L-Dihydroorotic acid	N/A	Animal	N/A	Carboxylic acids and derivatives	5988-19-2	C5H6N2O4	158.11	Others	Others	Others	TRUE	0	SDF(4).sdf	913	C:\Users\yqw52\Desktop
		914	SDF(4).914	2024/1/30 0:36	2024/1/30 0:36	914	M44252	D	5	50	10	T4710	3-Methoxytyramine hydrochloride	3-O-methyl Dopamine hydrochloride;3-O-methyl Dopamine hydrochloride)	Animal	N/A	Phenols	1477-68-5	C9H14ClNO2	203.67	GPCR/G Protein	TAAR	TAAR1	FALSE	0	SDF(4).sdf	914	C:\Users\yqw52\Desktop
		915	SDF(4).915	2024/1/30 0:36	2024/1/30 0:36	915	M44252	D	6	50	10	T4726	D-Glucose 6-phosphate sodium salt	G6P sodium salt;Sodium Glucose-6-Phosphate	Animal	N/A	Organooxygen compounds	54010-71-8	C6H12NaO9P	282.12	Others	Others	Others	TRUE	0	SDF(4).sdf	915	C:\Users\yqw52\Desktop
		916	SDF(4).916	2024/1/30 0:36	2024/1/30 0:36	916	M44252	D	7	50	10	T4712	cis-4-Hydroxy-D-proline	D-allo-Hydroxyproline	Animal	N/A	Carboxylic acids and derivatives	2584-71-6	C5H9NO3	131.13	Others	Others	Others	TRUE	0	SDF(4).sdf	916	C:\Users\yqw52\Desktop
		917	SDF(4).917	2024/1/30 0:36	2024/1/30 0:36	917	M44252	D	8	50	10	T4734	Suberic acid	Octanedioic acid;1,8-Octanedioic acid	Animal	N/A	Fatty Acyls	505-48-6	C8H14O4	174.19	Others	Others	Others	FALSE	0	SDF(4).sdf	917	C:\Users\yqw52\Desktop
		918	SDF(4).918	2024/1/30 0:36	2024/1/30 0:36	918	M44252	D	9	50	10	T5273	2-Hydroxy-3-methylbutyric acid	2-Hydroxy-3-methylbutanoic acid;(??)-2-Hydroxyisopentanoic Acid;2-Hydroxyisovaleric Acid	Animal	N/A	Fatty Acyls	4026-18-0	C5H10O3	118.13	Others	Others	Others	FALSE	0	SDF(4).sdf	918	C:\Users\yqw52\Desktop
		919	SDF(4).919	2024/1/30 0:36	2024/1/30 0:36	919	M44252	D	10	50	10	T4706	UDP disodium salt	Uridine 5'-diphosphate disodium salt hyd	Animal	N/A	Pyrimidine nucleotides	27821-45-0	C9H14N2Na2O13P2	466.14	Neuroscience	P2 Receptor	P2Y6; P2Y14	TRUE	0	SDF(4).sdf	919	C:\Users\yqw52\Desktop
		920	SDF(4).920	2024/1/30 0:36	2024/1/30 0:36	920	M44252	D	11	50	10	T4719	D-Gulonic acid ??-lactone	N/A	Animal	N/A	Lactones	6322/7/2	C6H10O6	178.14	Others	Others	Others	TRUE	0	SDF(4).sdf	920	C:\Users\yqw52\Desktop
		921	SDF(4).921	2024/1/30 0:36	2024/1/30 0:36	921	M44252	E	2	50	10	T4711	2,4-Dihydroxypyrimidine-5-carboxylic acid	Isoorotic acid;Uracil-5-carboxylic acid	Animal	N/A	Others	23945-44-0	C5H4N2O4	156.1	Others	Others	Others	FALSE	0	SDF(4).sdf	921	C:\Users\yqw52\Desktop
		922	SDF(4).922	2024/1/30 0:36	2024/1/30 0:36	922	M44252	E	3	50	10	T4718	Uridine 5'-monophosphate	Uridylic acid;5'-Uridylic acid;Uridine phosphate;Uridine 5'-phosphoric acid;UMP	Animal	N/A	Pyrimidine nucleotides	58-97-9	C9H13N2O9P	324.18	Others	Others	Others	TRUE	0	SDF(4).sdf	922	C:\Users\yqw52\Desktop
		923	SDF(4).923	2024/1/30 0:36	2024/1/30 0:36	923	M44252	E	4	50	10	T4860	Serotonin creatinine sulfate monohydrate	5-Hydroxytryptamine creatinine sulfate complex	Animal	N/A	Indoles and derivatives	61-47-2	C14H23N5O7S	405.43	Others	Others	Others	FALSE	0	SDF(4).sdf	923	C:\Users\yqw52\Desktop
		924	SDF(4).924	2024/1/30 0:36	2024/1/30 0:36	924	M44252	E	5	50	10	T4879	12-Hydroxydodecanoic acid	12-hydroxylauric acid	Animal	N/A	Hydroxy acids and derivatives	505-95-3	C12H24O3	216.32	Others	Others	Others	FALSE	0	SDF(4).sdf	924	C:\Users\yqw52\Desktop
		925	SDF(4).925	2024/1/30 0:36	2024/1/30 0:36	925	M44252	E	6	50	10	T4705	Aminoadipic acid	DL-2-Aminoadipic acid	Animal	N/A	Carboxylic acids and derivatives	542-32-5	C6H11NO4	161.16	Others	Others	Others	FALSE	0	SDF(4).sdf	925	C:\Users\yqw52\Desktop
		926	SDF(4).926	2024/1/30 0:36	2024/1/30 0:36	926	M44252	E	7	50	10	T4713	Phosphocholine chloride calcium salt tet	CalciuM Phosphorylcholine Tetrahydrate	Animal	N/A	Organonitrogen compounds	72556-74-2	C5H21CaClNO8P	329.73	Metabolism	Endogenous Metabolite	Others	FALSE	0	SDF(4).sdf	926	C:\Users\yqw52\Desktop
		927	SDF(4).927	2024/1/30 0:36	2024/1/30 0:36	927	M44252	E	8	50	10	T4881	O-Phosphorylethanolamine	N/A	Animal	N/A	Miscellaneous	1071-23-4	C2H8NO4P	141.06	Others	Others	Others	FALSE	0	SDF(4).sdf	927	C:\Users\yqw52\Desktop
		928	SDF(4).928	2024/1/30 0:36	2024/1/30 0:36	928	M44252	E	9	50	10	T4882	DL-Arabinose	N/A	Animal	N/A	Organooxygen compounds	147-81-9	C5H10O5	150.13	Others	Others	Others	TRUE	0	SDF(4).sdf	928	C:\Users\yqw52\Desktop
		929	SDF(4).929	2024/1/30 0:36	2024/1/30 0:36	929	M44252	E	10	50	10	T4730	Thymidine 5'-monophosphate disodium salt	TMP DISODIUM SALT	Animal	N/A	Pyrimidine nucleotides	33430-62-5	C10H15N2Na2O9P	384.19	Others	Others	Others	TRUE	0	SDF(4).sdf	929	C:\Users\yqw52\Desktop
		930	SDF(4).930	2024/1/30 0:36	2024/1/30 0:36	930	M44252	E	11	50	10	T4735	2'-Deoxyuridine 5'-monophosphate disodium salt	2'-dUMP?2Na	Animal	N/A	Others	42155-08-8	C9H11N2Na2O8P	352.15	Others	Others	Others	TRUE	0	SDF(4).sdf	930	C:\Users\yqw52\Desktop
		931	SDF(4).931	2024/1/30 0:36	2024/1/30 0:36	931	M44252	F	2	50	10	T4731	2'-Deoxycytidine 5'-monophosphate	dCMP	Animal	N/A	Pyrimidine nucleotides	1032-65-1	C9H14N3O7P	307.2	Others	Others	Others	TRUE	0	SDF(4).sdf	931	C:\Users\yqw52\Desktop
		932	SDF(4).932	2024/1/30 0:36	2024/1/30 0:36	932	M44252	F	3	50	10	T5796	Plantainoside D	Isoplantamajoside	Plant	Plantago depressa Willd	Phenylpropanoids	147331-98-4	C29H36O16?	640.6	Endocrinology/Hormones;Cytoskeletal Signaling	RAAS;PKC	ACE;PKC	FALSE	0	SDF(4).sdf	932	C:\Users\yqw52\Desktop
		933	SDF(4).933	2024/1/30 0:36	2024/1/30 0:36	933	M44252	F	4	50	10	T4905	Maleamic acid	Acrylic acid	Animal	N/A	Others	557-24-4	C4H5NO3	115.09	Others	Others	Others	FALSE	0	SDF(4).sdf	933	C:\Users\yqw52\Desktop
		934	SDF(4).934	2024/1/30 0:36	2024/1/30 0:36	934	M44252	F	5	50	10	T4720	2,6-Dihydroxypyridine hydrochloride	N/A	Animal	N/A	Others	10357-84-3	C5H6ClNO2	147.56	Others	Others	Others	FALSE	0	SDF(4).sdf	934	C:\Users\yqw52\Desktop
		935	SDF(4).935	2024/1/30 0:36	2024/1/30 0:36	935	M44252	F	6	50	10	T4903	Heptadecanoic acid	N/A	Animal	N/A	Fatty Acyls	506-12-7	C17H34O2	270.45	Others	Others	Others	FALSE	0	SDF(4).sdf	935	C:\Users\yqw52\Desktop
		936	SDF(4).936	2024/1/30 0:36	2024/1/30 0:36	936	M44252	F	7	50	10	T4901	Guanosine 5'-monophosphate disodium salt	GMP-5	Animal	N/A	Purine nucleotides	5550/12/9	C10H14N5Na2O9P	425.2	Others	Others	Others	TRUE	0	SDF(4).sdf	936	C:\Users\yqw52\Desktop
		937	SDF(4).937	2024/1/30 0:36	2024/1/30 0:36	937	M44252	F	8	50	10	T4900	(??)-Methyl Jasmonate	(??)-Jasmonic Acid methyl ester	Animal	N/A	Fatty Acyls	39924-52-2	C13H20O3	224.3	Others	Others	Others	FALSE	0	SDF(4).sdf	937	C:\Users\yqw52\Desktop
		938	SDF(4).938	2024/1/30 0:36	2024/1/30 0:36	938	M44252	F	9	50	10	TN1733	Hesperetin 7-O-glucoside	N/A	Plant	Mentha aquatica	Flavonoids	31712-49-9	C22H24O11	464.4	Metabolism; Microbiology&virology	HMG-CoA Reductase;Antifection	HMG-CoA Reductase;Antifection	TRUE	0	SDF(4).sdf	938	C:\Users\yqw52\Desktop
		939	SDF(4).939	2024/1/30 0:36	2024/1/30 0:36	939	M44252	F	10	50	10	T4907	3,4-Dihydroxyphenylacetic acid	3,4-Dihydroxybenzeneacetic acid;3,4-Dihydroxyphenylacetic acid;DOPAC	Animal	N/A	Phenols	102-32-9	C8H8O4	168.15	Metabolism	Endogenous Metabolite	Human Endogenous Metabolite	FALSE	0	SDF(4).sdf	939	C:\Users\yqw52\Desktop
		940	SDF(4).940	2024/1/30 0:36	2024/1/30 0:36	940	M44252	F	11	50	10	T4037	Phorbol	4??-Phorbol;(+)-Phorbol	Plant	Euphorbiaceae	Diterpenoids	17673-25-5	C20H28O6	364.43	Cytoskeletal Signaling	PKC inhibitor	PKC	TRUE	0	SDF(4).sdf	940	C:\Users\yqw52\Desktop
		941	SDF(4).941	2024/1/30 0:36	2024/1/30 0:36	941	M44252	G	2	50	10	T4721	??-Nicotinamide mononucleotide	??-NM	Animal	N/A	Pyridine nucleotides	1094-61-7	C11H15N2O8P	334.22	Others	Others	Others	TRUE	0	SDF(4).sdf	941	C:\Users\yqw52\Desktop
		942	SDF(4).942	2024/1/30 0:36	2024/1/30 0:36	942	M44252	G	3	50	10	T4904	1-Methylguanidine hydrochloride	N/A	Animal	N/A	Organonitrogen compounds	21770-81-0	C2H8ClN3	109.56	Others	Others	Others	FALSE	0	SDF(4).sdf	942	C:\Users\yqw52\Desktop
		943	SDF(4).943	2024/1/30 0:36	2024/1/30 0:36	943	M44252	G	4	50	10	T2O2770	Agarotetrol	N/A	Organism	N/A	Ketone	69809-22-9	C17H18O6	318.32	Others	Others	Others	TRUE	0	SDF(4).sdf	943	C:\Users\yqw52\Desktop
		944	SDF(4).944	2024/1/30 0:36	2024/1/30 0:36	944	M44252	G	5	50	10	T4876	Tryptophol	Indole-3-ethanol;3-(2-Hydroxyethyl)indole	Animal	N/A	Indoles and derivatives	526-55-6	C10H11NO	161.2	Others	Others	Others	FALSE	0	SDF(4).sdf	944	C:\Users\yqw52\Desktop
		945	SDF(4).945	2024/1/30 0:36	2024/1/30 0:36	945	M44252	G	6	50	10	T4744	5-HYDROXYINDOLE-3-ACETIC ACID	5-HIAA	Animal	N/A	Indoles and derivatives	54-16-0	C10H9NO3	191.18	Others	Others	Others	FALSE	0	SDF(4).sdf	945	C:\Users\yqw52\Desktop
		946	SDF(4).946	2024/1/30 0:36	2024/1/30 0:36	946	M44252	G	7	50	10	T4743	UDP-Glucose sodium salt	Uridine 5'-diphosphoglucose disodium sal;UDP-??-D-Glucose sodium salt;UDPG sodium salt	Animal	N/A	Pyrimidine nucleotides	28053-08-9	C15H24N2Na2O18P2	628.28	Neuroscience	P3 Receptor	P2Y14	TRUE	0	SDF(4).sdf	946	C:\Users\yqw52\Desktop
		947	SDF(4).947	2024/1/30 0:36	2024/1/30 0:36	947	M44252	G	8	50	10	T4753	4-Imidazoleacetic acid hydrochloride	(4-Imidazolyl)acetic acid hydrochloride;I4AA	Animal	N/A	Azoles	3251-69-2	C5H7ClN2O2	162.57	Microbiology&virology	Antibiotic	tuberculosis	FALSE	0	SDF(4).sdf	947	C:\Users\yqw52\Desktop
		948	SDF(4).948	2024/1/30 0:36	2024/1/30 0:36	948	M44252	G	9	50	10	T4748	Glycolaldehyde dimer	1,4-Dioxane-2,5-diol;Hydroxyacetaldehyde dimer;2,5-Dihydroxy-1,4-dioxane	Animal	N/A	Others	23147-58-2	C4H8O4	120.1	Others	Others	Others	FALSE	0	SDF(4).sdf	948	C:\Users\yqw52\Desktop
